# Supplementary material for: Gaucher Disease: Transcriptome Analyses Using Microarray or mRNA Sequencing in a Gba1 Mutant Mouse Model Treated with Velaglucerase alfa or Imiglucerase
Source: PLoS One. 2013 Oct 4;8(10):e74912. doi: 10.1371/journal.pone.0074912 (PMC3790783; doi:10.1371/journal.pone.0074912)
Supplement: Table S1 — (XLSX) [file pone.0074912.s005.xlsx]

## Sheet: Sheet1
TableS1 : Fold change values of 105 genes common to microarray, DESeq and edgeR in 9V/null saline vs WT
GeneSymbol	Gene Description	Microarray	DESeq	edgeR
Abcb10	ATP-binding cassette, sub-family B (MDR/TAP), member 10	-1.62	-1.51	-1.63
Abcb6	ATP-binding cassette, sub-family B (MDR/TAP), member 6	-1.59	-1.8	-2.06
Alad	aminolevulinate, delta-, dehydratase	-1.66	-1.67	-1.92
Ankrd43	ankyrin repeat domain 43	-1.53	-2.8	-2.41
Aqp1	aquaporin 1	-2	-1.77	-1.93
Aqp9	aquaporin 9	-1.58	-2.04	-2.16
Asns	asparagine synthetase	-2.2	-1.88	-1.98
Atpif1	ATPase inhibitory factor 1	-1.57	-1.8	-2.07
Aurka	aurora kinase A	-1.61	-1.54	-1.71
Birc5	baculoviral IAP repeat-containing 5	-1.94	-1.97	-2.14
Camp	cathelicidin antimicrobial peptide	-1.73	-1.73	-1.94
Ccdc23	coiled-coil domain containing 23	-1.51	-1.66	-1.84
Ccna2	cyclin A2	-2.36	-1.95	-2.05
Ccnb1	cyclin B1	-2.2	-1.8	-1.99
Ccne1	cyclin E1	-1.8	-1.73	-1.95
Ccne2	cyclin E2	-2.1	-2.4	-2.83
Cdc6	cell division cycle 6 homolog (S. cerevisiae)	-2.24	-1.75	-1.91
Cdkn3	cyclin-dependent kinase inhibitor 3	-2.03	-2.63	-3.06
Cel	carboxyl ester lipase	-3.62	-6.67	-7.01
Cenph	centromere protein H	-1.73	-1.85	-2.19
Cenpk	centromere protein K	-1.98	-2.65	-2.94
Cic	capicua homolog (Drosophila)	1.59	1.86	1.68
Cldn13	claudin 13	-4.49	-2.61	-2.76
Clec1b	C-type lectin domain family 1, member b	-1.88	-1.75	-1.87
Clps	colipase, pancreatic	-2.65	-5.73	-10.98
Cpa1	carboxypeptidase A1	-5.58	-8.01	-8.94
Cpa2	carboxypeptidase A2, pancreatic	-3.83	-7.36	-9.25
Cpb1	carboxypeptidase B1 (tissue)	-6.89	-7.66	-9.01
Ctrb1	chymotrypsinogen B1	-5.02	-4.82	-7.62
Ctrl	chymotrypsin-like	-3.36	-2.83	-7.48
Ctse	cathepsin E	-1.62	-1.6	-1.76
Darc	Duffy blood group, chemokine receptor	-1.56	-1.92	-2.26
Dyrk3	dual-specificity tyrosine-(Y)-phosphorylation regulated kinase 3	-1.94	-1.86	-1.96
Ear6	eosinophil-associated, ribonuclease A family, member 6	-1.93	-2.31	-3.18
Epb4.9	erythrocyte protein band 4.9	-1.6	-2.1	-2.17
Epor	erythropoietin receptor	-1.98	-1.9	-1.87
Esco2	establishment of cohesion 1 homolog 2 (S. cerevisiae)	-1.54	-1.86	-1.98
Fahd1	fumarylacetoacetate hydrolase domain containing 1	-1.54	-1.73	-1.87
Fbxo5	F-box protein 5	-2.18	-1.75	-1.92
Fech	ferrochelatase	-1.71	-2.1	-2.27
Fignl1	fidgetin-like 1	-1.91	-1.58	-1.69
Fn3k	fructosamine 3 kinase	-2.1	-2.49	-2.81
Gata1	GATA binding protein 1	-2.2	-2.03	-2.16
Gins1	GINS complex subunit 1 (Psf1 homolog)	-1.53	-1.67	-1.83
Glrx5	glutaredoxin 5 homolog (S. cerevisiae)	-1.62	-1.83	-2.05
Gp2	glycoprotein 2 (zymogen granule membrane)	-2.38	-1.96	-2.29
Gpsm2	G-protein signalling modulator 2 (AGS3-like, C. elegans)	-1.96	-1.97	-2.07
Gstm5	glutathione S-transferase, mu 5	-1.93	-2.37	-2.69
Hagh	hydroxyacyl glutathione hydrolase	-1.63	-1.85	-2.05
Hmbs	hydroxymethylbilane synthase	-2.46	-2.19	-2.35
Isg20	interferon-stimulated protein	-1.79	-1.83	-2.01
Kif22	kinesin family member 22	-1.61	-1.54	-1.75
Klf1	Kruppel-like factor 1 (erythroid)	-1.63	-2.27	-2.41
Lrp1	low density lipoprotein receptor-related protein 1	1.65	1.92	1.74
Ltbp4	latent transforming growth factor beta binding protein 4	1.89	1.69	1.6
Mboat2	membrane bound O-acyltransferase domain containing 2	-1.98	-2.66	-2.71
Memo1	mediator of cell motility 1	-1.86	-1.93	-2.12
Metap2	methionine aminopeptidase 2	-1.52	-1.58	-1.66
Mgst3	microsomal glutathione S-transferase 3	-2	-2.55	-2.89
Mtfr1	mitochondrial fission regulator 1	-1.94	-1.5	-1.61
Ngp	neutrophilic granule protein	-2.95	-1.55	-1.84
Nmnat3	nicotinamide nucleotide adenylyltransferase 3	-1.55	-1.95	-2.25
Nusap1	nucleolar and spindle associated protein 1	-1.6	-2.07	-2.24
Oip5	Opa interacting protein 5	-1.96	-2.17	-2.37
Pbk	PDZ binding kinase	-1.87	-1.98	-2.19
Pdia2	protein disulfide isomerase associated 2	-1.75	-5.7	-7.86
Pdzk1ip1	PDZK1 interacting protein 1	-1.89	-2.75	-3.03
Pf4	platelet factor 4	-1.84	-2.01	-2.29
Pla2g1b	phospholipase A2, group IB, pancreas	-2.38	-4.1	-11.27
Pnliprp1	pancreatic lipase related protein 1	-5.31	-8.82	-8.49
Prdx2	peroxiredoxin 2	-1.87	-2.21	-2.51
Prkar2b	protein kinase, cAMP dependent regulatory, type II beta	-1.96	-1.67	-1.78
Prr12	proline rich 12	1.53	2.13	1.89
Prss2	protease, serine, 2	-2.13	-6.3	-9.01
Ptdss2	phosphatidylserine synthase 2	-1.97	-1.75	-1.98
Rad51ap1	RAD51 associated protein 1	-1.61	-1.91	-2.11
Rhag	Rhesus blood group-associated A glycoprotein	-2.82	-2.27	-2.27
Rhd	Rh blood group, D antigen	-3.47	-2.51	-2.63
Rnaseh2b	ribonuclease H2, subunit B	-1.63	-1.78	-1.96
Rpl23	ribosomal protein L23	-1.53	-1.72	-1.98
Rpl37a	ribosomal protein L37a	1.63	-1.72	-1.99
Rps19	ribosomal protein S19	1.84	-2.21	-2.71
Rps28	ribosomal protein S28	1.64	-3.04	-4.03
Rps3a	ribosomal protein S3A	2.67	-2.95	-3.6
Sh3bgrl	SH3-binding domain glutamic acid-rich protein like	-1.81	-1.87	-2.08
Slc14a1	solute carrier family 14 (urea transporter), member 1	-1.73	-1.56	-1.65
Slc25a21	solute carrier family 25 (mitochondrial oxodicarboxylate carrier), member 21	-2.14	-2.52	-2.6
Slc43a1	solute carrier family 43, member 1	-2.61	-1.92	-2.01
Slc4a1	solute carrier family 4 (anion exchanger), member 1	-2.49	-1.97	-2.04
Slc6a9	solute carrier family 6 (neurotransmitter transporter, glycine), member 9	-1.82	-1.74	-1.9
Snca	synuclein, alpha	-1.94	-2.07	-2.2
St3gal5	ST3 beta-galactoside alpha-2,3-sialyltransferase 5	-1.97	-1.91	-2.05
Stard10	START domain containing 10	-1.56	-1.64	-1.86
Steap3	STEAP family member 3	-1.57	-1.76	-1.87
Tfrc	transferrin receptor	-2.33	-1.65	-1.76
Tmod1	tropomodulin 1	-1.84	-2.98	-2.89
Tom1l1	target of myb1-like 1 (chicken)	-1.61	-2.32	-2.34
Trim10	tripartite motif-containing 10	-2.92	-2.86	-2.78
Try4	trypsin 4	-1.58	-6.88	-14.01
Tspan33	tetraspanin 33	-2.12	-1.88	-2.08
Tspan8	tetraspanin 8	-3.28	-3.17	-2.93
Tyms	thymidylate synthase	-2.23	-1.99	-2.29
Ubac1	ubiquitin associated domain containing 1	-1.89	-1.97	-2.12
Ube2c	ubiquitin-conjugating enzyme E2C	-1.63	-2.08	-2.23
Urod	uroporphyrinogen decarboxylase	-1.79	-1.98	-2.23
