# Supplementary material for: Gaucher Disease: Transcriptome Analyses Using Microarray or mRNA Sequencing in a Gba1 Mutant Mouse Model Treated with Velaglucerase alfa or Imiglucerase
Source: PLoS One. 2013 Oct 4;8(10):e74912. doi: 10.1371/journal.pone.0074912 (PMC3790783; doi:10.1371/journal.pone.0074912)
Supplement: Table S2 — (XLSX) [file pone.0074912.s006.xlsx]

## Sheet: Affy  9Vnull Saline_WT_Spleen
Spleen_microarray_9V/null saline vs.WT
Probeset	Gene Symbol	Gene Description	Fold change 9V/null saline/WT
10519578	Abcb4	ATP-binding cassette, sub-family B (MDR/TAP), member 4	-1.75813
10355742	Abcb6	ATP-binding cassette, sub-family B (MDR/TAP), member 6	-1.59292
10582626	Abcb10	ATP-binding cassette, sub-family B (MDR/TAP), member 10	-1.61721
10381962	Ace	angiotensin I converting enzyme (peptidyl-dipeptidase A) 1	1.68613
10491883	Acp1	acid phosphatase 1, soluble	-1.53044
10492426	Acsf2	acyl-CoA synthetase family member 2	1.59237
10545707	Actg2	actin, gamma 2, smooth muscle, enteric	1.52515
10401244	Actn1	actinin, alpha 1	1.51448
10401320	Adam4	a disintegrin and metallopeptidase domain 4	-2.04316
10368356	Akap7	A kinase (PRKA) anchor protein 7	-1.68632
10513608	Alad	aminolevulinate, delta-, dehydratase	-1.65771
10539617	Alms1	Alstrom syndrome 1 homolog (human)	-1.69521
10501494	Amy2	amylase 2, pancreatic	-14.3317
10501533	Amy2-1	amylase 2-1, pancreatic	-10.9385
10350840	Angptl1	angiopoietin-like 1	-1.56691
10570894	Ank1	ankyrin 1, erythroid	-1.72402
10410756	Ankrd32	ankyrin repeat domain 32	-1.73001
10385826	Ankrd43	ankyrin repeat domain 43	-1.52643
10591781	Anln	anillin, actin binding protein (scraps homolog, Drosophila)	-2.15784
10564818	Anpep	alanyl (membrane) aminopeptidase	1.68044
10430186	Apol7c	apolipoprotein L 7c	1.61576
10440491	App	amyloid beta (A4) precursor protein	1.73031
10538459	Aqp1	aquaporin 1	-2.00314
10594825	Aqp9	aquaporin 9	-1.57975
10432256	Arf3	ADP-ribosylation factor 3	1.64703
10467637	Arhgap19	Rho GTPase activating protein 19	-1.6062
10548875	Art4	ADP-ribosyltransferase 4	-1.62362
10543067	Asns	asparagine synthetase	-2.19538
10350392	Aspm	asp (abnormal spindle)-like, microcephaly associated	-1.90158
10379363	Atad5	ATPase family, AAA domain containing 5	-1.70908
10500802	Atg4a	autophagy-related 4A (yeast)	-1.66011
10516943	Atpif1	ATPase inhibitory factor 1	-1.56948
10490104	Aurka	aurora kinase A	-1.61242
10450451	Bat2	HLA-B associated transcript 2	1.73623
10601850	Bex4	brain expressed gene 4	-1.83139
10382998	Birc5	baculoviral IAP repeat-containing 5	-1.94203
10564978	Blm	Bloom syndrome homolog (human)	-2.03007
10527801	Brca2	breast cancer 2	-2.19611
10487480	Bub1	budding uninhibited by benzimidazoles 1 homolog (S. cere	-1.90328
10376434	Butr1	butyrophilin related 1	-1.67804
10451670	Bzrpl1	benzodiazapine receptor, peripheral-like 1	-2.51539
10511258	C1qdc2	C1q domain containing 2	-1.6612
10358928	Cacna1e	calcium channel, voltage-dependent, R type, alpha 1E sub	-1.62695
10597098	Camp	cathelicidin antimicrobial peptide	-1.73129
10573954	Capns2	calpain, small subunit 2	-1.60243
10497337	Car1	carbonic anhydrase 1	-2.248
10474875	Casc5	cancer susceptibility candidate 5	-2.37333
10507606	Ccdc23	coiled-coil domain containing 23	-1.50502
10474437	Ccdc34	coiled-coil domain containing 34	-1.65914
10497831	Ccna2	cyclin A2	-2.36331
10562637	Ccnb1	cyclin B1	-2.19573
10562563	Ccne1	cyclin E1	-1.80023
10503264	Ccne2	cyclin E2	-2.10427
10448506	Ccnf	cyclin F	-1.54464
10590631	Ccr2	chemokine (C-C motif) receptor 2	1.65124
10361270	Cd46	CD46 antigen, complement regulatory protein	-2.07768
10367436	Cd63	Cd63 antigen	1.62878
10488382	Cd93	CD93 antigen	1.63408
10541644	Cd163	CD163 antigen	1.68617
10369815	Cdc2a	cell division cycle 2 homolog A (S. pombe)	-1.82593
10381072	Cdc6	cell division cycle 6 homolog (S. cerevisiae)	-2.23776
10458195	Cdc25c	cell division cycle 25 homolog C (S. pombe)	-1.69415
10421029	Cdca2	cell division cycle associated 2	-1.51021
10541729	Cdca3	cell division cycle associated 3	-1.65762
10574438	Cdh5	cadherin 5	1.85265
10542317	Cdkn1b	cyclin-dependent kinase inhibitor 1B	2.01184
10414315	Cdkn3	cyclin-dependent kinase inhibitor 3	-2.03022
10481278	Cel	carboxyl ester lipase	-3.61919
10496204	Cenpe	centromere protein E	-1.82589
10360985	Cenpf	centromere protein F	-1.95513
10411728	Cenph	centromere protein H	-1.73314
10601705	Cenpi	centromere protein I	-1.57337
10406968	Cenpk	centromere protein K	-1.97907
10575733	Cenpn	centromere protein N	-1.79845
10409190	Cenpp	centromere protein P	-2.04361
10588091	Cep70	centrosomal protein 70	-1.60385
10346562	Cflar	CASP8 and FADD-like apoptosis regulator	1.68941
10387316	Chd3	chromodomain helicase DNA binding protein 3	1.6958
10503214	Chd7	chromodomain helicase DNA binding protein 7	1.71378
10592201	Chek1	checkpoint kinase 1 homolog (S. pombe)	-1.78305
10440307	Chmp2b	chromatin modifying protein 2B	1.50418
10551080	Cic	capicua homolog (Drosophila)	1.58978
10577508	Ckap2	cytoskeleton associated protein 2	-1.6793
10534389	Cldn13	claudin 13	-4.49144
10542172	Clec1b	C-type lectin domain family 1, member b	-1.8847
10541555	Clec4a1	C-type lectin domain family 4, member a1	1.59479
10449467	Clps	colipase, pancreatic	-2.65378
10380419	Col1a1	collagen, type I, alpha 1	1.65193
10536220	Col1a2	collagen, type I, alpha 2	1.78551
10582162	Cotl1	coactosin-like 1 (Dictyostelium)	1.62649
10537051	Cpa1	carboxypeptidase A1	-5.5757
10537014	Cpa2	carboxypeptidase A2, pancreatic	-3.83312
10497463	Cpb1	carboxypeptidase B1 (tissue)	-6.89409
10375002	Cpeb4	cytoplasmic polyadenylation element binding protein 4	-1.50254
10436392	Cpox	coproporphyrinogen oxidase	-1.7433
10568536	Cpxm2	carboxypeptidase X 2 (M14 family)	1.662
10428517	Csmd3	CUB and Sushi multiple domains 3	-1.54101
10362201	Ctgf	connective tissue growth factor	1.60654
10581882	Ctrb1	chymotrypsinogen B1	-5.0162
10581355	Ctrl	chymotrypsin-like	-3.36121
10349648	Ctse	cathepsin E	-1.61508
10420261	Ctsg	cathepsin G	-1.72392
10453057	Cyp1b1	cytochrome P450, family 1, subfamily b, polypeptide 1	1.54028
10472235	Dapl1	death associated protein-like 1	1.58053
10360344	Darc	Duffy blood group, chemokine receptor	-1.56437
10468639	Dclre1a	DNA cross-link repair 1A, PSO2 homolog (S. cerevisiae)	-1.69087
10494889	Dennd2c	DENN/MADD domain containing 2C	-1.56531
10586244	Dennd4a	DENN/MADD domain containing 4A	-1.96701
10497122	Depdc1a	DEP domain containing 1a	-2.16973
10407081	Depdc1b	DEP domain containing 1B	-1.65488
10533633	Diablo	diablo homolog (Drosophila)	-1.54364
10421877	Diap3	diaphanous homolog 3 (Drosophila)	-2.39034
10419323	Dlg7	discs, large homolog 7 (Drosophila)	-1.91691
10520445	Dnajb6	DnaJ (Hsp40) homolog, subfamily B, member 6	-1.67473
10417526	Dnase1l3	deoxyribonuclease 1-like 3	1.89293
10420988	Dpysl2	dihydropyrimidinase-like 2	1.57154
10476648	Dstn	destrin	1.76331
10361110	Dtl	denticleless homolog (Drosophila)	-2.04495
10566205	Dub2a	deubiquitinating enzyme 2a	-5.10804
10357590	Dyrk3	dual-specificity tyrosine-(Y)-phosphorylation regulated ki	-1.94139
10563780	E2f8	E2F transcription factor 8	-1.67575
10414590	Ear6	eosinophil-associated, ribonuclease A family, member 6	-1.92744
10500204	Ecm1	extracellular matrix protein 1	1.74587
10497520	Ect2	ect2 oncogene	-1.88478
10365286	Eid3	EP300 interacting inhibitor of differentiation 3	-1.83861
10608001	Eif2s3y	eukaryotic translation initiation factor 2, subunit 3, s	7.0899
10432652	Ela1	elastase 1, pancreatic	-2.28165
10364535	Ela2	elastase 2, neutrophil	-1.50769
10517573	Ela3	elastase 3, pancreatic	-3.39449
10486664	Epb4.2	erythrocyte protein band 4.2	-2.84927
10421418	Epb4.9	erythrocyte protein band 4.9	-1.60086
10591660	Epor	erythropoietin receptor	-1.98029
10515848	Ermap	erythroblast membrane-associated protein	-2.79732
10420877	Esco2	establishment of cohesion 1 homolog 2 (S. cerevisiae)	-1.53581
10407281	Esm1	endothelial cell-specific molecule 1	1.63821
10398267	Evl	Ena-vasodilator stimulated phosphoprotein	1.52219
10448743	Fahd1	fumarylacetoacetate hydrolase domain containing 1	-1.54058
10349593	Faim3	Fas apoptotic inhibitory molecule 3	2.02472
10540738	Fancd2	Fanconi anemia, complementation group D2	-1.68891
10427904	Fbxl7	F-box and leucine-rich repeat protein 7	-1.79617
10533569	Fbxl10	F-box and leucine-rich repeat protein 10	1.55754
10361375	Fbxo5	F-box protein 5	-2.18366
10361748	Fbxo30	F-box protein 30	-2.04968
10360018	Fcrla	Fc receptor-like A	1.53623
10459391	Fech	ferrochelatase	-1.71001
10519983	Fgl2	fibrinogen-like protein 2	1.70689
10499062	Fhdc1	FH2 domain containing 1	-1.89512
10384373	Fignl1	fidgetin-like 1	-1.90679
10375578	Flt4	FMS-like tyrosine kinase 4	1.55272
10381708	Fmnl1	formin-like 1	1.61037
10355403	Fn1	fibronectin 1	1.85005
10383564	Fn3k	fructosamine 3 kinase	-2.09986
10484307	Frzb	frizzled-related protein	2.38724
10527158	Fscn1	fascin homolog 1, actin bundling protein (Strongylocentrot	1.63582
10435641	Fstl1	follistatin-like 1	1.55239
10383088	Gaa	glucosidase, alpha, acid	1.52185
10351035	Gas5	growth arrest specific 5	-1.92556
10603417	Gata1	GATA binding protein 1	-2.20486
10587266	Gclc	glutamate-cysteine ligase, catalytic subunit	-1.54755
10466659	Gda	guanine deaminase	-1.96119
10395273	Gdap10	ganglioside-induced differentiation-associated-protein 10	-1.98871
10399391	Gen1	Gen homolog 1, endonuclease (Drosophila)	-1.81174
10476989	Gins1	GINS complex subunit 1 (Psf1 homolog)	-1.53054
10398085	Glrx5	glutaredoxin 5 homolog (S. cerevisiae)	-1.61873
10399314	Gm1964	gene model 1964, (NCBI)	-2.11981
10567366	Gp2	glycoprotein 2 (zymogen granule membrane)	-2.37813
10471814	Gpr21	G protein-coupled receptor 21	-1.58509
10359375	Gpr52	G protein-coupled receptor 52	-2.26744
10407985	Gpr141	G protein-coupled receptor 141	1.68735
10501402	Gpsm2	G-protein signalling modulator 2 (AGS3-like, C. elegans)	-1.96257
10376201	Gpx3	glutathione peroxidase 3	1.77143
10424781	Grina	glutamate receptor, ionotropic, N-methyl D-aspartate-assoc	-1.50377
10495243	Gstm5	glutathione S-transferase, mu 5	-1.93457
10482434	Gtdc1	glycosyltransferase-like domain containing 1	-1.7153
10573054	Gypa	glycophorin A	-2.90942
10442616	Hagh	hydroxyacyl glutathione hydrolase	-1.63244
10512757	Hemgn	hemogen	-2.66466
10586505	Herc1	hect (homologous to the E6-AP (UBE3A) carboxyl terminus) do	-1.66665
10404069	Hist1h1a	histone cluster 1, H1a	-2.38575
10408081	Hist1h1b	histone cluster 1, H1b	-2.12455
10408212	Hist1h1e	histone cluster 1, H1e	-1.65408
10404063	Hist1h2ab	histone cluster 1, H2ab	-2.46701
10404026	Hist1h2af	histone cluster 1, H2af	-1.6236
10408077	Hist1h2ak	histone cluster 1, H2ak	-2.11676
10408085	Hist1h2an	histone cluster 1, H2an	-1.67143
10403938	Hist1h2ao	histone cluster 1, H2ao	-1.58564
10404053	Hist1h2bc	histone cluster 1, H2bc	1.62572
10408210	Hist1h2bf	histone cluster 1, H2bf	-1.93167
10408070	Hist1h2bl	histone cluster 1, H2bl	-2.00616
10403943	Hist1h2bm	histone cluster 1, H2bm	-2.05573
10403948	Hist1h2bn	histone cluster 1, H2bn	-1.9611
10408246	Hist1h3a	histone cluster 1, H3a	-1.88206
10404028	Hist1h3g	histone cluster 1, H3g	-1.85901
10494395	Hist2h2aa1	histone cluster 2, H2aa1	-1.55552
10409220	Hist2h2aa2	histone cluster 2, H2aa2	-1.56477
10500324	Hist2h2ac	histone cluster 2, H2ac	-1.58343
10494407	Hist2h2bb	histone cluster 2, H2bb	-1.93613
10408083	Hist2h3b	histone cluster 2, H3b	-1.91505
10494402	Hist2h3c1	histone cluster 2, H3c1	-1.82826
10376455	Hist3h2a	histone cluster 3, H2a	-1.66043
10592816	Hmbs	hydroxymethylbilane synthase	-2.45746
10600017	Hmgb3	high mobility group box 3	-1.92504
10385248	Hmmr	hyaluronan mediated motility receptor (RHAMM)	-1.79373
10547469	Hsn2	hereditary sensory neuropathy, type II	-2.71058
10408928	Hspb1	heat shock protein 1	2.74145
10558150	Htra1	HtrA serine peptidase 1	1.67854
10584712	Hyou1	hypoxia up-regulated 1	1.66088
10583529	Icam4	intercellular adhesion molecule 4, Landsteiner-Wiener bloo	-1.51677
10358978	Ier5	immediate early response 5	1.6125
10588707	Ifrd2	interferon-related developmental regulator 2	-1.52128
10361906	Il22ra2	interleukin 22 receptor, alpha 2	1.66293
10395520	Immp2l	IMP2 inner mitochondrial membrane peptidase-like (S. cere	-1.72465
10554240	Isg20	interferon-stimulated protein	-1.78604
10435305	Itgb5	integrin beta 5	1.59346
10607972	Jarid1d	jumonji, AT rich interactive domain 1D (Rbp2 like)	4.58648
10387372	Jmjd3	jumonji domain containing 3	1.90555
10583318	Josd3	Josephin domain containing 3	-1.62398
10463476	Kazald1	Kazal-type serine peptidase inhibitor domain 1	1.68992
10544383	Kel	Kell blood group	-4.08687
10377982	Kif1c	kinesin family member 1C	1.83026
10601011	Kif4	kinesin family member 4	-2.10288
10350297	Kif14	kinesin family member 14	-1.57718
10590494	Kif15	kinesin family member 15	-1.58441
10474381	Kif18a	kinesin family member 18A	-1.7263
10454709	Kif20a	kinesin family member 20A	-1.68376
10568150	Kif22	kinesin family member 22	-1.61427
10499168	Kirrel	kin of IRRE like (Drosophila)	1.52752
10573457	Klf1	Kruppel-like factor 1 (erythroid)	-1.63262
10564290	Klf13	Kruppel-like factor 13	1.65066
10525591	Kntc1	kinetochore associated 1	-1.90745
10432918	Krt8	keratin 8	1.51007
10380823	Lasp1	LIM and SH3 protein 1	1.53358
10481627	Lcn2	lipocalin 2	-2.85544
10583732	Ldlr	low density lipoprotein receptor	1.50466
10393573	Lgals3bp	lectin, galactoside-binding, soluble, 3 binding protein	1.60701
10434802	Lpp	LIM domain containing preferred translocation partner in lipo	-1.54609
10373223	Lrp1	low density lipoprotein receptor-related protein 1	1.64641
10426368	Lrrk2	leucine-rich repeat kinase 2	-2.01907
10444752	Ltb	lymphotoxin B	1.64015
10401527	Ltbp2	latent transforming growth factor beta binding protein 2	1.52201
10561212	Ltbp4	latent transforming growth factor beta binding protein 4	1.89448
10424683	Ly6g	lymphocyte antigen 6 complex, locus G	-2.07165
10545096	Mageb16	melanoma antigen family B, 16	-4.63314
10424113	Mal2	mal, T-cell differentiation protein 2	-1.56671
10600688	Map3k7ip3	mitogen-activated protein kinase kinase kinase 7 inter	-1.58619
10400762	Map4k5	mitogen-activated protein kinase kinase kinase kinase 5	-1.54575
10450025	2012-03-02	membrane-associated ring finger (C3HC4) 2	-1.64398
10541049	2012-03-08	membrane-associated ring finger (C3HC4) 8	-1.90068
10480432	Mastl	microtubule associated serine/threonine kinase-like	-1.57136
10604528	Mbnl3	muscleblind-like 3 (Drosophila)	-1.79045
10394990	Mboat2	membrane bound O-acyltransferase domain containing 2	-1.9802
10479811	Mcm10	minichromosome maintenance deficient 10 (S. cerevisiae)	-1.58117
10570556	Mcph1	microcephaly, primary autosomal recessive 1	-1.5232
10452860	Memo1	mediator of cell motility 1	-1.85546
10371987	Metap2	methionine aminopeptidase 2	-1.52333
10542555	MGC7817	hypothetical protein LOC620031	-1.68763
10359861	Mgst3	microsomal glutathione S-transferase 3	-2.00359
10364702	Midn	midnolin	1.56174
10568714	Mki67	antigen identified by monoclonal antibody Ki 67	-2.39107
10430693	Mkl1	MKL (megakaryoblastic leukemia)/myocardin-like 1	1.68605
10432298	Mll2	myeloid/lymphoid or mixed-lineage leukemia 2	1.63945
10415052	Mmp14	matrix metallopeptidase 14 (membrane-inserted)	1.8271
10586907	Mns1	meiosis-specific nuclear structural protein 1	-1.54755
10539433	Mobkl1b	MOB1, Mps One Binder kinase activator-like 1B (	1.62798
10380174	Mpo	myeloperoxidase	-1.56152
10466210	Ms4a6d	membrane-spanning 4-domains, subfamily A, member 6D	1.60884
10490955	Mtfr1	mitochondrial fission regulator 1	-1.94491
10513504	Mup2	major urinary protein 2	8.62692
10430201	Myh9	myosin, heavy polypeptide 9, non-muscle	1.60727
10437885	Myh11	myosin, heavy polypeptide 11, smooth muscle	1.69339
10572077	Naf1	nuclear assembly factor 1 homolog (S. cerevisiae)	1.53476
10583952	Ncapd3	non-SMC condensin II complex, subunit D3	-1.55955
10521731	Ncapg	on-SMC condensin I complex, subunit G	-1.81915
10399087	Ncapg2	non-SMC condensin II complex, subunit G2	-2.08187
10356329	Ncl	nucleolin	-2.03264
10578690	Neil3	nei like 3 (E. coli)	-2.35259
10430931	Nfam1	Nfat activating molecule with ITAM motif 1	1.58218
10433096	Nfe2	nuclear factor, erythroid derived 2	-1.52449
10530492	Nfxl1	nuclear transcription factor, X-box binding-like 1	-1.61068
10589535	Ngp	neutrophilic granule protein	-2.94569
10588028	Nmnat3	nicotinamide nucleotide adenylyltransferase 3	-1.55361
10427035	Nr4a1	nuclear receptor subfamily 4, group A, member 1	1.77684
10359890	Nuf2	NUF2, NDC80 kinetochore complex component, homolog (S. cere	-1.98833
10474984	Nusap1	nucleolar and spindle associated protein 1	-1.59746
10486255	Oip5	Opa interacting protein 5	-1.95955
10506822	Orc1l	origin recognition complex, subunit 1-like (S.cereviaiae)	-1.58295
10352242	Parp1	poly (ADP-ribose) polymerase family, member 1	1.50256
10416037	Pbk	PDZ binding kinase	-1.87462
10600765	Pcyt1b	phosphate cytidylyltransferase 1, choline, beta isoform	-1.64352
10456046	Pdgfrb	platelet derived growth factor receptor, beta polypeptide	1.7124
10449245	Pdia2	protein disulfide isomerase associated 2	-1.74943
10507137	Pdzk1ip1	PDZK1 interacting protein 1	-1.89375
10523134	Pf4	platelet factor 4	-1.84018
10385747	Phf15	PHD finger protein 15	1.57148
10583203	Phxr4	per-hexamer repeat gene 4	-2.53695
10521832	Pi4k2b	phosphatidylinositol 4-kinase type 2 beta	-1.54541
10449163	Pigq	phosphatidylinositol glycan anchor biosynthesis, class Q	-1.70326
10390473	Pip4k2b	phosphatidylinositol-5-phosphate 4-kinase, type II, beta	1.53788
10466779	Pip5k1b	phosphatidylinositol-4-phosphate 5-kinase, type 1 beta	-1.82861
10423971	Pkhd1l1	polycystic kidney and hepatic disease 1-like 1	-3.49876
10524698	Pla2g1b	phospholipase A2, group IB, pancreas	-2.37768
10429802	Plec1	plectin 1	1.61842
10491805	Plk4	polo-like kinase 4 (Drosophila)	-1.53909
10605437	Pls3	plastin 3 (T-isoform)	1.5198
10431424	Plxnb2	plexin B2	1.64573
10547100	Plxnd1	plexin D1	1.51992
10464313	Pnliprp1	pancreatic lipase related protein 1	-5.30686
10524169	Pole	polymerase (DNA directed), epsilon	-1.54712
10435581	Polq	polymerase (DNA directed), theta	-1.90734
10387588	Polr2a	polymerase (RNA) II (DNA directed) polypeptide A	1.59795
10406399	Pou5f2	POU domain class 5, transcription factor 2	-1.68726
10360090	Ppox	protoporphyrinogen oxidase	-1.56764
10554445	Prc1	protein regulator of cytokinesis 1	-2.49431
10356999	Prdx2	peroxiredoxin 2	-1.87187
10357870	Prelp	proline arginine-rich end leucine-rich repeat	1.59238
10399908	Prkar2b	protein kinase, cAMP dependent regulatory, type II beta	-1.95762
10563050	Prr12	proline rich 12	1.52994
10537650	Prss1	protease, serine, 1 (trypsin 1)	-1.92439
10537627	Prss2	protease, serine, 2	-2.13027
10558811	Ptdss2	phosphatidylserine synthase 2	-1.97364
10548086	Rad51ap1	RAD51 associated protein 1	-1.61158
10515257	Rad54l	RAD54 like (S. cerevisiae)	-1.53547
10596543	Rad54l2	Rad54 like 2 (S. cerevisiae)	1.53286
10464813	Rbm4	RNA binding motif protein 4	-1.52819
10509820	Rcc2	regulator of chromosome condensation 2	1.54179
10585318	Rdx	radixin	-1.94729
10445192	Rhag	Rhesus blood group-associated A glycoprotein	-2.81516
10509002	Rhd	Rh blood group, D antigen	-3.47253
10365408	Ric8b	resistance to inhibitors of cholinesterase 8 homolog B (C.	-1.51019
10419563	Rnase1	ribonuclease, RNase A family, 1 (pancreatic)	-3.46388
10415791	Rnaseh2b	ribonuclease H2, subunit B	-1.62712
10528474	Rpl22l1	ribosomal protein L22 like 1	2.1989
10390505	Rpl23	ribosomal protein L23	-1.53403
10388784	Rpl23a	ribosomal protein L23a	-1.65626
10360128	Rpl27	ribosomal protein L27	1.57922
10406250	Rpl37a	ribosomal protein L37a	1.63407
10407120	Rps3a	ribosomal protein S3a	2.67329
10567171	Rps13	ribosomal protein S13	-1.65005
10551021	Rps19	ribosomal protein S19	1.84343
10450050	Rps28	ribosomal protein S28	1.64426
10549495	Rps29	ribosomal protein S29	1.78322
10394978	Rrm2	ribonucleotide reductase M2	-1.89571
10479887	Sec61a2	Sec61, alpha subunit 2 (S. cerevisiae)	-1.61987
10394068	Sectm1a	secreted and transmembrane 1A	1.51826
10409240	Sema4d	sema domain, immunoglobulin domain (Ig), transmembrane do	1.58506
10525495	Setd1b	SET domain containing 1B	1.54191
10473809	Sfpi1	SFFV proviral integration 1	1.57566
10451805	Sgol1	shugoshin-like 1 (S. pombe)	-1.84913
10346365	Sgol2	shugoshin-like 2 (S. pombe)	-1.55133
10601449	Sh3bgrl	SH3-binding domain glutamic acid-rich protein like	-1.80945
10576883	Shcbp1	Shc SH2-domain binding protein 1	-1.56818
10391649	Slc4a1	solute carrier family 4 (anion exchanger), member 1	-2.49332
10507500	Slc6a9	solute carrier family 6 (neurotransmitter transporter, gl	-1.82328
10459866	Slc14a1	solute carrier family 14 (urea transporter), member 1	-1.7344
10368720	Slc16a10	solute carrier family 16 (monocarboxylic acid transp	-1.70251
10385893	Slc22a4	solute carrier family 22 (organic cation transporter), m	-1.65803
10408616	Slc22a23	solute carrier family 22, member 23	-1.69184
10458419	Slc25a2	solute carrier family 25 (mitochondrial carrier, ornithin	-1.60734
10400483	Slc25a21	solute carrier family 25 (mitochondrial oxodicarboxylat	-2.13913
10421172	Slc25a37	solute carrier family 25, member 37	-1.75328
10590245	Slc25a38	solute carrier family 25, member 38	-1.54983
10431872	Slc38a1	solute carrier family 38, member 1	1.56577
10598507	Slc38a5	solute carrier family 38, member 5	-2.6528
10496324	Slc39a8	solute carrier family 39 (metal ion transporter), member	-1.94478
10473367	Slc43a1	solute carrier family 43, member 1	-2.60803
10473384	Slc43a3	solute carrier family 43, member 3	-1.87799
10504957	Smc2	structural maintenance of chromosomes 2	-1.58364
10441902	Smoc2	SPARC related modular calcium binding 2	1.56339
10505630	Snapc3	small nuclear RNA activating complex, polypeptide 3	-1.63119
10545086	Snca	synuclein, alpha	-1.9388
10461148	Snhg1	small nucleolar RNA host gene (non-protein coding) 1	-2.72693
10567108	Sox6	SRY-box containing gene 6	-2.07904
10379127	Spag5	sperm associated antigen 5	-1.62482
10483401	Spc25	SPC25, NDC80 kinetochore complex component, homolog (S. ce	-1.88403
10459552	Spire1	spire homolog 1 (Drosophila)	-1.78714
10351905	Spna1	spectrin alpha 1	-2.37079
10401068	Spnb1	spectrin beta 1	-1.65813
10539080	St3gal5	ST3 beta-galactoside alpha-2,3-sialyltransferase 5	-1.97342
10555460	Stard10	START domain containing 10	-1.55865
10357249	Steap3	STEAP family member 3	-1.56898
10507112	Stil	Scl/Tal 1 interrupting locus	-1.95765
10499431	Syt11	synaptotagmin XI	1.53494
10430929	Tbrg3	transforming growth factor beta regulated gene 3	-1.97793
10385776	Tcf7	transcription factor 7, T-cell specific	1.58568
10459109	Tcof1	Treacher Collins Franceschetti syndrome 1, homolog	1.5865
10441813	Tcp1	t-complex protein 1	-1.93189
10588007	Tfdp2	transcription factor Dp 2	-1.69637
10435075	Tfrc	transferrin receptor	-2.32801
10551185	Tgfb1	transforming growth factor, beta 1	1.56257
10532085	Tgfbr3	transforming growth factor, beta receptor III	1.53491
10453276	Thada	thyroid adenoma associated	-1.58296
10488378	Thbd	thrombomodulin	1.59861
10393559	Timp2	tissue inhibitor of metalloproteinase 2	1.54633
10393431	Tk1	thymidine kinase 1	-1.59343
10379034	Tlcd1	TLC domain containing 1	-1.85415
10588479	Tlr9	toll-like receptor 9	1.7339
10357698	Tmcc2	transmembrane and coiled-coil domains 2	-1.85736
10607246	Tmem29	transmembrane protein 29	-1.62428
10601701	Tmem35	transmembrane protein 35	1.69927
10501802	Tmem56	transmembrane protein 56	-2.57073
10504692	Tmod1	tropomodulin 1	-1.83638
10541895	Tnfrsf1a	tumor necrosis factor receptor superfamily, member 1a	1.56821
10355514	Tns1	tensin 1	1.74876
10444459	Tnxb	tenascin XB	1.59894
10389816	Tom1l1	target of myb1-like 1 (chicken)	-1.61359
10477187	Tpx2	TPX2, microtubule-associated protein homolog (Xenopus laevi	-1.9493
10544638	Tra2a	transformer 2 alpha homolog (Drosophila)	-1.6346
10596148	Trf	transferrin	1.50935
10445046	Trim10	tripartite motif-containing 10	-2.91759
10537634	Try4	trypsin 4	-1.58078
10537638	Try10	trypsin 10	-3.90845
10598626	Tspan7	tetraspanin 7	1.56398
10366446	Tspan8	tetraspanin 8	-3.28386
10536908	Tspan33	tetraspanin 33	-2.11857
10491438	Ttc14	tetratricopeptide repeat domain 14	-1.68228
10524310	Ttc28	tetratricopeptide repeat domain 28	2.06599
10587508	Ttk	Ttk protein kinase	-1.61246
10535231	Ttyh3	tweety homolog 3 (Drosophila)	1.62054
10434191	Txnrd2	thioredoxin reductase 2	-1.60352
10528915	Tyms	thymidylate synthase	-2.2348
10480891	Ubac1	ubiquitin associated domain containing 1	-1.88936
10478572	Ube2c	ubiquitin-conjugating enzyme E2C	-1.63012
10579234	Upf1	UPF1 regulator of nonsense transcripts homolog (yeast)	1.51085
10515385	Urod	uroporphyrinogen decarboxylase	-1.79194
10568638	Uros	uroporphyrinogen III synthase	-1.77267
10510594	Uts2	urotensin 2	-1.53893
10423663	Vps13b	vacuolar protein sorting 13B (yeast)	-1.50795
10508805	Wasf2	WAS protein family, member 2	1.51376
10601854	Wbp5	WW domain binding protein 5	1.53735
10419296	Wdhd1	WD repeat and HMG-box DNA binding protein 1	-1.69864
10578071	Wrn	Werner syndrome homolog (human)	-1.70869
10606178	Xist	inactive X specific transcripts	-36.1897
10598586	Xk	Kell blood group precursor (McLeod phenotype) homolog	-2.06137
10421456	Xpo7	exportin 7	-1.89373
10473349	Ypel4	yippee-like 4 (Drosophila)	-1.99407
10593497	Zc3h12c	zinc finger CCCH type containing 12C	-1.61195
10420437	Zdhhc20	zinc finger, DHHC domain containing 20	-1.86416
10554370	Zfp710	zinc finger protein 710	1.54835
10413185	Zmiz1	zinc finger, MIZ-type containing 1	1.54778
10594426	Zwilch	Zwilch, kinetochore associated, homolog (Drosophila)	-1.57029

## Sheet: Affy_9V null Imig_WT_Spleen
Spleen_microarray_9V/null_imig vs.WT
Probeset	Gene Symbol	GeneDescription	Fold change 9V/null imig/WT
10519578	Abcb4	ATP-binding cassette, sub-family B (MDR/TAP), member 4	-2.00274
10355742	Abcb6	ATP-binding cassette, sub-family B (MDR/TAP), member 6	-1.56916
10582626	Abcb10	ATP-binding cassette, sub-family B (MDR/TAP), member 10	-1.79995
10600235	Abcd1	ATP-binding cassette, sub-family D (ALD), member 1	1.55403
10538640	Abcg2	ATP-binding cassette, sub-family G (WHITE), member 2	-2.16894
10388545	Abr	active BCR-related gene	1.66152
10606532	Acp1	acid phosphatase 1, soluble	-1.74317
10492426	Acsf2	acyl-CoA synthetase family member 2	2.04718
10401244	Actn1	actinin, alpha 1	1.58793
10401320	Adam4	a disintegrin and metallopeptidase domain 4	-1.67608
10539669	Add2	adducin 2 (beta)	-1.62857
10463911	Add3	adducin 3 (gamma)	1.53726
10464704	Adrbk1	adrenergic receptor kinase, beta 1	1.57435
10374083	Aebp1	AE binding protein 1	1.62318
10384672	Ahsa2	AHA1, activator of heat shock protein ATPase homolog 2 (yeast)	-1.53587
10368947	Aim1	absent in melanoma 1	1.52624
10368356	Akap7	A kinase (PRKA) anchor protein 7	-1.55813
10513666	Akna	AT-hook transcription factor	1.61335
10513608	Alad	aminolevulinate, delta-, dehydratase	-1.93863
10523062	Alb	albumin	4.21759
10461979	Aldh1a1	aldehyde dehydrogenase family 1, subfamily A1	-1.8948
10466624	Aldh1a7	aldehyde dehydrogenase family 1, subfamily A7	-1.9506
10539617	Alms1	Alstrom syndrome 1 homolog (human)	-1.68328
10547153	Alox5	arachidonate 5-lipoxygenase	-1.79194
10501494	Amy2	amylase 2, pancreatic	-32.2315
10501533	Amy2-1	amylase 2-1, pancreatic	-23.3463
10570894	Ank1	ankyrin 1, erythroid	-1.86886
10452516	Ankrd12	ankyrin repeat domain 12	-1.50349
10385826	Ankrd43	ankyrin repeat domain 43	-1.5397
10591781	Anln	anillin, actin binding protein (scraps homolog, Drosophila)	-2.55693
10564818	Anpep	alanyl (membrane) aminopeptidase	1.86285
10545974	Antxr1	anthrax toxin receptor 1	1.5222
10413229	Anxa11	annexin A11 /// similar to Annexin A11	1.68463
10600797	Apoo-ps	apolipoprotein O, pseudogene	-1.5792
10440491	App	amyloid beta (A4) precursor protein	1.96276
10538459	Aqp1	aquaporin 1	-2.67813
10594825	Aqp9	aquaporin 9	-1.56167
10432256	Arf3	ADP-ribosylation factor 3	1.9392
10567702	Arhgap17	Rho GTPase activating protein 17	1.59692
10467637	Arhgap19	Rho GTPase activating protein 19	-1.68322
10391895	Arhgap27	Rho GTPase activating protein 27	1.57435
10393836	Arhgdia	Rho GDP dissociation inhibitor (GDI) alpha	1.98163
10551030	Arhgef1	Rho guanine nucleotide exchange factor (GEF) 1	1.91004
10565935	Arhgef17	Rho guanine nucleotide exchange factor (GEF) 17	1.54418
10517090	Arid1a	AT rich interactive domain 1A (Swi1 like)	1.81682
10369792	Arid5b	AT rich interactive domain 5B (Mrf1 like)	1.63731
10368875	Armc2	armadillo repeat containing 2	-1.54522
10548875	Art4	ADP-ribosyltransferase 4	-1.74065
10496971	Asb17	ankyrin repeat and SOCS box-containing protein 17	-1.60021
10573261	Asf1b	ASF1 anti-silencing function 1 homolog B (S. cerevisiae)	-1.68532
10543067	Asns	asparagine synthetase	-2.50411
10350392	Aspm	asp (abnormal spindle)-like, microcephaly associated (Drosophila)	-2.39448
10379363	Atad5	ATPase family, AAA domain containing 5	-1.70263
10433032	Atf7	neuropeptide FF-amide peptide precursor	1.53078
10460787	Atg2a	ATG2 autophagy related 2 homolog A (S. cerevisiae)	1.5651
10500802	Atg4a	autophagy-related 4A (yeast)	-1.92661
10500685	Atp1a1	ATPase, Na+/K+ transporting, alpha 1 polypeptide	1.56006
10378216	Atp2a3	ATPase, Ca++ transporting, ubiquitous	1.63538
10483756	Atp5g3	ATP synthase, H+ transporting, mitochondrial F0 complex, subunit c (subunit 9),	-1.67522
10542520	Atp5h	ATP synthase, H+ transporting, mitochondrial F0 complex, subunit d	-1.50641
10535647	Atp5j2	ATP synthase, H+ transporting, mitochondrial F0 complex, subunit f, isoform 2	-1.55131
10438909	Atp13a3	ATPase type 13A3	1.7478
10516943	Atpif1	ATPase inhibitory factor 1	-2.18742
10567919	Atxn2l	ataxin 2-like	1.62081
10391612	Atxn7l3	ataxin 7-like 3	1.74472
10490104	Aurka	Aurora kinase A	-1.71714
10597758	Axud1	AXIN1 up-regulated 1	1.61646
10366848	B4galnt1	beta-1,4-N-acetyl-galactosaminyl transferase 1	1.62564
10450451	Bat2	HLA-B associated transcript 2	2.34322
10444719	Bat3	HLA-B-associated transcript 3	1.6363
10560685	Bcl3	B-cell leukemia/lymphoma 3	1.60503
10500434	Bcl9	B-cell CLL/lymphoma 9	1.72422
10584762	Bcl9l	B-cell CLL/lymphoma 9-like	1.62327
10603627	Bcor	Bcl6 interacting corepressor	1.60991
10601850	Bex4	brain expressed gene 4	-1.94412
10600169	Bgn	biglycan	1.57128
10540472	Bhlhb2	basic helix-loop-helix domain containing, class B2	1.63913
10382998	Birc5	baculoviral IAP repeat-containing 5	-2.427
10564978	Blm	Bloom syndrome homolog (human)	-1.86733
10551347	Blvrb	biliverdin reductase B (flavin reductase (NADPH))	-1.89316
10539435	Bola3	bolA-like 3 (E. coli)	-1.55874
10391461	Brca1	breast cancer 1	-1.70159
10527801	Brca2	breast cancer 2	-2.06607
10449815	Brd4	bromodomain containing 4	1.58814
10351304	Brp44	brain protein 44	-1.5466
10580188	Btbd14b	BTB (POZ) domain containing 14B	1.58583
10487480	Bub1	budding uninhibited by benzimidazoles 1 homolog (S. cerevisiae)	-2.18273
10376434	Butr1	butyrophilin related 1	-1.92775
10451670	Bzrpl1	benzodiazapine receptor, peripheral-like 1	-2.59844
10511258	C1qdc2	C1q domain containing 2	-2.13845
10452316	C3	complement component 3	1.77283
10450242	C4b	complement component 4B (Childo blood group)	1.64193
10560242	C5ar1	complement component 5a receptor 1	2.5064
10358928	Cacna1e	calcium channel, voltage-dependent, R type, alpha 1E subunit	-1.50871
10520650	Cad	carbamoyl-phosphate synthetase 2, aspartate transcarbamylase, and dihydroorotase	1.66381
10537184	Cald1	caldesmon 1	1.55676
10580219	Calr	calreticulin	1.59862
10597098	Camp	cathelicidin antimicrobial peptide	-1.96103
10465314	Capn1	calpain 1	1.50622
10573954	Capns2	calpain, small subunit 2	-1.7285
10497337	Car1	carbonic anhydrase 1	-2.93073
10490923	Car2	carbonic anhydrase 2	-3.19771
10474875	Casc5	cancer susceptibility candidate 5	-2.71143
10399841	Cbll1	Casitas B-lineage lymphoma-like 1	1.67011
10560247	Ccdc9	coiled-coil domain containing 9	1.50282
10507606	Ccdc23	coiled-coil domain containing 23	-1.859
10474437	Ccdc34	coiled-coil domain containing 34	-1.84817
10561078	Ccdc97	coiled-coil domain containing 97	1.70149
10389214	Ccl9	chemokine (C-C motif) ligand 9	1.67011
10534493	Ccl24	chemokine (C-C motif) ligand 24	-1.56312
10497831	Ccna2	cyclin A2	-2.65389
10562637	Ccnb1	cyclin B1, related sequence 1	-2.52235
10594774	Ccnb2	cyclin B2	-2.09556
10562563	Ccne1	cyclin E1	-2.27547
10503264	Ccne2	cyclin E2	-2.99803
10448506	Ccnf	cyclin F	-1.74656
10598004	Ccr1	chemokine (C-C motif) receptor 1	2.84299
10590631	Ccr2	chemokine (C-C motif) receptor 2	2.38122
10597279	Ccrl2	chemokine (C-C motif) receptor-like 2	-1.50092
10458382	Cd14	CD14 antigen	2.19926
10362896	Cd24a	CD24a antigen	-1.7639
10361270	Cd46	CD46 antigen, complement regulatory protein	-1.60327
10456005	Cd74	CD74 antigen (invariant polypeptide of major histocompatibility complex, class I	1.99587
10551025	Cd79a	CD79A antigen (immunoglobulin-associated alpha)	1.73902
10488382	Cd93	CD93 antigen	1.69607
10541644	Cd163	CD163 antigen	1.97111
10369815	Cdc2a	cell division cycle 2 homolog A (S. pombe)	-2.15445
10381072	Cdc6	cell division cycle 6 homolog (S. cerevisiae)	-2.707
10458195	Cdc25c	cell division cycle 25 homolog C (S. pombe)	-1.73498
10438378	Cdc45l	cell division cycle 45 homolog (S. cerevisiae)-like	-1.56755
10421029	Cdca2	cell division cycle associated 2	-1.54061
10541729	Cdca3	cell division cycle associated 3	-1.84766
10516246	Cdca8	cell division cycle associated 8	-1.62557
10574438	Cdh5	cadherin 5	2.0284
10515090	Cdkn2c	cyclin-dependent kinase inhibitor 2C (p18, inhibits CDK4)	-1.92042
10414315	Cdkn3	cyclin-dependent kinase inhibitor 3	-2.14463
10567564	Cdr2	cerebellar degeneration-related 2	-1.92936
10481278	Cel	carboxyl ester lipase	-4.83154
10520521	Cenpa	Centromere protein A	-1.93816
10496204	Cenpe	centromere protein E	-1.88993
10360985	Cenpf	centromere protein F	-2.02184
10411728	Cenph	centromere protein H	-2.24367
10601705	Cenpi	centromere protein I	-1.82808
10406968	Cenpk	centromere protein K	-2.53177
10351047	Cenpl	centromere protein L	-1.68653
10430825	Cenpm	centromere protein M	-1.70649
10575733	Cenpn	centromere protein N	-1.81198
10409190	Cenpp	centromere protein P	-2.06947
10555470	Centd2	centaurin, delta 2	1.62143
10588091	Cep70	centrosomal protein 70	-1.54071
10459576	Cep76	centrosomal protein 76	-1.6107
10497894	Cetn4	centrin 4	-1.7045
10384956	Chac2	ChaC, cation transport regulator homolog 2 (E. coli)	-1.69474
10503109	Chchd7	Coiled-coil-helix-coiled-coil-helix domain containing 7	-1.59039
10387316	Chd3	chromodomain helicase DNA binding protein 3	1.94298
10541803	Chd4	chromodomain helicase DNA binding protein 4	1.66718
10503214	Chd7	chromodomain helicase DNA binding protein 7	2.07798
10592201	Chek1	checkpoint kinase 1 homolog (S. pombe)	-2.37487
10579703	Cherp	calcium homeostasis endoplasmic reticulum protein	1.58636
10349968	Chi3l1	chitinase 3-like 1	1.5581
10477572	Chmp4b	chromatin modifying protein 4B	1.51649
10369301	Chst3	carbohydrate (chondroitin 6/keratan) sulfotransferase 3	1.58802
10551080	Cic	capicua homolog (Drosophila)	2.11692
10433507	Ciita	class II transactivator	1.70207
10361828	Cited2	Cbp/p300-interacting transactivator, with Glu/Asp-rich carboxy-terminal domain,	1.73929
10577508	Ckap2	cytoskeleton associated protein 2	-1.87978
10487577	Ckap2l	cytoskeleton associated protein 2-like	-1.63583
10574456	Cklf	chemokine-like factor	-1.53814
10499639	Cks1b	CDC28 protein kinase 1b	-1.64612
10353004	Cks2	CDC28 protein kinase regulatory subunit 2	-1.98918
10534389	Cldn13	claudin 13	-9.29134
10542172	Clec1b	C-type lectin domain family 1, member b	-2.0529
10541555	Clec4a1	C-type lectin domain family 4, member a1	2.493
10541614	Clec4d	C-type lectin domain family 4, member d	2.20903
10547664	Clec4e	C-type lectin domain family 4, member e	1.8804
10449467	Clps	colipase, pancreatic	-3.3134
10508151	Clspn	claspin homolog (Xenopus laevis)	-1.60154
10542665	Cmas	cytidine monophospho-N-acetylneuraminic acid synthetase	-1.50339
10583809	Cnn1	calponin 1	1.58354
10549569	Cnot3	CCR4-NOT transcription complex, subunit 3	1.57167
10512279	Cntfr	ciliary neurotrophic factor receptor	1.5089
10380419	Col1a1	collagen, type I, alpha 1	1.83627
10536220	Col1a2	collagen, type I, alpha 2	1.98845
10576973	Col4a1	collagen, type IV, alpha 1	1.87234
10570068	Col4a2	collagen, type IV, alpha 2	1.87627
10595211	Col12a1	Collagen, type XII, alpha 1	1.51683
10453747	Colec12	collectin sub-family member 12	1.53105
10568024	Coro1a	coronin, actin binding protein 1A	1.54231
10512774	Coro2a	coronin, actin binding protein 2A	1.53243
10437399	Coro7	coronin 7	1.54784
10582162	Cotl1	coactosin-like 1 (Dictyostelium)	1.94612
10532993	Cox6a1	cytochrome c oxidase, subunit VI a, polypeptide 1	-1.61836
10562059	Cox6b1	cytochrome c oxidase, subunit VIb polypeptide 1	-1.61991
10400470	Cox6c	cytochrome c oxidase, subunit VIc	-2.03075
10595280	Cox7a2	cytochrome c oxidase, subunit VIIa 2	-1.80052
10490989	Cp	ceruloplasmin	1.66053
10537051	Cpa1	carboxypeptidase A1	-8.45673
10537014	Cpa2	carboxypeptidase A2, pancreatic	-5.83866
10497463	Cpb1	carboxypeptidase B1 (tissue)	-12.9141
10375002	Cpeb4	cytoplasmic polyadenylation element binding protein 4	-1.51882
10436392	Cpox	coproporphyrinogen oxidase	-1.93733
10429972	Cpsf1	cleavage and polyadenylation specific factor 1	1.56909
10568536	Cpxm2	carboxypeptidase X 2 (M14 family)	1.70352
10485117	Creb3l1	cAMP responsive element binding protein 3-like 1	1.82419
10446986	Crim1	cysteine rich transmembrane BMP regulator 1 (chordin like)	1.54027
10575976	Crispld2	cysteine-rich secretory protein LCCL domain containing 2	1.848
10493711	Crtc2	CREB regulated transcription coactivator 2	1.5097
10565002	Crtc3	CREB regulated transcription coactivator 3	1.54628
10425066	Csf2rb	colony stimulating factor 2 receptor, beta, low-affinity (granulocyte-macrophage	1.72335
10508074	Csf3r	colony stimulating factor 3 receptor (granulocyte)	3.20327
10428515	Csmd3	CUB and Sushi multiple domains 3	-1.52908
10362201	Ctgf	connective tissue growth factor	1.63602
10484402	Ctnnd1	catenin (cadherin associated protein), delta 1	1.59801
10581882	Ctrb1	chymotrypsinogen B1	-8.00564
10581355	Ctrl	chymotrypsin-like	-4.46312
10349648	Ctse	cathepsin E	-1.64397
10420261	Ctsg	cathepsin G	-2.02929
10541075	Cxcl12	chemokine (C-X-C motif) ligand 12	1.50861
10457071	Cyb5	cytochrome b-5	-1.69125
10385391	Cyfip2	cytoplasmic FMR1 interacting protein 2	1.50376
10453057	Cyp1b1	cytochrome P450, family 1, subfamily b, polypeptide 1	1.76217
10450272	Cyp21a1	cytochrome P450, family 21, subfamily a, polypeptide 1	1.84337
10502655	Cyr61	cysteine rich protein 61	1.57278
10419736	Dad1	defender against cell death 1	-1.85755
10360344	Darc	Duffy blood group, chemokine receptor	-1.74606
10374068	Dbnl	drebrin-like	1.52572
10468639	Dclre1a	DNA cross-link repair 1A, PSO2 homolog (S. cerevisiae)	-1.62104
10539364	Dctn1	dynactin 1	1.6017
10497765	Dcun1d1	testis derived transcript 3, pseudogene	-1.56599
10608138	Ddx3y	DEAD (Asp-Glu-Ala-Asp) box polypeptide 3, Y-linked	8.50593
10369630	Ddx21	DEAD (Asp-Glu-Ala-Asp) box polypeptide 21	1.50183
10525111	Ddx54	DEAD (Asp-Glu-Ala-Asp) box polypeptide 54	1.54998
10494889	Dennd2c	DENN/MADD domain containing 2C	-1.57308
10586244	Dennd4a	DENN/MADD domain containing 4A	-1.76701
10497122	Depdc1a	DEP domain containing 1a	-2.32794
10407081	Depdc1b	DEP domain containing 1B	-1.51266
10347583	Des	desmin	1.84654
10485081	Dgkz	Diacylglycerol kinase zeta	1.53047
10472538	Dhrs9	dehydrogenase/reductase (SDR family) member 9	1.96526
10533961	Dhx37	DEAH (Asp-Glu-Ala-His) box polypeptide 37	1.57285
10421877	Diap3	diaphanous homolog 3 (Drosophila)	-2.17951
10578222	Dlc1	deleted in liver cancer 1	1.59496
10419323	Dlg7	discs, large homolog 7 (Drosophila)	-2.28478
10502823	Dnajb4	DnaJ (Hsp40) homolog, subfamily B, member 4	-1.56044
10520445	Dnajb6	DnaJ (Hsp40) homolog, subfamily B, member 6	-1.6641
10417526	Dnase1l3	deoxyribonuclease 1-like 3	1.91007
10409502	Dok3	docking protein 3	1.80616
10364888	Dot1l	DOT1-like, histone H3 methyltransferase (S. cerevisiae)	1.50077
10420988	Dpysl2	dihydropyrimidinase-like 2	1.63045
10458663	Dpysl3	dihydropyrimidinase-like 3	1.79465
10428672	Dscc1	defective in sister chromatid cohesion 1 homolog	-1.55502
10476648	Dstn	destrin	1.57131
10361110	Dtl	denticleless homolog (Drosophila)	-2.19638
10533182	Dtx1	deltex 1 homolog (Drosophila)	1.89392
10555789	Dub2	deubiquitinating enzyme 2	-1.59391
10566205	Dub2a	deubiquitinating enzyme 2a	-5.14458
10377681	Dullard	Dullard homolog (Xenopus laevis)	1.55618
10475610	Dut	deoxyuridine triphosphatase	-1.53626
10357590	Dyrk3	dual-specificity tyrosine-(Y)-phosphorylation regulated kinase 3	-2.15321
10563780	E2f8	E2F transcription factor 8	-1.95307
10419151	Ear1	eosinophil-associated, ribonuclease A family, member 1	-2.15196
10414590	Ear6	eosinophil-associated, ribonuclease A family, member 6	-2.01982
10500204	Ecm1	extracellular matrix protein 1	1.88496
10497520	Ect2	ect2 oncogene	-1.79515
10595183	Eef1a1	eukaryotic translation elongation factor 1 alpha 1	-1.60635
10486396	Ehd4	EH-domain containing 4	1.57269
10444524	Ehmt2	euchromatic histone lysine N-methyltransferase 2	1.65454
10365286	Eid3	EP300 interacting inhibitor of differentiation 3	-1.67868
10516371	Eif2c1	eukaryotic translation initiation factor 2C, 1	1.57143
10608001	Eif2s3y	eukaryotic translation initiation factor 2, subunit 3, structural gene Y-linked	7.3118
10369474	Eif4ebp2	eukaryotic translation initiation factor 4E binding protein 2	1.61511
10432652	Ela1	elastase 1, pancreatic	-3.0144
10517573	Ela3	elastase 3, pancreatic	-4.1751
10604393	Elf4	E74-like factor 4 (ets domain transcription factor)	1.80795
10520604	Emilin1	elastin microfibril interfacer 1	1.70292
10471486	Eng	endoglin	1.72068
10486664	Epb4.2	erythrocyte protein band 4.2	-4.1568
10421418	Epb4.9	erythrocyte protein band 4.9	-1.70822
10526566	Ephb4	Eph receptor B4	1.56483
10591660	Epor	erythropoietin receptor	-2.18706
10578145	Erh	enhancer of rudimentary homolog (Drosophila)	-1.53384
10515848	Ermap	erythroblast membrane-associated protein	-3.82283
10420877	Esco2	establishment of cohesion 1 homolog 2 (S. cerevisiae)	-1.97997
10542275	Etv6	ets variant gene 6 (TEL oncogene)	1.54463
10398267	Evl	Ena-vasodilator stimulated phosphoprotein	1.58689
10420837	Extl3	exostoses (multiple)-like 3	1.53165
10408693	F13a1	coagulation factor XIII, A1 subunit	2.92483
10448743	Fahd1	fumarylacetoacetate hydrolase domain containing 1	-1.70406
10349593	Faim3	Fas apoptotic inhibitory molecule 3	1.98495
10540738	Fancd2	Fanconi anemia, complementation group D2	-1.83261
10393970	Fasn	fatty acid synthase	1.72519
10557644	Fbrs	fibrosin	1.58919
10427904	Fbxl7	F-box and leucine-rich repeat protein 7	-1.90532
10533569	Fbxl10	F-box and leucine-rich repeat protein 10	1.69781
10361375	Fbxo5	F-box protein 5	-2.78308
10365471	Fbxo7	F-box protein 7	-1.50868
10361748	Fbxo30	F-box protein 30	-2.38789
10576757	Fcer2a	Fc receptor, IgE, low affinity II, alpha polypeptide	2.03505
10360018	Fcrla	Fc receptor-like A	1.74236
10459391	Fech	ferrochelatase	-2.01523
10419223	Fermt2	fermitin family homolog 2 (Drosophila)	1.6366
10562130	Ffar1	free fatty acid receptor 1	1.66713
10409170	Fgd3	FYVE, RhoGEF and PH domain containing 3	1.50956
10505996	Fggy	FGGY carbohydrate kinase domain containing	-1.51651
10519983	Fgl2	fibrinogen-like protein 2	2.20586
10508772	Fgr	Gardner-Rasheed feline sarcoma viral (Fgr) oncogene homolog	1.98144
10499062	Fhdc1	FH2 domain containing 1	-1.79357
10384373	Fignl1	fidgetin-like 1	-2.56354
10386551	Flii	flightless I homolog (Drosophila)	1.65609
10605256	Flna	filamin, alpha	1.52728
10535780	Flt3	FMS-like tyrosine kinase 3	1.56346
10375578	Flt4	FMS-like tyrosine kinase 4	1.73289
10381708	Fmnl1	formin-like 1	1.94606
10432439	Fmnl3	formin-like 3	1.53044
10349947	Fmod	fibromodulin	1.58603
10355403	Fn1	fibronectin 1	2.47702
10383564	Fn3k	fructosamine 3 kinase	-2.40188
10497548	Fndc3b	fibronectin type III domain containing 3B	1.59726
10541532	Foxj2	forkhead box J2	1.52485
10527101	Foxk1	forkhead box K1	1.74826
10491962	Foxo1	forkhead box O1	1.54393
10451613	Foxp4	forkhead box P4	1.70408
10484307	Frzb	frizzled-related protein	2.82529
10527158	Fscn1	Fascin homolog 1, actin bundling protein (Strongylocentrotus purpuratus)	1.6769
10435641	Fstl1	follistatin-like 1	1.53525
10564960	Furin	furin (paired basic amino acid cleaving enzyme)	1.69141
10413012	Fut11	fucosyltransferase 11	-2.40404
10422760	Fyb	FYN binding protein	1.55655
10527936	Fzd1	frizzled homolog 1 (Drosophila)	1.57901
10383088	Gaa	glucosidase, alpha, acid	1.87774
10545130	Gadd45a	growth arrest and DNA-damage-inducible 45 alpha	-1.58378
10351035	Gas5	growth arrest specific 5	-2.05932
10603417	Gata1	GATA binding protein 1	-2.51998
10495763	Gclm	glutamate-cysteine ligase , modifier subunit	-1.62974
10524723	Gcn1l1	GCN1 general control of amino-acid synthesis 1-like 1 (yeast)	1.52413
10391221	Gcn5l2	GCN5 general control of amino acid synthesis-like 2 (yeast)	1.53179
10404702	Gcnt2	glucosaminyl (N-acetyl) transferase 2, I-branching enzyme	2.08612
10395273	Gdap10	ganglioside-induced differentiation-associated-protein 10	-1.77101
10601044	Gdpd2	glycerophosphodiester phosphodiesterase domain containing 2	1.52171
10399391	Gen1	Gen homolog 1, endonuclease (Drosophila)	-1.69988
10481304	Gfi1b	growth factor independent 1B	-1.6111
10416340	Gfra2	glial cell line derived neurotrophic factor family receptor alpha 2	1.53926
10425120	Gga1	golgi associated, gamma adaptin ear containing, ARF binding protein 1	1.63049
10476989	Gins1	GINS complex subunit 1 (Psf1 homolog)	-1.91152
10398085	Glrx5	glutaredoxin 5 homolog (S. cerevisiae)	-2.30208
10560202	Gltscr1	glioma tumor suppressor candidate region gene 1	1.53486
10545182	Gm459	gene model 459, (NCBI)	1.83362
10457780	Gm944	gene model 944, (NCBI)	-1.56653
10545202	Gm1077	gene model 1077, (NCBI)	1.91197
10545198	Gm1499	Gene model 1499, (NCBI)	1.55336
10439955	Gm1752	gene model 1752, (NCBI)	1.52817
10399314	Gm1964	gene model 1964, (NCBI)	-2.05453
10429534	Gml	hematopoietic cell transcript 1	-1.63838
10596704	Gnai2	guanine nucleotide binding protein (G protein), alpha inhibiting 2	1.64168
10567366	Gp2	glycoprotein 2 (zymogen granule membrane)	-2.87051
10359375	Gpr52	G protein-coupled receptor 52	-2.07715
10402800	Gpr132	G protein-coupled receptor 132	1.51562
10501402	Gpsm2	G-protein signalling modulator 2 (AGS3-like, C. elegans)	-2.25022
10588899	Gpx1	glutathione peroxidase 1	-1.79542
10376201	Gpx3	glutathione peroxidase 3	2.60741
10381588	Grn	granulin	1.56164
10560993	Gsk3a	glycogen synthase kinase 3 alpha	1.67964
10471655	Gsn	Gelsolin	1.51553
10587315	Gsta4	glutathione S-transferase, alpha 4	-1.8497
10495243	Gstm5	glutathione S-transferase, mu 5	-2.75318
10482434	Gtdc1	glycosyltransferase-like domain containing 1	-1.55177
10571288	Gtf2e2	general transcription factor II E, polypeptide 2 (beta subunit)	-1.54163
10573054	Gypa	glycophorin A	-5.64239
10412211	Gzma	granzyme A	-1.71322
10409557	H2afy	H2A histone family, member Y	1.50205
10518743	H6pd	hexose-6-phosphate dehydrogenase (glucose 1-dehydrogenase)	1.85535
10362974	Hace1	HECT domain and ankyrin repeat containing, E3 ubiquitin protein ligase 1	-1.57875
10442616	Hagh	hydroxyacyl glutathione hydrolase	-1.99386
10375062	Hbq1	hemoglobin, theta 1	-1.5772
10605195	Hcfc1	host cell factor C1	1.68116
10435565	Hcls1	hematopoietic cell specific Lyn substrate 1	1.5276
10391577	Hdac5	histone deacetylase 5	1.60225
10487238	Hdc	histidine decarboxylase	2.27725
10435271	Heg1	HEG homolog 1 (zebrafish)	1.51235
10512757	Hemgn	hemogen	-4.45341
10586505	Herc1	hect (homologous to the E6-AP (UBE3A) carboxyl terminus) domain and RCC1 (CHC1)-	-1.72609
10492860	Higd1a	HIG1 domain family, member 1A	-1.58383
10376196	Hint1	histidine triad nucleotide binding protein 1	-2.48511
10404069	Hist1h1a	histone cluster 1, H1a	-3.44937
10408081	Hist1h1b	histone cluster 1, H1b	-2.93488
10404059	Hist1h1c	Histone cluster 1, H1c	-1.85926
10408212	Hist1h1e	Histone cluster 1, H1e	-1.79069
10404127	Hist1h2aa	histone cluster 1, H2aa	-1.54703
10404063	Hist1h2ab	histone cluster 1, H2ab	-3.25664
10404026	Hist1h2af	histone cluster 1, H2af	-1.82192
10408077	Hist1h2ak	histone cluster 1, H2ak	-2.69399
10408085	Hist1h2an	histone cluster 1, H2an	-1.90443
10403938	Hist1h2ao	histone cluster 1, H2ao	-1.77395
10408266	Hist1h2ba	histone cluster 1, H2ba	-1.63509
10404061	Hist1h2bb	histone cluster 1, H2bb	-2.38265
10408210	Hist1h2bf	histone cluster 1, H2bf	-2.40542
10404036	Hist1h2bg	histone cluster 1, H2bg	-1.82629
10408197	Hist1h2bh	histone cluster 1, H2bh	-1.96322
10408070	Hist1h2bl	histone cluster 1, H2bl	-2.42049
10403943	Hist1h2bm	histone cluster 1, H2bm	-2.87816
10403948	Hist1h2bn	histone cluster 1, H2bn	-2.39271
10408246	Hist1h3a	histone cluster 2, H3c1	-2.1476
10404038	Hist1h3d	histone cluster 2, H3c2	-1.56959
10404028	Hist1h3g	histone cluster 1, H3g	-2.08162
10408243	Hist1h4b	histone cluster 1, H4b	-1.88311
10408225	Hist1h4c	histone cluster 1, H4c	-1.84053
10404051	Hist1h4d	histone cluster 1, H4d	-2.10585
10408200	Hist1h4f	histone cluster 1, H4f	-2.16211
10404024	Hist1h4h	histone cluster 1, H4h	-1.80773
10408113	Hist1h4i	histone cluster 1, H4i	-1.96809
10403945	Hist1h4j	histone cluster 1, H4j	-1.82244
10408092	Hist1h4m	histone cluster 1, H4m	-1.9113
10494395	Hist2h2aa1	histone cluster 2, H2aa1	-1.79774
10409220	Hist2h2aa2	histone cluster 2, H2aa2	-1.74829
10500324	Hist2h2ac	histone cluster 2, H2ac	-1.74431
10494407	Hist2h2bb	histone cluster 2, H2bb	-2.23662
10408083	Hist2h3b	histone cluster 2, H3b	-2.21975
10494402	Hist2h3c1	histone cluster 2, H3c1	-2.10912
10500333	Hist2h4	histone cluster 2, H4	-1.61382
10376455	Hist3h2a	histone cluster 3, H2a	-2.26116
10548857	Hist4h4	histone cluster 4, H4	-1.76621
10404774	Hivep1	human immunodeficiency virus type I enhancer binding protein 1	1.5615
10361807	Hivep2	human immunodeficiency virus type I enhancer binding protein 2	1.57483
10592816	Hmbs	hydroxymethylbilane synthase	-3.20365
10518354	Hmgb2	high mobility group box 2	-1.54109
10600017	Hmgb3	high mobility group box 3	-2.10109
10364650	Hmha1	histocompatibility (minor) HA-1	1.69465
10385248	Hmmr	hyaluronan mediated motility receptor (RHAMM)	-2.04987
10572897	Hmox1	heme oxygenase (decycling) 1	1.60247
10409643	Hnrnpa0	heterogeneous nuclear ribonucleoprotein A0	1.70471
10551600	Hnrnpl	Heterogeneous nuclear ribonucleoprotein L	1.63873
10541112	Hnrpf	heterogeneous nuclear ribonucleoprotein F	1.56554
10581605	Hp	haptoglobin	2.39883
10461093	Hrasls3	HRAS like suppressor 3	-1.8455
10428081	Hrsp12	heat-responsive protein 12	-2.16274
10575833	Hsd17b2	hydroxysteroid (17-beta) dehydrogenase 2	-1.54272
10547469	Hsn2	hereditary sensory neuropathy, type II	-2.68593
10451110	Hsp90ab1	heat shock protein 90kDa alpha (cytosolic), class B member 1	1.54631
10408928	Hspb1	heat shock protein 1	3.2236
10509280	Hspg2	perlecan (heparan sulfate proteoglycan 2)	1.63176
10558150	Htra1	HtrA serine peptidase 1	1.54682
10584712	Hyou1	hypoxia up-regulated 1	1.87255
10583529	Icam4	intercellular adhesion molecule 4, Landsteiner-Wiener blood group	-1.57799
10358978	Ier5	immediate early response 5	1.55037
10569014	Ifitm2	interferon induced transmembrane protein 2	1.85001
10384223	Igfbp3	insulin-like growth factor binding protein 3	1.53262
10402864	Igh-6	immunoglobulin heavy chain 6 (heavy chain of IgM)	1.59813
10403028	Ighv1-72	immunoglobulin heavy variable V1-72	1.59047
10545196	Igk-C	immunoglobulin kappa chain, constant region	1.67577
10545187	Igkv4-74	immunoglobulin kappa chain variable 4-74	1.6713
10390640	Ikzf3	IKAROS family zinc finger 3	1.50751
10487597	Il1b	interleukin 1 beta	2.16257
10469786	Il1f9	interleukin 1 family, member 9	2.79866
10345752	Il1r2	interleukin 1 receptor, type II	1.70095
10347291	Il8rb	interleukin 8 receptor, beta	2.71889
10541246	Il17ra	interleukin 17 receptor A	1.61023
10557342	Il21r	interleukin 21 receptor	1.74266
10521969	Immp1l	IMP1 inner mitochondrial membrane peptidase-like (S. cerevisiae)	-1.74698
10395520	Immp2l	IMP2 inner mitochondrial membrane peptidase-like (S. cerevisiae)	-1.83547
10585599	Imp3	IMP3, U3 small nucleolar ribonucleoprotein, homolog (yeast)	-1.71741
10572693	Insl3	insulin-like 3 /// Janus kinase 3	1.73766
10582811	Irf2bp2	interferon regulatory factor 2 binding protein 2	1.56236
10403934	Isca1	iron-sulfur cluster assembly 1 homolog (S. cerevisiae)	-1.79401
10554240	Isg20	interferon-stimulated protein	-2.13266
10480090	Itga8	integrin alpha 8	1.60326
10557591	Itgal	integrin alpha L	1.59809
10557862	Itgam	integrin alpha M	1.70369
10435305	Itgb5	integrin beta 5	1.50997
10352234	Itpkb	inositol 1,4,5-trisphosphate 3-kinase B	1.83513
10607972	Jarid1d	jumonji, AT rich interactive domain 1D (Rbp2 like)	5.13289
10387372	Jmjd3	jumonji domain containing 3	2.30225
10583316	Josd3	Josephin domain containing 3	-1.68658
10391103	Jup	junction plakoglobin	1.66944
10518927	Kcnab2	potassium voltage-gated channel, shaker-related subfamily, beta member 2	1.56429
10544383	Kel	Kell blood group	-6.26432
10452228	Khsrp	KH-type splicing regulatory protein	1.57974
10601011	Kif4	kinesin family member 4	-2.03155
10462796	Kif11	kinesin family member 11	-1.94522
10350297	Kif14	kinesin family member 14	-1.66752
10474381	Kif18a	kinesin family member 18A	-1.79506
10454709	Kif20a	kinesin family member 20A	-1.87126
10350247	Kif21b	kinesin family member 21B	1.78095
10568150	Kif22	kinesin family member 22	-2.02309
10594251	Kif23	kinesin family member 23	-1.52121
10499168	Kirrel	kin of IRRE like (Drosophila)	1.7823
10573457	Klf1	Kruppel-like factor 1 (erythroid)	-2.08541
10564290	Klf13	Kruppel-like factor 13	1.84527
10525591	Kntc1	kinetochore associated 1	-2.0674
10432918	Krt8	keratin 8	1.58036
10588942	Lamb2	laminin, beta 2	1.5675
10508663	Laptm5	lysosomal-associated protein transmembrane 5	1.68788
10376312	Larp1	La ribonucleoprotein domain family, member 1	1.90216
10380823	Lasp1	LIM and SH3 protein 1	1.67006
10416437	Lcp1	lymphocyte cytosolic protein 1	1.62412
10583732	Ldlr	low density lipoprotein receptor	1.58013
10425161	Lgals1	lectin, galactose binding, soluble 1	-1.50555
10393573	Lgals3bp	lectin, galactoside-binding, soluble, 3 binding protein	1.60565
10402268	Lgmn	legumain	1.51776
10520043	Lhfpl3	lipoma HMGIC fusion partner-like 3	-1.52884
10559446	Lilrb3	leukocyte immunoglobulin-like receptor, subfamily B (with TM and ITIM domains),	1.6942
10432540	Lima1	LIM domain and actin binding 1	1.54547
10462565	Lipn	lipase, family member N	-1.51501
10451953	Lrg1	leucine-rich alpha-2-glycoprotein 1	2.68584
10373223	Lrp1	low density lipoprotein receptor-related protein 1	2.02227
10415065	Lrp10	low-density lipoprotein receptor-related protein 10	1.69546
10572445	Lrrc25	leucine rich repeat containing 25	1.70121
10426368	Lrrk2	leucine-rich repeat kinase 2	-1.67102
10364373	Lsm7	LSM7 homolog, U6 small nuclear RNA associated (S. cerevisia	-1.57338
10377541	Lsmd1	LSM domain containing 1	-1.50132
10401527	Ltbp2	latent transforming growth factor beta binding protein 2	1.72361
10561212	Ltbp4	latent transforming growth factor beta binding protein 4	2.40649
10424676	Ly6e	lymphocyte antigen 6 complex, locus E	1.54217
10408677	Lyrm4	LYR motif containing 4	-1.56617
10545096	Mageb16	melanoma antigen family B, 16	-5.07487
10506736	Magoh	mago-nashi homolog, proliferation-associated (Drosophila)	-2.25072
10573583	Man2b1	mannosidase 2, alpha B1	1.58497
10412100	Map3k1	mitogen activated protein kinase kinase kinase 1	1.55806
10460645	Map3k11	mitogen activated protein kinase kinase kinase 11	1.58288
10391870	Map3k14	mitogen-activated protein kinase kinase kinase 14	1.7244
10551666	Map4k1	mitogen activated protein kinase kinase kinase kinase 1	1.53597
10450025	2012-03-02	membrane-associated ring finger (C3HC4) 2	-1.68016
10541049	2012-03-08	membrane-associated ring finger (C3HC4) 8	-2.24239
10465651	Mark2	MAP/microtubule affinity-regulating kinase 2	1.77406
10560510	Mark4	MAP/microtubule affinity-regulating kinase 4	1.64733
10480432	Mastl	microtubule associated serine/threonine kinase-like	-1.65216
10423599	Matn2	matrilin 2	1.57705
10373143	Mbd6	methyl-CpG binding domain protein 6	1.50622
10604528	Mbnl3	muscleblind-like 3 (Drosophila)	-1.69277
10394990	Mboat2	membrane bound O-acyltransferase domain containing 2	-2.56709
10584674	Mcam	melanoma cell adhesion molecule	1.52337
10357436	Mcm6	minichromosome maintenance deficient 6 (MIS5 homolog, S. pombe) (S. cerevisiae)	-1.5982
10534974	Mcm7	minichromosome maintenance deficient 7 (S. cerevisiae)	-1.69638
10479811	Mcm10	minichromosome maintenance deficient 10 (S. cerevisiae)	-1.66707
10357773	Mdm4	transformed mouse 3T3 cell double minute 4	-1.51174
10438198	Med15	mediator complex subunit 15	1.55866
10493177	Mef2d	myocyte enhancer factor 2D	1.7737
10452860	Memo1	mediator of cell motility 1	-2.0529
10371987	Metap2	methionine aminopeptidase 2	-1.63601
10542555	MGC7817	hypothetical protein LOC620031	-1.65476
10359861	Mgst3	microsomal glutathione S-transferase 3	-2.75754
10362767	Mical1	microtubule associated monoxygenase, calponin and LIM domain containing 1	1.65754
10364702	Midn	midnolin	2.04973
10377889	Mink1	misshapen-like kinase 1 (zebrafish)	1.67123
10462504	Minpp1	multiple inositol polyphosphate histidine phosphatase 1	-1.67266
10568714	Mki67	antigen identified by monoclonal antibody Ki 67	-3.06333
10430693	Mkl1	MKL (megakaryoblastic leukemia)/myocardin-like 1	1.67487
10370931	Mknk2	MAP kinase-interacting serine/threonine kinase 2	1.53235
10544186	Mkrn1	makorin, ring finger protein, 1	-1.50898
10541741	Mlf2	myeloid leukemia factor 2	1.53204
10432298	Mll2	myeloid/lymphoid or mixed-lineage leukemia 2	2.03577
10380793	Mllt6	myeloid/lymphoid or mixed lineage-leukemia translocation to 6 homolog	1.75767
10583100	Mmp8	matrix metallopeptidase 8	4.46572
10478633	Mmp9	matrix metallopeptidase 9	1.95102
10415052	Mmp14	matrix metallopeptidase 14 (membrane-inserted)	1.89508
10586907	Mns1	meiosis-specific nuclear structural protein 1	-2.13827
10604630	Mospd1	motile sperm domain containing 1	-1.62426
10380174	Mpo	myeloperoxidase	-1.52026
10563715	Mrgpra2	MAS-related GPR, member A2	1.62926
10511149	Mrpl20	mitochondrial ribosomal protein L20	-1.58676
10475360	Mrpl51	mitochondrial ribosomal protein L51	-1.56558
10466224	Ms4a3	membrane-spanning 4-domains, subfamily A, member 3	-1.52635
10461587	Ms4a4a	membrane-spanning 4-domains, subfamily A, member 4A	1.53842
10466210	Ms4a6d	membrane-spanning 4-domains, subfamily A, member 6D	1.84942
10600836	Msn	moesin	1.59574
10578264	Msr1	macrophage scavenger receptor 1	1.61837
10589438	Mtap4	microtubule-associated protein 4	1.70393
10605421	Mtcp1	mature T-cell proliferation 1	-1.53515
10490955	Mtfr1	mitochondrial fission regulator 1	-2.01171
10513504	Mup2	major urinary protein 2	19.5509
10569707	Myadm	myeloid-associated differentiation marker	1.70347
10378088	Mybbp1a	MYB binding protein (P160) 1a	1.5583
10424400	Myc	myelocytomatosis oncogene	1.65611
10563338	Myd116	myeloid differentiation primary response gene 116	-1.55741
10430201	Myh9	myosin, heavy polypeptide 9, non-muscle	2.05281
10377319	Myh10	Myosin, heavy polypeptide 10, non-muscle	-1.64119
10437885	Myh11	myosin, heavy polypeptide 11, smooth muscle	1.73218
10580349	Mylk3	myosin light chain kinase 3	-1.65823
10378697	Myo1c	myosin IC	1.6272
10572533	Myo9b	myosin IXb	1.5648
10423293	Myo10	myosin X	1.58384
10572077	Naf1	nuclear assembly factor 1 homolog (S. cerevisiae)	1.78927
10583952	Ncapd3	non-SMC condensin II complex, subunit D3	-1.54359
10521731	Ncapg	on-SMC condensin I complex, subunit G	-2.14593
10399087	Ncapg2	non-SMC condensin II complex, subunit G2	-2.24355
10487340	Ncaph	non-SMC condensin I complex, subunit H	-1.5249
10356329	Ncl	nucleolin	-2.02196
10533875	Ncor2	nuclear receptor co-repressor 2	1.63887
10459089	Ndst1	N-deacetylase/N-sulfotransferase (heparan glucosaminyl) 1	1.54972
10458386	Ndufa2	NADH dehydrogenase (ubiquinone) 1 alpha subcomplex, 2	-1.57406
10512093	Ndufb6	NADH dehydrogenase (ubiquinone) 1 beta subcomplex, 6	-1.66794
10484912	Ndufs3	NADH dehydrogenase (ubiquinone) Fe-S protein 3	-1.50446
10410508	Ndufs6	NADH dehydrogenase (ubiquinone) Fe-S protein 6	-1.66129
10578690	Neil3	nei like 3 (E. coli)	-2.65984
10493114	Nes	nestin	1.62604
10430931	Nfam1	Nfat activating molecule with ITAM motif 1	1.60955
10459944	Nfatc1	nuclear factor of activated T-cells, cytoplasmic, calcineurin-dependent 1	1.7493
10489961	Nfatc2	nuclear factor of activated T-cells, cytoplasmic, calcineurin-dependent 2	1.62775
10433096	Nfe2	nuclear factor, erythroid derived 2	-1.72771
10390271	Nfe2l1	nuclear factor, erythroid derived 2,-like 1	1.51324
10371176	Nfic	nuclear factor I/C	1.63878
10530492	Nfxl1	nuclear transcription factor, X-box binding-like 1	-1.76927
10589535	Ngp	neutrophilic granule protein	-2.36118
10403584	Nid1	nidogen 1	1.7181
10368596	Nkain2	Na+/K+ transporting ATPase interacting 2	-1.55785
10552406	Nkg7	natural killer cell group 7 sequence	-1.59949
10389865	Nme1	non-metastatic cells 1, protein (NM23A) expressed in	-1.59926
10588028	Nmnat3	nicotinamide nucleotide adenylyltransferase 3	-1.51196
10512165	Nol6	nucleolar protein family 6 (RNA-associated)	1.66069
10481056	Notch1	Notch gene homolog 1 (Drosophila)	1.61423
10494595	Notch2	Notch gene homolog 2 (Drosophila)	1.59209
10581538	Nqo1	NAD(P)H dehydrogenase, quinone 1	-2.07653
10544982	Nt5c3	5'-nucleotidase, cytosolic III	-2.13207
10395684	Nubpl	nucleotide binding protein-like	-1.50875
10563323	Nucb1	nucleobindin 1	1.58896
10452404	Nudt12	nudix (nucleoside diphosphate linked moiety X)-type motif 12	-1.5021
10359890	Nuf2	NUF2, NDC80 kinetochore complex component, homolog (S. cerevisiae)	-2.07285
10474984	Nusap1	nucleolar and spindle associated protein 1	-1.92878
10364909	Oaz1	ornithine decarboxylase antizyme	-1.50039
10486255	Oip5	Opa interacting protein 5	-2.53011
10432129	Olfr288	olfactory receptor 288	-1.6506
10506822	Orc1l	origin recognition complex, subunit 1-like (S.cereviaiae)	-1.55598
10573615	Orc6l	origin recognition complex, subunit 6-like (S. cerevisiae)	-1.69534
10373577	Ormdl2	ORM1-like 2 (S. cerevisiae)	-1.59085
10427471	Osmr	oncostatin M receptor	1.55611
10464949	Pacs1	phosphofurin acidic cluster sorting protein 1	1.67363
10578829	Palld	palladin, cytoskeletal associated protein	1.55365
10352242	Parp1	poly (ADP-ribose) polymerase family, member 1	1.77755
10416037	Pbk	PDZ binding kinase	-2.38659
10493537	Pbxip1	pre-B-cell leukemia transcription factor interacting prot	1.68825
10487930	Pcna	proliferating cell nuclear antigen	-1.56748
10465150	Pcnxl3	pecanex-like 3 (Drosophila)	1.51401
10600765	Pcyt1b	phosphate cytidylyltransferase 1, choline, beta isoform	-1.91382
10597354	Pdcd6ip	Programmed cell death 6 interacting protein	1.50048
10555510	Pde2a	phosphodiesterase 2A, cGMP-stimulated	1.57234
10456046	Pdgfrb	platelet derived growth factor receptor, beta polypeptide	2.33325
10449245	Pdia2	protein disulfide isomerase associated 2	-1.66689
10390103	Pdk2	pyruvate dehydrogenase kinase, isoenzyme 2	1.52566
10507137	Pdzk1ip1	PDZK1 interacting protein 1	-2.16782
10523134	Pf4	platelet factor 4	-2.27458
10516910	Phactr4	phosphatase and actin regulator 4	1.63357
10409076	Phf2	PHD finger protein 2	1.77747
10430778	Phf5a	PHD finger protein 5A	-1.99853
10378988	Phf12	PHD finger protein 12	1.59181
10385747	Phf15	PHD finger protein 15	1.71728
10558439	Phgdh	3-phosphoglycerate dehydrogenase	1.50553
10583203	Phxr4	per-hexamer repeat gene 4	-2.2892
10521832	Pi4k2b	phosphatidylinositol 4-kinase type 2 beta	-1.57023
10603109	Piga	phosphatidylinositol glycan anchor biosynthesis, class A	-1.60589
10449163	Pigq	phosphatidylinositol glycan anchor biosynthesis, class Q	-1.57265
10467578	Pik3ap1	phosphoinositide-3-kinase adaptor protein 1	1.52828
10518686	Pik3cd	phosphatidylinositol 3-kinase catalytic delta polypeptide	1.80915
10552284	Pin4	protein (peptidyl-prolyl cis/trans isomerase) NIMA-interact	-1.51141
10390473	Pip4k2b	phosphatidylinositol-5-phosphate 4-kinase, type II, beta	1.59631
10466779	Pip5k1b	phosphatidylinositol-4-phosphate 5-kinase, type 1 beta	-1.65713
10423971	Pkhd1l1	polycystic kidney and hepatic disease 1-like 1	-4.33744
10493382	Pklr	pyruvate kinase liver and red blood cell	-1.56189
10580010	Pkn1	prostaglandin E receptor 1 (subtype EP1) /// protein kinase N1	1.51839
10524698	Pla2g1b	Phospholipase A2, group IB, pancreas	-2.42145
10575799	Plcg2	phospholipase C, gamma 2	1.64712
10429802	Plec1	plectin 1	1.78659
10594540	Plekho2	pleckstrin homology domain containing, family O member 2	1.72188
10605437	Pls3	plastin 3 (T-isoform)	1.71468
10489569	Pltp	phospholipid transfer protein	1.55133
10579525	Plvap	plasmalemma vesicle associated protein	1.60496
10431424	Plxnb2	plexin B2	2.00921
10547100	Plxnd1	plexin D1	1.88193
10594053	Pml	promyelocytic leukemia	1.58064
10464298	Pnlip	pancreatic lipase	-6.21947
10464313	Pnliprp1	pancreatic lipase related protein 1	-7.78985
10464328	Pnliprp2	pancreatic lipase-related protein 2	-2.10538
10414514	Pnp1	purine-nucleoside phosphorylase 1	-1.89895
10414527	Pnp2	purine-nucleoside phosphorylase 2	-1.60373
10605674	Pola1	Polymerase (DNA directed), alpha 1	-1.64627
10435581	Polq	polymerase (DNA directed), theta	-1.93314
10387588	Polr2a	polymerase (RNA) II (DNA directed) polypeptide A	1.87527
10534441	Pom121	nuclear pore membrane protein 121	1.66968
10527598	Pomp	proteasome maturation protein	-1.61173
10526363	Por	P450 (cytochrome) oxidoreductase	1.67779
10451860	Pot1b	protection of telomeres 1B	-1.53433
10585276	Pou2af1	POU domain, class 2, associating factor 1	1.69486
10560964	Pou2f2	POU domain, class 2, transcription factor 2	1.57394
10406399	Pou5f2	POU domain class 5, transcription factor 2	-1.55681
10523128	Ppbp	pro-platelet basic protein	-1.85772
10396068	Ppil5	peptidylprolyl isomerase (cyclophilin) like 5	-1.51654
10380477	Ppp1r9b	Protein phosphatase 1, regulatory subunit 9B	1.83651
10442155	Ppp2r1a	protein phosphatase 2 (formerly 2A), regulatory subunit A (PR 65), alpha isoform	1.52006
10554445	Prc1	protein regulator of cytokinesis 1	-2.77311
10356999	Prdx2	peroxiredoxin 2	-2.86549
10357870	Prelp	proline arginine-rich end leucine-rich repeat	1.81127
10367076	Prim1	DNA primase, p49 subunit	-1.80979
10399908	Prkar2b	protein kinase, cAMP dependent regulatory, type II beta	-2.02735
10583788	Prkcsh	protein kinase C substrate 80K-H	1.51098
10563050	Prr12	proline rich 12	1.81098
10605493	Prrg1	proline rich Gla (G-carboxyglutamic acid) 1	-1.50114
10537650	Prss1	protease, serine, 1 (trypsin 1)	-2.06315
10537627	Prss2	protease, serine, 2	-2.58022
10500034	Psmb4	proteasome (prosome, macropain) subunit, beta type 4	-1.59605
10417689	Psmd6	proteasome (prosome, macropain) 26S subunit, non-ATPase, 6	-1.77823
10410039	Ptch1	Patched homolog 1	1.53745
10558811	Ptdss2	phosphatidylserine synthase 2	-2.05808
10500666	Ptgfrn	prostaglandin F2 receptor negative regulator	1.57444
10420957	Ptk2b	PTK2 protein tyrosine kinase 2 beta	1.61868
10489343	Ptpla	protein tyrosine phosphatase-like (proline instead of catalytic arginine), membe	-1.74624
10478897	Ptpn1	protein tyrosine phosphatase, non-receptor type 1	1.7358
10400844	Pygl	liver glycogen phosphorylase	1.61479
10366909	R3hdm2	R3H domain containing 2	1.60391
10561178	Rab4b	RAB4B, member RAS oncogene family	1.52333
10486057	Rab5b	RAB5B, member RAS oncogene family	1.52457
10502934	Rabggtb	RAB geranylgeranyl transferase, b subunit	-1.59918
10430372	Rac2	RAS-related C3 botulinum substrate 2	1.5801
10474902	Rad51	RAD51 homolog (S. cerevisiae)	-1.62762
10548086	Rad51ap1	RAD51 associated protein 1	-1.50463
10389627	Rad51c	Rad51 homolog c (S. cerevisiae)	-1.68838
10515257	Rad54l	RAD54 like (S. cerevisiae)	-1.78337
10596543	Rad54l2	Rad54 like 2 (S. cerevisiae)	1.60032
10381082	Rara	retinoic acid receptor, alpha	1.93077
10551696	Rasgrp4	RAS guanyl releasing protein 4	1.54938
10591430	Raver1	ribonucleoprotein, PTB-binding 1	1.7172
10464813	Rbm4	RNA binding motif protein 4	-1.55841
10578123	Rbpms	RNA binding protein gene with multiple splicing	1.51223
10509820	Rcc2	regulator of chromosome condensation 2	1.85686
10585318	Rdx	radixin	-1.72109
10460631	Rela	v-rel reticuloendotheliosis viral oncogene homolog A (avian)	1.5314
10438690	Rfc4	replication factor C (activator 1) 4	-2.20123
10358733	Rgl1	ral guanine nucleotide dissociation stimulator,-like 1	1.52124
10568392	Rgs10	regulator of G-protein signalling 10	-1.52219
10445192	Rhag	Rhesus blood group-associated A glycoprotein	-3.93577
10509002	Rhd	Rh blood group, D antigen	-8.29193
10399360	Rhob	ras homolog gene family, member B	1.56747
10421214	Rhobtb2	Rho-related BTB domain containing 2	1.68808
10566132	Rhog	ras homolog gene family, member G	1.51037
10365408	Ric8b	resistance to inhibitors of cholinesterase 8 homolog B (C. elegans)	-1.58531
10397853	Rin3	Ras and Rab interactor 3	1.54181
10574825	Rltpr	RGD motif, leucine rich repeats, tropomodulin domain an	1.68972
10419563	Rnase1	ribonuclease, RNase A family, 1 (pancreatic)	-4.59396
10415791	Rnaseh2b	ribonuclease H2, subunit B	-1.64562
10409352	Rnf44	ring finger protein 44	1.65843
10348670	Rnpepl1	arginyl aminopeptidase (aminopeptidase B)-like 1	1.68589
10380065	Rnu3b1	U3B small nuclear RNA 1	-1.69237
10390505	Rpl23	ribosomal protein L23	-1.67627
10604072	Rpl39	ribosomal protein L39	-1.54536
10581495	Rplp1	ribosomal protein, large, P1	-1.61827
10545194	Rprl1	ribonuclease P RNA-like 1	1.65587
10407120	Rps3a	ribosomal protein S3a	2.02805
10567171	Rps13	ribosomal protein S13	-1.68575
10511325	Rps20	ribosomal protein S20	-1.50999
10488195	Rrbp1	ribosome binding protein 1	1.51228
10394978	Rrm2	ribonucleotide reductase M2	-2.49915
10399710	Rsad2	radical S-adenosyl methionine domain containing 2	-1.97756
10470446	Rxra	retinoid X receptor alpha	1.62173
10493990	S100a11	S100 calcium binding protein A11 (calgizzarin)	1.61604
10370721	Sbno2	strawberry notch homolog 2 (Drosophila)	1.76066
10563037	Scaf1	SR-related CTD-associated factor 1	1.53097
10533929	Scarb1	scavenger receptor class B, member 1	1.555
10472400	Scn2a1	sodium channel, voltage-gated, type II, alpha 1	2.10685
10389719	Scpep1	serine carboxypeptidase 1	1.59773
10472933	Scrn3	secernin 3	-1.66345
10479887	Sec61a2	Sec61, alpha subunit 2 (S. cerevisiae)	-1.57872
10409240	Sema4d	sema domain, immunoglobulin domain (Ig), transmembrane domain (TM) and short cyt	1.9006
10382912	2012-09-09	septin 9	1.5904
10560174	Sepw1	selenoprotein W, muscle 1	1.68923
10398039	Serpina3g	serine (or cysteine) peptidase inhibitor, clade A, member 3G	1.604
10398075	Serpina3n	serine (or cysteine) peptidase inhibitor, clade A, member 3N	1.72389
10557758	Setd1a	SET domain containing 1A	1.56273
10525495	Setd1b	SET domain containing 1B	1.82121
10373873	Sf3a1	splicing factor 3a, subunit 1	1.65724
10364890	Sf3a2	splicing factor 3a, subunit 2	1.51708
10473809	Sfpi1	SFFV proviral integration 1	2.16154
10498185	Sfrs10	splicing factor, arginine/serine-rich 10 (transformer 2 homolog, Drosophila)	-1.54569
10451805	Sgol1	shugoshin-like 1 (S. pombe)	-2.00061
10346365	Sgol2	shugoshin-like 2 (S. pombe)	-1.58066
10393648	Sgsh	N-sulfoglucosamine sulfohydrolase (sulfamidase)	1.60656
10471505	Sh2d3c	SH2 domain containing 3C	1.79472
10601449	Sh3bgrl	SH3-binding domain glutamic acid-rich protein like	-1.79441
10456140	Sh3tc2	SH3 domain and tetratricopeptide repeats 2	-1.6201
10395142	Sh3yl1	Sh3 domain YSC-like 1	-1.60317
10576883	Shcbp1	Shc SH2-domain binding protein 1	-1.69472
10562720	Siglece	sialic acid binding Ig-like lectin E	2.77605
10398874	Siva1	SIVA1, apoptosis-inducing factor	-1.65489
10450296	Skiv2l	superkiller viralicidic activity 2-like (S. cerevisiae)	1.52641
10427606	Skp2	S-phase kinase-associated protein 2 (p45)	-1.5423
10416887	Slain1	SLAIN motif family, member 1	1.55233
10391649	Slc4a1	solute carrier family 4 (anion exchanger), member 1	-2.94905
10507500	Slc6a9	solute carrier family 6 (neurotransmitter transporter, glycine), member 9	-1.69925
10597960	Slc6a20a	solute carrier family 6 (neurotransmitter transporter),	-1.69509
10495035	Slc16a1	solute carrier family 16 (monocarboxylic acid transporters), member 1	-1.53429
10368720	Slc16a10	solute carrier family 16 (monocarboxylic acid transporters), member 10	-1.70652
10385893	Slc22a4	solute carrier family 22 (organic cation transporter), member 4	-1.86691
10408616	Slc22a23	solute carrier family 22, member 23	-1.67986
10475567	Slc24a5	solute carrier family 24, member 5	-1.50395
10400483	Slc25a21	solute carrier family 25 (mitochondrial oxodicarboxylat	-2.37753
10421172	Slc25a37	solute carrier family 25, member 37	-1.84281
10590245	Slc25a38	solute carrier family 25, member 38	-1.79584
10431872	Slc38a1	solute carrier family 38, member 1	1.57751
10598507	Slc38a5	solute carrier family 38, member 5	-3.37208
10496324	Slc39a8	solute carrier family 39 (metal ion transporter), member 8	-2.09398
10349711	Slc41a1	solute carrier family 41, member 1	1.54801
10473367	Slc43a1	solute carrier family 43, member 1	-2.96107
10473384	Slc43a3	solute carrier family 43, member 3	-1.72824
10588263	Slco2a1	Solute carrier organic anion transporter family, member 2a1	1.68652
10426798	Smarcd1	SWI/SNF related, matrix associated, actin dependent regulator of chromatin, subf	1.63599
10504957	Smc2	structural maintenance of chromosomes 2	-1.9799
10441902	Smoc2	SPARC related modular calcium binding 2	1.69663
10539592	Smyd5	SET and MYND domain containing 5	1.5634
10505630	Snapc3	small nuclear RNA activating complex, polypeptide 3	-1.54502
10545086	Snca	synuclein, alpha	-2.61544
10461148	Snhg1	small nucleolar RNA host gene (non-protein coding) 1	-3.1492
10454807	Snora74a	small nucleolar RNA, H/ACA box 74A	-1.56069
10564207	Snord116	small nucleolar RNA, C/D box 116	14.5163
10371981	Snrpf	small nuclear ribonucleoprotein polypeptide F	-1.8208
10594582	Snx22	sorting nexin 22	-1.52087
10521824	Sod3	superoxide dismutase 3, extracellular	1.76294
10592535	Sorl1	sortilin-related receptor, LDLR class A repeats-containing	1.86784
10567108	Sox6	SRY-box containing gene 6	-2.45554
10379127	Spag5	sperm associated antigen 5	-1.60657
10386058	Sparc	secreted acidic cysteine rich glycoprotein	1.60913
10483401	Spc25	SPC25, NDC80 kinetochore complex component, homolog (S. cerevisiae)	-2.22564
10459552	Spire1	Spire homolog 1 (Drosophila)	-2.03698
10351905	Spna1	spectrin alpha 1	-3.26615
10401068	Spnb1	spectrin beta 1	-1.88351
10374464	Spred2	sprouty-related, EVH1 domain containing 2	1.55252
10557655	Srcap	Snf2-related CREBBP activator protein	1.50449
10386473	Srebf1	sterol regulatory element binding factor 1	1.64238
10425695	Srebf2	sterol regulatory element binding factor 2	1.59556
10406551	Ssbp2	single-stranded DNA binding protein 2	-1.50194
10600301	Ssr4	signal sequence receptor, delta	-1.71099
10496796	Ssx2ip	synovial sarcoma, X breakpoint 2 interacting protein	-1.57453
10539080	St3gal5	ST3 beta-galactoside alpha-2,3-sialyltransferase 5	-2.37727
10434758	St6gal1	Beta galactoside alpha 2,6 sialyltransferase 1	1.5855
10418506	Stab1	stabilin 1	1.6137
10391301	Stat3	signal transducer and activator of transcription 3	1.77735
10391286	Stat5b	signal transducer and activator of transcription 5B	1.52565
10357249	Steap3	STEAP family member 3	-1.59921
10519497	Steap4	STEAP family member 4	2.34539
10435497	Stfa2	stefin A2	1.56383
10507112	Stil	Scl/Tal1 interrupting locus	-1.8952
10347672	Stk11ip	serine/threonine kinase 11 interacting protein	1.50603
10508115	Stk40	serine/threonine kinase 40	1.54699
10508986	Stmn1	stathmin 1	-1.86675
10447461	Ston1	stonin 1	1.57131
10561401	Supt5h	suppressor of Ty 5 homolog (S. cerevisiae)	1.56681
10369932	Susd2	sushi domain containing 2	1.57435
10479765	Suv39h2	suppressor of variegation 3-9 homolog 2 (Drosophila)	-1.57837
10489456	Svs3b	seminal vesicle secretory protein 3B	-1.53879
10556280	Swap70	SWA-70 protein	1.69468
10551531	Sycn	syncollin	-2.29992
10405216	Syk	spleen tyrosine kinase	1.82576
10550531	Sympk	symplekin	1.59301
10499431	Syt11	Synaptotagmin XI	1.78605
10593123	Tagln	transgelin	1.51023
10507131	Tal1	T-cell acute lymphocytic leukemia 1	-1.71879
10444068	Tapbp	TAP binding protein	1.64814
10562911	Tbc1d17	TBC1 domain family, member 17	1.51571
10430929	Tbrg3	transforming growth factor beta regulated gene 3	-2.0132
10448380	Tceb2	transcription elongation factor B (SIII), polypeptide 2	-1.6187
10385776	Tcf7	transcription factor 7, T-cell specific	1.99128
10450519	Tcf19	transcription factor 19	-1.58351
10370837	Tcfe2a	transcription factor E2a	1.65213
10383799	Tcn2	transcobalamin 2	1.73786
10459109	Tcof1	Treacher Collins Franceschetti syndrome 1, homolog	1.61687
10441813	Tcp1	t-complex protein 1	-1.89737
10426751	Tegt	testis enhanced gene transcript	1.63619
10427095	Tenc1	tensin like C1 domain-containing phosphatase	1.71268
10344939	Terf1	telomeric repeat binding factor 1	-1.6416
10588007	Tfdp2	Transcription factor Dp 2	-1.94708
10524353	Tfip11	tuftelin interacting protein 11	1.51519
10435075	Tfrc	transferrin receptor	-3.02048
10551185	Tgfb1	transforming growth factor, beta 1	2.06047
10532085	Tgfbr3	transforming growth factor, beta receptor III	1.66722
10489204	Tgm2	transglutaminase 2, C polypeptide	1.67143
10393559	Timp2	tissue inhibitor of metalloproteinase 2	1.66427
10365482	Timp3	tissue inhibitor of metalloproteinase 3	1.6057
10393431	Tk1	thymidine kinase 1	-1.58824
10581036	Tk2	thymidine kinase 2, mitochondrial	1.60389
10379034	Tlcd1	TLC domain containing 1	-1.68168
10586039	Tle3	transducin-like enhancer of split 3, homolog of Drosophila E(spl)	1.89242
10512514	Tln1	talin 1	1.71509
10530151	Tlr6	toll-like receptor 6	1.51744
10588479	Tlr9	toll-like receptor 9	1.81728
10357698	Tmcc2	transmembrane and coiled-coil domains 2	-2.21718
10404731	Tmem14c	transmembrane protein 14C	-2.04941
10607246	Tmem29	transmembrane protein 29	-1.57709
10522250	Tmem33	transmembrane protein 33	-1.54114
10601701	Tmem35	transmembrane protein 35	1.55144
10566870	Tmem41b	transmembrane protein 41B	-1.55074
10501802	Tmem56	transmembrane protein 56	-3.71549
10525473	Tmem120b	transmembrane protein 120B	-1.59196
10492815	Tmem154	transmembrane protein 154	1.8155
10395414	Tmem195	transmembrane protein 195	-1.58397
10504692	Tmod1	tropomodulin 1	-2.02296
10372121	Tmtc3	transmembrane and tetratricopeptide repeat containing 3	-1.53806
10541895	Tnfrsf1a	tumor necrosis factor receptor superfamily, member 1a	2.02747
10382935	Tnrc6c	trinucleotide repeat containing 6C	1.52567
10355536	Tns1	tensin 1	1.50461
10444459	Tnxb	tenascin XB	1.8752
10389816	Tom1l1	target of myb1-like 1 (chicken)	-1.67687
10390707	Top2a	topoisomerase (DNA) II alpha	-1.67558
10579872	Tpd52	tumor protein D52	1.52114
10477187	Tpx2	TPX2, microtubule-associated protein homolog (Xenopus laevis)	-1.95126
10544638	Tra2a	Transformer 2 alpha homolog (Drosophila)	-1.82994
10596148	Trf	transferrin	1.54804
10526630	Trfr2	transferrin receptor 2	-1.57484
10463661	Trim8	Tripartite motif protein 8	1.65484
10445046	Trim10	tripartite motif protein 10	-4.20236
10376446	Trim17	tripartite motif protein 17	-1.61026
10377550	Trp53	transformation related protein 53	1.79318
10537634	Try4	trypsin 4	-1.57717
10537638	Try10	trypsin 10	-5.19341
10598626	Tspan7	tetraspanin 7	1.81341
10366446	Tspan8	Tetraspanin 8	-4.7203
10536908	Tspan33	tetraspanin 33	-2.41147
10447361	Ttc7	tetratricopeptide repeat domain 7	1.54966
10491438	Ttc14	tetratricopeptide repeat domain 14	-1.68764
10524310	Ttc28	tetratricopeptide repeat domain 28	2.33009
10587508	Ttk	Ttk protein kinase	-1.72605
10535231	Ttyh3	tweety homolog 3 (Drosophila)	1.71555
10513195	Txn1	thioredoxin 1	-1.52402
10434191	Txnrd2	thioredoxin reductase 2	-1.61965
10528915	Tyms	thymidylate synthase	-2.9277
10480891	Ubac1	ubiquitin associated domain containing 1	-2.2914
10533945	Ubc	ubiquitin C	1.54386
10478572	Ube2c	ubiquitin-conjugating enzyme E2C	-1.66113
10473356	Ube2l6	ubiquitin-conjugating enzyme E2L 6	-1.64934
10559676	Ube2s	ubiquitin-conjugating enzyme E2S	-1.54851
10492325	Ube2v1	ubiquitin-conjugating enzyme E2 variant 1	1.58569
10384452	Ublcp1	ubiquitin-like domain containing CTD phosphatase 1	1.64443
10359849	Uck2	uridine-cytidine kinase 2	1.5292
10430596	Unc84b	unc-84 homolog B (C. elegans)	1.60588
10460237	Unc93b1	unc-93 homolog B1 (C. elegans)	1.53639
10579234	Upf1	UPF1 regulator of nonsense transcripts homolog (yeast)	1.77061
10385818	Uqcrq	ubiquinol-cytochrome c reductase, complex III subunit VII	-1.53832
10515385	Urod	uroporphyrinogen decarboxylase	-2.42115
10568638	Uros	uroporphyrinogen III synthase	-1.95168
10603833	Usmg5	upregulated during skeletal muscle growth 5	-2.12326
10547837	Usp5	ubiquitin specific peptidase 5 (isopeptidase T)	1.53059
10372965	Usp15	ubiquitin specific peptidase 15	-1.55663
10389339	Usp32	ubiquitin specific peptidase 32	-1.55712
10608107	Uty	ubiquitously transcribed tetratricopeptide repeat gene, Y chromosome	5.14527
10377431	Vamp2	vesicle-associated membrane protein 2	1.50678
10444605	Vars	valyl-tRNA synthetase	1.77102
10410931	Vcan	versican	3.04914
10413059	Vcl	vinculin	1.63922
10436487	Vgll3	vestigial like 3 (Drosophila)	1.72254
10533729	Vps37b	vacuolar protein sorting 37B (yeast)	1.58515
10508805	Wasf2	WAS protein family, member 2	1.76049
10562005	Wbp7	WW domain binding protein 7	1.71575
10531794	Wdfy3	WD repeat and FYVE domain containing 3	1.59353
10418848	Wdfy4	WD repeat and FYVE domain containing 4	1.58458
10419296	Wdhd1	WD repeat and HMG-box DNA binding protein 1	-1.75966
10596931	Wdr6	WD repeat domain 6	1.59597
10355037	Wdr12	WD repeat domain 12	-1.54168
10483698	Wipf1	WAS/WASL interacting protein family, member 1	1.72152
10381063	Wipf2	WAS/WASL interacting protein family, member 2	1.58138
10578071	Wrn	Werner syndrome homolog (human)	-1.76866
10606178	Xist	inactive X specific transcripts	-32.8803
10598586	Xk	Kell blood group precursor (McLeod phenotype) homolog	-2.19226
10421456	Xpo7	exportin 7	-2.05279
10556598	Xylt1	xylosyltransferase 1	1.50589
10473349	Ypel4	yippee-like 4 (Drosophila)	-2.07855
10378739	Ywhae	tyrosine 3-monooxygenase/tryptophan 5-monooxygenase activation protein, epsilon	1.54873
10364984	Zbtb7a	zinc finger and BTB domain containing 7a	1.88119
10550296	Zc3h4	zinc finger CCCH-type containing 4	1.73788
10606235	Zdhhc15	Zinc finger, DHHC domain containing 15	-1.54665
10517070	Zdhhc18	zinc finger, DHHC domain containing 18	1.64186
10386219	Zfp39	zinc finger protein 39	-1.53196
10379445	Zfp207	Zinc finger protein 207	-1.53446
10490053	Zfp217	zinc finger protein 217	1.789
10516520	Zfp362	zinc finger protein 362	1.6866
10416004	Zfp395	zinc finger protein 395	2.28521
10410287	Zfp458	Zinc finger protein 458	-1.50865
10443912	Zfp472	zinc finger protein 472	1.51329
10554475	Zfp592	zinc finger protein 592	1.54008
10554370	Zfp710	zinc finger protein 710	1.92617
10413185	Zmiz1	Zinc finger, MIZ-type containing 1	1.87722
10374151	Zmiz2	zinc finger, MIZ-type containing 2	1.70125
10368616	Zufsp	zinc finger with UFM1-specific peptidase domain	-1.56016
10594426	Zwilch	Zwilch, kinetochore associated, homolog (Drosophila)	-1.64568
10537770	Zyx	zyxin	1.64193

## Sheet: Affy_9V null Vela_WT_Spleen
Spleen_microarray_9V/null vela vs.WT
Probeset	Gene Symbol	Gene Description	Fold change 9V/null vela/WT
10470050	Abca2	ATP-binding cassette, sub-family A (ABC1), member 2	1.57514
10388545	Abr	active BCR-related gene	1.63041
10381962	Ace	angiotensin I converting enzyme (peptidyl-dipeptidase A) 1	1.80044
10492426	Acsf2	acyl-CoA synthetase family member 2	2.0334
10401320	Adam4	a disintegrin and metallopeptidase domain 4	-1.81629
10463911	Add3	adducin 3 (gamma)	1.51761
10464704	Adrbk1	adrenergic receptor kinase, beta 1	1.63416
10374083	Aebp1	AE binding protein 1	1.50905
10354111	Aff3	AF4/FMR2 family, member 3	1.57291
10513666	Akna	AT-hook transcription factor	1.86127
10523062	Alb	albumin	4.91983
10501494	Amy2	amylase 2, pancreatic	-18.1743
10501533	Amy2-1	amylase 2-1, pancreatic	-14.4609
10582445	Ankrd11	ankyrin repeat domain 11	1.53028
10564818	Anpep	alanyl (membrane) aminopeptidase	1.82073
10413229	Anxa11	annexin A11	1.7472
10517465	Aof2	amine oxidase (flavin containing) domain 2	1.60136
10419977	Ap1g2	adaptor protein complex AP-1, gamma 2 subunit	1.60559
10469695	Apbb1ip	amyloid beta (A4) precursor protein-binding, family B, m	1.53978
10430186	Apol7c	apolipoprotein L 7c	1.73456
10440491	App	amyloid beta (A4) precursor protein	1.50486
10432256	Arf3	ADP-ribosylation factor 3	1.84156
10567702	Arhgap17	Rho GTPase activating protein 17	1.72051
10391895	Arhgap27	Rho GTPase activating protein 27	1.60537
10393836	Arhgdia	Rho GDP dissociation inhibitor (GDI) alpha	1.93642
10551030	Arhgef1	Rho guanine nucleotide exchange factor (GEF) 1	2.06329
10569733	Arhgef18	rho/rac guanine nucleotide exchange factor (GEF) 18	1.59612
10517090	Arid1a	AT rich interactive domain 1A (Swi1 like)	1.76517
10441400	Arid1b	AT rich interactive domain 1B (Swi1 like)	1.52491
10382538	Armc7	armadillo repeat containing 7	1.55077
10406672	Arsb	arylsulfatase B	1.5974
10350392	Aspm	asp (abnormal spindle)-like, microcephaly associated (Droso	-1.76196
10460787	Atg2a	ATG2 autophagy related 2 homolog A (S. cerevisiae)	1.68199
10547795	Atn1	atrophin 1	1.63512
10359689	Atp1b1	ATPase, Na+/K+ transporting, beta 1 polypeptide	1.56778
10378216	Atp2a3	ATPase, Ca++ transporting, ubiquitous	1.81573
10483756	Atp5g3	ATP synthase, H+ transporting, mitochondrial F0 complex,	-1.59823
10516943	Atpif1	ATPase inhibitory factor 1	-1.58715
10567919	Atxn2l	ataxin 2-like	1.79837
10597758	Axud1	AXIN1 up-regulated 1	1.74516
10366848	B4galnt1	beta-1,4-N-acetyl-galactosaminyl transferase 1	1.78974
10503695	Bach2	BTB and CNC homology 2	1.73807
10450451	Bat2	HLA-B associated transcript 2	2.51192
10444719	Bat3	HLA-B-associated transcript 3	1.77535
10500434	Bcl9	B-cell CLL/lymphoma 9	1.73463
10584762	Bcl9l	B-cell CLL/lymphoma 9-like	1.74806
10374727	Bcl11a	B-cell CLL/lymphoma 11A (zinc finger protein)	1.66016
10603627	Bcor	Bcl6 interacting corepressor	1.7524
10601850	Bex4	brain expressed gene 4	-1.63418
10382998	Birc5	baculoviral IAP repeat-containing 5	-1.65643
10527801	Brca2	breast cancer 2	-1.67049
10449815	Brd4	bromodomain containing 4	1.70064
10580188	Btbd14b	BTB (POZ) domain containing 14B	1.74458
10511258	C1qdc2	C1q domain containing 2	-1.6732
10520650	Cad	carbamoyl-phosphate synthetase 2, aspartate transcarbamylase	1.75529
10597098	Camp	cathelicidin antimicrobial peptide	-1.88526
10465314	Capn1	calpain 1	1.50746
10582429	Cbfa2t3	core-binding factor, runt domain, alpha subunit 2, trans	1.64448
10399841	Cbll1	Casitas B-lineage lymphoma-like 1	1.76858
10363845	Ccdc6	coiled-coil domain containing 6	1.56144
10560247	Ccdc9	coiled-coil domain containing 9	1.60593
10507606	Ccdc23	coiled-coil domain containing 23	-1.66439
10561078	Ccdc97	coiled-coil domain containing 97	1.97618
10503264	Ccne2	cyclin E2	-2.07168
10590631	Ccr2	chemokine (C-C motif) receptor 2	1.70153
10593024	Cd3e	CD3 antigen, epsilon polypeptide	1.63444
10466040	Cd5	CD5 antigen	1.57138
10466054	Cd6	CD6 antigen	1.68958
10538993	Cd8a	CD8 antigen, alpha chain	1.526
10567863	Cd19	CD19 antigen	1.62488
10361270	Cd46	CD46 antigen, complement regulatory protein	-1.71743
10456005	Cd74	CD74 antigen (invariant polypeptide of major histocompat	1.94185
10551025	Cd79a	CD79A antigen (immunoglobulin-associated alpha)	1.76376
10576784	Cd209a	CD209a antigen	1.59699
10381072	Cdc6	cell division cycle 6 homolog (S. cerevisiae)	-1.66849
10458195	Cdc25c	cell division cycle 25 homolog C (S. pombe)	-1.52326
10574438	Cdh5	cadherin 5	1.86706
10414315	Cdkn3	cyclin-dependent kinase inhibitor 3	-1.68286
10481278	Cel	carboxyl ester lipase	-4.85429
10387699	Centb1	centaurin, beta 1	1.53235
10555470	Centd2	centaurin, delta 2	1.61185
10366825	Centg1	centaurin, gamma 1	1.51855
10497894	Cetn4	centrin 4	-1.50516
10387316	Chd3	chromodomain helicase DNA binding protein 3	2.13162
10541803	Chd4	chromodomain helicase DNA binding protein 4	1.6224
10503214	Chd7	chromodomain helicase DNA binding protein 7	2.12582
10592201	Chek1	checkpoint kinase 1 homolog (S. pombe)	-1.61598
10579703	Cherp	calcium homeostasis endoplasmic reticulum protein	1.71167
10369301	Chst3	carbohydrate (chondroitin 6/keratan) sulfotransferase 3	1.65726
10551080	Cic	capicua homolog (Drosophila)	2.25626
10433507	Ciita	class II transactivator	1.88355
10361828	Cited2	Cbp/p300-interacting transactivator, with Glu	1.77446
10534389	Cldn13	claudin 13	-2.99404
10542172	Clec1b	C-type lectin domain family 1, member b	-2.16556
10541555	Clec4a1	C-type lectin domain family 4, member a1	1.91366
10449467	Clps	colipase, pancreatic	-2.99253
10549569	Cnot3	CCR4-NOT transcription complex, subunit 3	1.73774
10451458	Cnpy3	canopy 3 homolog (zebrafish)	1.51077
10380419	Col1a1	collagen, type I, alpha 1	1.72386
10536220	Col1a2	collagen, type I, alpha 2	1.74266
10568024	Coro1a	coronin, actin binding protein 1A	1.59276
10512774	Coro2a	coronin, actin binding protein 2A	1.53122
10437399	Coro7	coronin 7	1.66115
10582162	Cotl1	coactosin-like 1 (Dictyostelium)	2.04901
10562059	Cox6b1	cytochrome c oxidase, subunit VIb polypeptide 1	-1.5134
10400470	Cox6c	cytochrome c oxidase, subunit VIc	-1.73157
10595280	Cox7a2	cytochrome c oxidase, subunit VIIa 2	-1.65437
10537051	Cpa1	carboxypeptidase A1	-6.94368
10537014	Cpa2	carboxypeptidase A2, pancreatic	-4.93535
10497463	Cpb1	carboxypeptidase B1 (tissue)	-11.1812
10429972	Cpsf1	cleavage and polyadenylation specific factor 1	1.60374
10493711	Crtc2	CREB regulated transcription coactivator 2	1.59749
10565002	Crtc3	CREB regulated transcription coactivator 3	1.72445
10508074	Csf3r	colony stimulating factor 3 receptor (granulocyte)	2.17375
10593966	Csk	c-src tyrosine kinase	1.51219
10428517	Csmd3	CUB and Sushi multiple domains 3	-1.55493
10347351	Ctdsp1	CTD (carboxy-terminal domain, RNA polymerase II, polypept	1.58282
10581882	Ctrb1	chymotrypsinogen B1	-6.27169
10581355	Ctrl	chymotrypsin-like	-4.69902
10420261	Ctsg	cathepsin G	-1.80683
10456601	Cxxc1	CXXC finger 1 (PHD domain)	1.65945
10385391	Cyfip2	cytoplasmic FMR1 interacting protein 2	1.63569
10419736	Dad1	defender against cell death 1	-1.51772
10360344	Darc	Duffy blood group, chemokine receptor	-1.50124
10539364	Dctn1	dynactin 1	1.62692
10497765	Dcun1d1	DCUN1D1 DCN1, defective in cullin neddylation 1, domain	-1.5636
10369290	Ddit4	DNA-damage-inducible transcript 4	-1.59328
10525111	Ddx54	DEAD (Asp-Glu-Ala-Asp) box polypeptide 54	1.51062
10443319	Def6	differentially expressed in FDCP 6	1.50169
10493726	Dennd4b	DENN/MADD domain contraining 4B	1.5151
10563883	Depdc1a	DEP domain containing 1a	-1.50887
10485081	Dgkz	diacylglycerol kinase zeta	1.56392
10533961	Dhx37	DEAH (Asp-Glu-Ala-His) box polypeptide 37	1.6047
10578222	Dlc1	deleted in liver cancer 1	1.58095
10558159	Dmbt1	deleted in malignant brain tumors 1	-2.14055
10520445	Dnajb6	DnaJ (Hsp40) homolog, subfamily B, member 6	-1.65398
10417526	Dnase1l3	deoxyribonuclease 1-like 3	1.75473
10409502	Dok3	docking protein 3	1.91973
10364888	Dot1l	DOT1-like, histone H3 methyltransferase (S. cerev	1.66337
10420988	Dpysl2	dihydropyrimidinase-like 2	1.79931
10533182	Dtx1	deltex 1 homolog (Drosophila)	2.02667
10373093	Dtx3	deltex 3 homolog (Drosophila)	1.66593
10555789	Dub2	deubiquitinating enzyme 2	-1.6049
10566205	Dub2a	deubiquitinating enzyme 2a	-5.50835
10377681	Dullard	Dullard homolog (Xenopus laevis)	1.69927
10574682	E2f4	E2F transcription factor 4	1.69375
10419154	Ear1	eosinophil-associated, ribonuclease A family, member 1	-2.02106
10414590	Ear6	eosinophil-associated, ribonuclease A family, member 6	-2.2086
10500204	Ecm1	extracellular matrix protein 1	1.68995
10595183	Eef1a1	eukaryotic translation elongation factor 1 alpha 1	-1.57392
10490602	Eef1a2	eukaryotic translation elongation factor 1 alpha 2	-1.70098
10444524	Ehmt2	euchromatic histone lysine N-methyltransferase 2	1.61386
10516371	Eif2c1	eukaryotic translation initiation factor 2C, 1	1.58216
10369474	Eif4ebp2	eukaryotic translation initiation factor 4E binding pro	1.81019
10432652	Ela1	elastase 1, pancreatic	-2.53867
10517573	Ela3	elastase 3, pancreatic	-4.32587
10604393	Elf4	E74-like factor 4 (ets domain transcription factor)	1.89185
10471486	Eng	endoglin	1.5602
10589994	Eomes	eomesodermin homolog (Xenopus laevis)	1.6033
10549780	Epn1	epsin 1	1.55301
10398267	Evl	Ena-vasodilator stimulated phosphoprotein	1.70605
10420837	Extl3	exostoses (multiple)-like 3	1.61113
10349593	Faim3	Fas apoptotic inhibitory molecule 3	1.88006
10393970	Fasn	fatty acid synthase	1.79516
10557644	Fbrs	fibrosin	1.85394
10427904	Fbxl7	F-box and leucine-rich repeat protein 7	-2.04894
10533569	Fbxl10	F-box and leucine-rich repeat protein 10	1.76128
10541182	Fbxl14	F-box and leucine-rich repeat protein 14	1.51917
10361375	Fbxo5	F-box protein 5	-2.15921
10361748	Fbxo30	F-box protein 30	-1.89521
10576757	Fcer2a	Fc receptor, IgE, low affinity II, alpha polypeptide	2.13625
10360018	Fcrla	Fc receptor-like A	1.91778
10562130	Ffar1	free fatty acid receptor 1	1.7754
10409170	Fgd3	FYVE, RhoGEF and PH domain containing 3	1.53252
10508772	Fgr	Gardner-Rasheed feline sarcoma viral (Fgr) oncogene homolog	1.60679
10386551	Flii	flightless I homolog (Drosophila)	1.66989
10535780	Flt3	FMS-like tyrosine kinase 3	1.61035
10375578	Flt4	FMS-like tyrosine kinase 4	1.57151
10381708	Fmnl1	formin-like 1	2.22296
10432439	Fmnl3	formin-like 3	1.55871
10355403	Fn1	fibronectin 1	1.67015
10383564	Fn3k	fructosamine 3 kinase	-1.80762
10541532	Foxj2	forkhead box J2	1.65729
10527101	Foxk1	forkhead box K1	1.81448
10491962	Foxo1	forkhead box O1	1.63835
10451613	Foxp4	forkhead box P4	1.7903
10465246	Frmd8	FERM domain containing 8	1.53712
10484307	Frzb	frizzled-related protein	1.76075
10527158	Fscn1	fascin homolog 1, actin bundling protein (Strongylocentrot	1.6586
10564960	Furin	furin (paired basic amino acid cleaving enzyme)	1.59025
10383088	Gaa	glucosidase, alpha, acid	1.86972
10493758	Gatad2b	GATA zinc finger domain containing 2B	1.58023
10524723	Gcn1l1	GCN1 general control of amino-acid synthesis 1-like 1 (ye	1.53625
10391221	Gcn5l2	GCN5 general control of amino acid synthesis-like 2 (y	1.62136
10395273	Gdap10	ganglioside-induced differentiation-associated-protein 10	-1.54938
10373583	Gdf11	growth differentiation factor 11	1.55478
10425120	Gga1	golgi associated, gamma adaptin ear containing, ARF binding	1.69097
10392953	Gga3	golgi associated, gamma adaptin ear containing, ARF binding	1.57639
10560202	Gltscr1	glioma tumor suppressor candidate region gene 1	1.63352
10545182	Gm459	gene model 459, (NCBI)	2.37492
10399314	Gm1964	gene model 1964, (NCBI)	-1.63173
10572212	Gmip	Gem-interacting protein	1.60884
10596704	Gnai2	guanine nucleotide binding protein (G protein), alpha inhi	1.623
10567366	Gp2	glycoprotein 2 (zymogen granule membrane)	-2.85986
10597477	Gpd1l	glycerol-3-phosphate dehydrogenase 1-like	1.50309
10359375	Gpr52	G protein-coupled receptor 52	-2.00637
10402800	Gpr132	G protein-coupled receptor 132	1.90196
10376201	Gpx3	glutathione peroxidase 3	2.13008
10426042	Gramd4	GRAM domain containing 4	1.60825
10425410	Grap2	GRB2-related adaptor protein 2	1.58748
10576010	Gse1	genetic suppressor element 1	1.59345
10560993	Gsk3a	glycogen synthase kinase 3 alpha	1.84372
10391084	Hap1	huntingtin-associated protein 1	1.63055
10605195	Hcfc1	host cell factor C1	1.75297
10391577	Hdac5	histone deacetylase 5	1.62098
10432006	Hdac7	histone deacetylase 7	1.59364
10586505	Herc1	hect (homologous to the E6-AP (UBE3A) carboxyl terminus) do	-1.60105
10376196	Hint1	histidine triad nucleotide binding protein 1	-2.19393
10376455	Hist3h2a	histone cluster 3, H2a	-1.61439
10364650	Hmha1	histocompatibility (minor) HA-1	1.79419
10409643	Hnrnpa0	heterogeneous nuclear ribonucleoprotein A0	1.67203
10551600	Hnrnpl	heterogeneous nuclear ribonucleoprotein L	1.64727
10541112	Hnrpf	heterogeneous nuclear ribonucleoprotein F	1.5943
10547469	Hsn2	hereditary sensory neuropathy, type II	-2.19138
10408928	Hspb1	heat shock protein 1	2.68522
10584712	Hyou1	hypoxia up-regulated 1	1.69549
10358978	Ier5	immediate early response 5	1.70089
10402864	Igh-6	immunoglobulin heavy chain 6 (heavy chain of IgM)	1.53381
10545215	Igk-V28	immunoglobulin kappa chain variable 28 (V28)	2.29481
10545187	Igkv4-74	immunoglobulin kappa chain variable 4-74	1.61194
10390640	Ikzf3	IKAROS family zinc finger 3	1.57894
10469278	Il2ra	interleukin 2 receptor, alpha chain	1.55057
10499655	Il6ra	interleukin 6 receptor, alpha	1.61222
10541246	Il17ra	interleukin 17 receptor A	1.5795
10557342	Il21r	interleukin 21 receptor	1.78653
10395520	Immp2l	IMP2 inner mitochondrial membrane peptidase-like (S. cere	-1.78805
10572693	Insl3	insulin-like 3	1.68696
10535124	Ints1	integrator complex subunit 1	1.56263
10582811	Irf2bp2	interferon regulatory factor 2 binding protein	1.58709
10536898	Irf5	interferon regulatory factor 5	1.65009
10557591	Itgal	integrin alpha L	1.80213
10352234	Itpkb	inositol 1,4,5-trisphosphate 3-kinase B	1.95369
10443131	Itpr3	inositol 1,4,5-triphosphate receptor 3	1.56498
10607972	Jarid1d	jumonji, AT rich interactive domain 1D (Rbp2 like)	5.40727
10515590	Jmjd2a	jumonji domain containing 2A	1.50898
10387372	Jmjd3	jumonji domain containing 3	2.16721
10583318	Josd3	Josephin domain containing 3	-1.55983
10572456	Jund	Jun proto-oncogene related gene d	1.63995
10518927	Kcnab2	potassium voltage-gated channel, shaker-related subfamily	1.73257
10544383	Kel	Kell blood group	-2.3082
10452228	Khsrp	KH-type splicing regulatory protein	1.63324
10350247	Kif21b	kinesin family member 21B	1.98938
10572800	Klf2	Kruppel-like factor 2 (lung)	1.5172
10564290	Klf13	Kruppel-like factor 13	1.85121
10508663	Laptm5	lysosomal-associated protein transmembrane 5	1.73029
10376312	Larp1	La ribonucleoprotein domain family, member 1	1.77096
10380823	Lasp1	LIM and SH3 protein 1	1.74046
10416437	Lcp1	lymphocyte cytosolic protein 1	1.50116
10583732	Ldlr	low density lipoprotein receptor	1.51273
10496091	Lef1	lymphoid enhancer binding factor 1	1.65276
10527012	Lfng	LFNG O-fucosylpeptide 3-beta-N-acetylglucosaminyltransferas	1.64461
10590586	Limd1	LIM domains containing 1	1.52286
10527306	Lmtk2	lemur tyrosine kinase 2	1.50387
10373223	Lrp1	low density lipoprotein receptor-related protein 1	1.51715
10415065	Lrp10	low-density lipoprotein receptor-related protein 10	1.74852
10401527	Ltbp2	latent transforming growth factor beta binding protein 2	1.52445
10561212	Ltbp4	latent transforming growth factor beta binding protein 4	2.08976
10589703	Ltf	lactotransferrin	-1.9413
10424676	Ly6e	lymphocyte antigen 6 complex, locus E	1.53012
10424683	Ly6g	lymphocyte antigen 6 complex, locus G	-2.13294
10517425	Lypla2	lysophospholipase 2	1.51158
10545096	Mageb16	melanoma antigen family B, 16	-3.52114
10506736	Magoh	mago-nashi homolog, proliferation-associated (Drosophila)	-1.94892
10573583	Man2b1	mannosidase 2, alpha B1	1.50554
10460645	Map3k11	mitogen-activated protein kinase kinase kinase 11	1.65506
10391870	Map3k14	mitogen-activated protein kinase kinase kinase 14	1.66374
10460891	Map4k2	mitogen-activated protein kinase kinase kinase kinase 2	1.62775
10431410	Mapk11	mitogen-activated protein kinase 11	1.56499
10465651	Mark2	MAP/microtubule affinity-regulating kinase 2	1.89517
10560510	Mark4	MAP/microtubule affinity-regulating kinase 4	1.61474
10373407	Mbc2	membrane bound C2 domain containing protein	1.52191
10373143	Mbd6	methyl-CpG binding domain protein 6	1.57678
10444911	Mdc1	mediator of DNA damage checkpoint 1	1.57413
10438198	Med15	mediator complex subunit 15	1.59708
10493177	Mef2d	myocyte enhancer factor 2D	1.90707
10362767	Mical1	microtubule associated monoxygenase, calponin and LIM dom	1.67952
10364702	Midn	midnolin	1.99742
10377889	Mink1	misshapen-like kinase 1 (zebrafish)	1.73887
10430693	Mkl1	MKL (megakaryoblastic leukemia)/myocardin-like 1	1.89599
10370931	Mknk2	MAP kinase-interacting serine/threonine kinase 2	1.60007
10541741	Mlf2	myeloid leukemia factor 2	1.65616
10432298	Mll2	myeloid/lymphoid or mixed-lineage leukemia 2	2.23145
10452188	Mllt1	myeloid/lymphoid or mixed-lineage leukemia	1.50119
10380793	Mllt6	myeloid/lymphoid or mixed-lineage leukemia (trithorax homo)	1.86064
10380174	Mpo	myeloperoxidase	-1.80622
10398972	Mta1	metastasis associated 1	1.59311
10589438	Mtap4	microtubule-associated protein 4	1.63424
10513504	Mup2	major urinary protein 2	20.9303
10430201	Myh9	myosin, heavy polypeptide 9, non-muscle	1.85686
10437885	Myh11	myosin, heavy polypeptide 11, smooth muscle	1.5515
10378697	Myo1c	myosin IC	1.60301
10443980	Myo1f	myosin IF	1.54535
10384154	Myo1g	myosin IG	1.50082
10572533	Myo9b	myosin IXb	1.59012
10572077	Naf1	nuclear assembly factor 1 homolog (S. cerevisiae)	1.73776
10516427	Ncdn	neurochondrin	1.5083
10356329	Ncl	nucleolin	-2.00296
10533875	Ncor2	nuclear receptor co-repressor 2	1.66847
10578690	Neil3	nei like 3 (E. coli)	-1.7999
10430931	Nfam1	Nfat activating molecule with ITAM motif 1	1.5882
10459944	Nfatc1	nuclear factor of activated T-cells, cytoplasmic, calcine	1.8464
10489961	Nfatc2	nuclear factor of activated T-cells, cytoplasmic, calcine	1.80234
10371176	Nfic	nuclear factor I/C	1.56818
10580191	Nfix	nuclear factor I/X	1.5251
10530492	Nfxl1	nuclear transcription factor, X-box binding-like 1	-1.54036
10589535	Ngp	neutrophilic granule protein	-3.01326
10512165	Nol6	nucleolar protein family 6 (RNA-associated)	1.73589
10481056	Notch1	Notch gene homolog 1 (Drosophila)	1.54162
10494595	Notch2	Notch gene homolog 2 (Drosophila)	1.55436
10427035	Nr4a1	nuclear receptor subfamily 4, group A, member 1	1.83772
10481349	Ntng2	netrin G2	1.52406
10563323	Nucb1	nucleobindin 1	1.59821
10373388	Obfc2b	oligonucleotide/oligosaccharide-binding fold containing 2	1.54414
10373577	Ormdl2	ORM1-like 2 (S. cerevisiae)	-1.67772
10428192	Pabpc1	poly A binding protein, cytoplasmic 1	1.5393
10464949	Pacs1	phosphofurin acidic cluster sorting protein 1	1.86458
10509838	Padi2	peptidyl arginine deiminase, type II	1.53442
10352242	Parp1	poly (ADP-ribose) polymerase family, member 1	1.71942
10416037	Pbk	PDZ binding kinase	-1.90112
10493537	Pbxip1	pre-B-cell leukemia transcription factor interacting prot	1.61048
10465150	Pcnxl3	pecanex-like 3 (Drosophila)	1.6995
10597354	Pdcd6ip	programmed cell death 6 interacting protein	1.50009
10456046	Pdgfrb	platelet derived growth factor receptor, beta polypeptide	1.64386
10449245	Pdia2	protein disulfide isomerase associated 2	-1.68819
10390103	Pdk2	pyruvate dehydrogenase kinase, isoenzyme 2	1.80066
10523134	Pf4	platelet factor 4	-2.49236
10516910	Phactr4	phosphatase and actin regulator 4	1.67884
10409076	Phf2	PHD finger protein 2	1.85633
10430778	Phf5a	PHD finger protein 5A	-1.79938
10378988	Phf12	PHD finger protein 12	1.65579
10385747	Phf15	PHD finger protein 15	1.6497
10379163	Pigs	phosphatidylinositol glycan anchor biosynthesis, class S	1.53887
10518686	Pik3cd	phosphatidylinositol 3-kinase catalytic delta polypeptide	1.88424
10390473	Pip4k2b	phosphatidylinositol-5-phosphate 4-kinase, type II, beta	1.57174
10365069	Pip5k1c	phosphatidylinositol-4-phosphate 5-kinase, type 1 gamma	1.60323
10423971	Pkhd1l1	polycystic kidney and hepatic disease 1-like 1	-2.12509
10580010	Pkn1	protein kinase N1	1.62478
10524698	Pla2g1b	phospholipase A2, group IB, pancreas	-2.55904
10575799	Plcg2	phospholipase C, gamma 2	1.5905
10429802	Plec1	plectin 1	1.69403
10561431	Plekhg2	pleckstrin homology domain containing, family G (with Rh	1.50693
10370983	Plekhj1	pleckstrin homology domain containing, family J member 1	1.6155
10594540	Plekho2	pleckstrin homology domain containing, family O member 2	1.69764
10431424	Plxnb2	plexin B2	1.56186
10547100	Plxnd1	plexin D1	1.59909
10594053	Pml	promyelocytic leukemia	1.67779
10464298	Pnlip	pancreatic lipase	-5.30085
10464313	Pnliprp1	pancreatic lipase related protein 1	-7.93314
10464328	Pnliprp2	pancreatic lipase-related protein 2	-1.97298
10414514	Pnp1	purine-nucleoside phosphorylase 1	-1.53896
10435581	Polq	polymerase (DNA directed), theta	-1.5592
10387588	Polr2a	polymerase (RNA) II (DNA directed) polypeptide A	1.88525
10534441	Pom121	nuclear pore membrane protein 121	1.81484
10527598	Pomp	proteasome maturation protein	-1.57229
10585276	Pou2af1	POU domain, class 2, associating factor 1	1.65756
10560964	Pou2f2	POU domain, class 2, transcription factor 2	1.73197
10523128	Ppbp	pro-platelet basic protein	-2.21757
10380477	Ppp1r9b	protein phosphatase 1, regulatory subunit 9B	1.84795
10442155	Ppp2r1a	protein phosphatase 2 (formerly 2A), regulatory subunit	1.52664
10560315	Ppp5c	protein phosphatase 5, catalytic subunit	1.55078
10554445	Prc1	protein regulator of cytokinesis 1	-1.78167
10368970	Prdm1	PR domain containing 1, with ZNF domain	1.59446
10356999	Prdx2	peroxiredoxin 2	-1.75274
10357870	Prelp	proline arginine-rich end leucine-rich repeat	1.58398
10573266	Prkaca	protein kinase, cAMP dependent, catalytic, alpha	1.62176
10399908	Prkar2b	protein kinase, cAMP dependent regulatory, type II beta	-1.69948
10583788	Prkcsh	protein kinase C substrate 80K-H	1.53128
10550365	Prkd2	protein kinase D2	1.58953
10563050	Prr12	proline rich 12	1.91488
10537650	Prss1	protease, serine, 1 (trypsin 1)	-2.05983
10537627	Prss2	protease, serine, 2	-2.42041
10417689	Psmd6	proteasome (prosome, macropain) 26S subunit, non-ATPase, 6	-1.80468
10558811	Ptdss2	phosphatidylserine synthase 2	-1.5492
10420957	Ptk2b	PTK2 protein tyrosine kinase 2 beta	1.61979
10366909	R3hdm2	R3H domain containing 2	1.72251
10464924	Rab1b	RAB1B, member RAS oncogene family	1.50501
10486057	Rab5b	RAB5B, member RAS oncogene family	1.50573
10430372	Rac2	RAS-related C3 botulinum substrate 2	1.69913
10470705	Rapgef1	Rap guanine nucleotide exchange factor (GEF) 1	1.54682
10381082	Rara	retinoic acid receptor, alpha	1.89757
10591430	Raver1	ribonucleoprotein, PTB-binding 1	1.78007
10509820	Rcc2	regulator of chromosome condensation 2	1.74139
10585318	Rdx	radixin	-1.57133
10451710	Rftn1	raftlin lipid raft linker 1	1.53129
10504362	Rgp1	RGP1 retrograde golgi transport homolog (S. cerevisiae)	1.62696
10421214	Rhobtb2	Rho-related BTB domain containing 2	1.7577
10397853	Rin3	Ras and Rab interactor 3	1.52437
10574825	Rltpr	RGD motif, leucine rich repeats, tropomodulin domain an	1.97338
10419563	Rnase1	ribonuclease, RNase A family, 1 (pancreatic)	-4.31087
10557716	Rnf40	ring finger protein 40	1.54543
10409352	Rnf44	ring finger protein 44	1.84751
10348670	Rnpepl1	arginyl aminopeptidase (aminopeptidase B)-like 1	1.8148
10390505	Rpl23	ribosomal protein L23	-1.58961
10407120	Rps3a	ribosomal protein S3a	2.04401
10517116	Rps6ka1	ribosomal protein S6 kinase polypeptide 1	1.63463
10493990	S100a11	S100 calcium binding protein A11 (calgizzarin)	1.50448
10559610	Saps1	SAPS domain family, member 1	1.59833
10431486	Sbf1	SET binding factor 1	1.61597
10557399	Sbk1	SH3-binding kinase 1	1.62169
10370721	Sbno2	strawberry notch homolog 2 (Drosophila)	1.58983
10563037	Scaf1	SR-related CTD-associated factor 1	1.52868
10463355	Scd2	stearoyl-Coenzyme A desaturase 2	1.51986
10389719	Scpep1	serine carboxypeptidase 1	1.64407
10502165	Sec24b	SEC24 related gene family, member B (S. cerevisiae)	1.50305
10409240	Sema4d	sema domain, immunoglobulin domain (Ig), transmembrane do	2.00783
10568202	2012-09-01	septin 1	1.65131
10382912	2012-09-09	septin 9	1.50427
10560174	Sepw1	selenoprotein W, muscle 1	1.8908
10557758	Setd1a	SET domain containing 1A	1.76112
10525489	Setd1b	SET domain containing 1B	1.60302
10498064	Setd7	SET domain containing (lysine methyltransferase) 7	1.55667
10373873	Sf3a1	splicing factor 3a, subunit 1	1.80603
10364890	Sf3a2	splicing factor 3a, subunit 2	1.68588
10473809	Sfpi1	SFFV proviral integration 1	2.13066
10498185	Sfrs10	splicing factor, arginine/serine-rich 10 (transferase)	-1.61736
10440770	Sfrs15	splicing factor, arginine/serine-rich 15	1.53322
10393648	Sgsh	N-sulfoglucosamine sulfohydrolase (sulfamidase)	1.59834
10471505	Sh2d3c	SH2 domain containing 3C	1.92526
10601449	Sh3bgrl	SH3-binding domain glutamic acid-rich protein like	-1.64946
10425138	Sh3bp1	SH3-domain binding protein 1	1.80384
10521205	Sh3bp2	SH3-domain binding protein 2	1.66844
10493519	Shc1	src homology 2 domain-containing transforming protein C1	1.5286
10576883	Shcbp1	Shc SH2-domain binding protein 1	-1.59379
10465132	Sipa1	signal-induced proliferation associated gene 1	1.56503
10450296	Skiv2l	superkiller viralicidic activity 2-like (S. cerevisiae)	1.72736
10416887	Slain1	SLAIN motif family, member 1	1.6087
10382462	Slc9a3r1	solute carrier family 9, (hydrogen exchanger), member 3	1.53992
10475567	Slc24a5	solute carrier family 24, member 5	-1.58078
10458419	Slc25a2	solute carrier family 25 (mitochondrial carrier, ornithin	-1.59044
10485183	Slc35c1	solute carrier family 35, member C1	1.55494
10496324	Slc39a8	solute carrier family 39 (metal ion transporter), member	-1.68918
10473384	Slc43a3	solute carrier family 43, member 3	-1.54689
10370025	Smarcb1	SWI/SNF related, matrix associated, actin dependent regulation	1.60922
10426798	Smarcd1	SWI/SNF related, matrix associated, actin dependent regulatio	1.78422
10392120	Smarcd2	SWI/SNF related, matrix associated, actin dependent regulatio	1.54868
10461148	Snhg1	small nucleolar RNA host gene (non-protein coding) 1	-2.38058
10371981	Snrpf	small nuclear ribonucleoprotein polypeptide F	-1.64756
10441436	Snx9	sorting nexin 9	1.5156
10521824	Sod3	superoxide dismutase 3, extracellular	1.67174
10592535	Sorl1	sortilin-related receptor, LDLR class A repeats-containing	1.56
10567108	Sox6	SRY-box containing gene 6	-1.68526
10415725	Spata13	spermatogenesis associated 13	1.51614
10568174	Spn	sialophorin	1.56435
10557655	Srcap	Snf2-related CREBBP activator protein	1.53791
10386473	Srebf1	sterol regulatory element binding transcription factor 1	1.64776
10425695	Srebf2	sterol regulatory element binding factor 2	1.68274
10451363	Srf	serum response factor	1.50615
10391301	Stat3	signal transducer and activator of transcription 3	1.527
10391286	Stat5b	signal transducer and activator of transcription 5B	1.53201
10507112	Stil	Scl/Tal1 interrupting locus	-1.60307
10375083	Stk10	serine/threonine kinase 10	1.61969
10508115	Stk40	serine/threonine kinase 40	1.56704
10561401	Supt5h	suppressor of Ty 5 homolog (S. cerevisiae)	1.57341
10489456	Svs3b	seminal vesicle secretory protein 3B	-1.52907
10556280	Swap70	SWA-70 protein	1.68658
10551531	Sycn	syncollin	-2.22007
10405216	Syk	spleen tyrosine kinase	1.6847
10550531	Sympk	symplekin	1.63936
10499431	Syt11	synaptotagmin XI	1.63982
10568078	Taok2	TAO kinase 2	1.56972
10444068	Tapbp	TAP binding protein	1.61936
10562911	Tbc1d17	TBC1 domain family, member 17	1.63266
10430929	Tbrg3	transforming growth factor beta regulated gene 3	-1.70602
10537410	Tbxas1	thromboxane A synthase 1, platelet	-1.51799
10385776	Tcf7	transcription factor 7, T-cell specific	2.37484
10370837	Tcfe2a	transcription factor E2a	1.69294
10459109	Tcof1	Treacher Collins Franceschetti syndrome 1, homolog	1.64279
10426751	Tegt	testis enhanced gene transcript	1.62554
10504316	Tesk1	testis specific protein kinase 1	1.50303
10545682	Tet3	tet oncogene family member 3	1.65143
10524353	Tfip11	tuftelin interacting protein 11	1.52671
10551185	Tgfb1	transforming growth factor, beta 1	2.00301
10532085	Tgfbr3	transforming growth factor, beta receptor III	1.55451
10584628	Thy1	thymus cell antigen 1, theta	1.68874
10581036	Tk2	thymidine kinase 2, mitochondrial	1.64376
10379034	Tlcd1	TLC domain containing 1	-1.56273
10586039	Tle3	transducin-like enhancer of split 3, homolog of Drosophi	1.77101
10512514	Tln1	talin 1	1.617
10530151	Tlr6	toll-like receptor 6	1.58585
10588479	Tlr9	toll-like receptor 9	1.98044
10404731	Tmem14c	transmembrane protein 14C	-1.72403
10601701	Tmem35	transmembrane protein 35	1.59048
10492815	Tmem154	transmembrane protein 154	1.83746
10541895	Tnfrsf1a	tumor necrosis factor receptor superfamily, member 1a	1.59499
10376755	Tnfrsf13b	tumor necrosis factor receptor superfamily, member 13b	1.57068
10382935	Tnrc6c	trinucleotide repeat containing 6C	1.65272
10355514	Tns1	tensin 1	1.88875
10444459	Tnxb	tenascin XB	1.73978
10544638	Tra2a	transformer 2 alpha homolog (Drosophila)	-1.59033
10463661	Trim8	tripartite motif protein 8	1.69255
10377550	Trp53	transformation related protein 53	1.91766
10537634	Try4	trypsin 4	-1.54611
10537638	Try10	trypsin 10	-4.52878
10598626	Tspan7	tetraspanin 7	1.64622
10366446	Tspan8	tetraspanin 8	-2.45956
10447361	Ttc7	tetratricopeptide repeat domain 7	1.70663
10524310	Ttc28	tetratricopeptide repeat domain 28	2.41032
10587508	Ttk	Ttk protein kinase	-1.50216
10535231	Ttyh3	tweety homolog 3 (Drosophila)	1.71386
10513195	Txn1	thioredoxin 1	-1.59396
10528915	Tyms	thymidylate synthase	-1.91235
10393320	Ube2o	ubiquitin-conjugating enzyme E2O	1.67446
10492325	Ube2v1	ubiquitin-conjugating enzyme E2 variant 1	1.66934
10524525	Ube3b	ubiquitin protein ligase E3B	1.66475
10585767	Ubl7	ubiquitin-like 7 (bone marrow stromal cell-derived)	1.59015
10359849	Uck2	uridine-cytidine kinase 2	1.70044
10430596	Unc84b	unc-84 homolog B (C. elegans)	1.71406
10460237	Unc93b1	unc-93 homolog B1 (C. elegans)	1.54737
10579234	Upf1	UPF1 regulator of nonsense transcripts homolog (yeast)	1.7552
10515385	Urod	uroporphyrinogen decarboxylase	-1.68597
10603833	Usmg5	upregulated during skeletal muscle growth 5	-1.85624
10598933	Usp11	ubiquitin specific peptidase 11	1.50323
10393509	Usp36	ubiquitin specific peptidase 36	1.5337
10510594	Uts2	urotensin 2	-1.581
10377431	Vamp2	vesicle-associated membrane protein 2	1.67478
10444605	Vars	valyl-tRNA synthetase	1.82465
10560459	Vasp	vasodilator-stimulated phosphoprotein	1.57655
10533729	Vps37b	vacuolar protein sorting 37B (yeast)	1.79304
10444114	Vps52	vacuolar protein sorting 52 (yeast)	1.52592
10603440	Was	Wiskott-Aldrich syndrome homolog (human)	1.6338
10508805	Wasf2	WAS protein family, member 2	1.92315
10393098	Wbp2	WW domain binding protein 2	1.61007
10562005	Wbp7	WW domain binding protein 7	1.91307
10548859	Wbp11	WW domain binding protein 11	1.68557
10418848	Wdfy4	WD repeat and FYVE domain containing 4	1.71515
10596931	Wdr6	WD repeat domain 6	1.74844
10483698	Wipf1	WAS/WASL interacting protein family, member 1	1.88895
10381063	Wipf2	WAS/WASL interacting protein family, member 2	1.69281
10606178	Xist	inactive X specific transcripts	-27.9469
10556598	Xylt1	xylosyltransferase 1	1.62817
10378739	Ywhae	tyrosine 3-monooxygenase/tryptophan 5-monooxygenase activation	1.53721
10399629	Ywhaq	tyrosine 3-monooxygenase/tryptophan 5-monooxygenase activatio	-1.50472
10398288	Yy1	YY1 transcription factor	1.53104
10377593	Zbtb4	zinc finger and BTB domain containing 4	1.53944
10364984	Zbtb7a	zinc finger and BTB domain containing 7a	2.06914
10550296	Zc3h4	zinc finger CCCH-type containing 4	1.82816
10475946	Zc3h6	zinc finger CCCH type containing 6	1.54076
10517070	Zdhhc18	zinc finger, DHHC domain containing 18	1.75633
10481401	Zer1	zer-1 homolog (C. elegans)	1.57157
10490053	Zfp217	zinc finger protein 217	1.80624
10516520	Zfp362	zinc finger protein 362	1.77532
10416004	Zfp395	zinc finger protein 395	2.48546
10551069	Zfp526	zinc finger protein 526	1.53469
10554475	Zfp592	zinc finger protein 592	1.53774
10554370	Zfp710	zinc finger protein 710	1.90758
10413185	Zmiz1	zinc finger, MIZ-type containing 1	1.85901
10374151	Zmiz2	zinc finger, MIZ-type containing 2	1.8601
10537770	Zyx	zyxin	1.51078

## Sheet: EdgeR_9vnull Saline_WT_Spleen
Spleen_edgeR_9V/null saline vs.WT
EntrezID	Gene Symbol	Gene Description	Fold change 9V/null saline/WT
66117	March8	membrane-associated ring finger (C3HC4) 8	0.533137
66276	Sepp1	selenoprotein	0.577876
17025	0610009D07Rik	RIKEN cDNA 0610009D07 gene	0.616066
20200	0610037P05Rik	RIKEN cDNA 0610037P05 gene	0.646506
353502	0910001L09Rik	RIKEN cDNA 0910001L09 gene	0.652138
56760	1100001G20Rik	RIKEN cDNA 1100001G20 gene	0.563044
75398	1110001J03Rik	RIKEN cDNA 1110001J03 gene	0.612606
57349	1110002B05Rik	RIKEN cDNA 1110002B05 gene	0.619796
64380	1110008F13Rik	RIKEN cDNA 1110008F13 gene	0.522645
56786	1110034G24Rik	RIKEN cDNA 1110034G24 gene	0.572734
66576	1110038B12Rik	RIKEN cDNA 1110038B12 gene	0.64282
242341	1110058L19Rik	RIKEN cDNA 1110058L19 gene	0.610619
12314	1500001M20Rik	RIKEN cDNA 1500001M20 gene	0.565815
13629	1500012F01Rik	RIKEN cDNA 1500012F01 gene	0.65556
14460	1500032L24Rik	RIKEN cDNA 1500032L24 gene	0.615999
380840	1700021F05Rik	RIKEN cDNA 1700021F05 gene	0.608868
67949	1700037H04Rik	RIKEN cDNA 1700037H04 gene	0.631098
15959	1810006K21Rik	RIKEN cDNA 1810006K21 gene	0.579844
58237	1810009A15Rik	RIKEN cDNA 1810009A15 gene	0.648392
72900	1810027O10Rik	RIKEN cDNA 1810027O10 gene	0.643066
66204	1810030N24Rik	RIKEN cDNA 1810030N24 gene	0.528922
26961	1810035L17Rik	RIKEN cDNA 1810035L17 gene	0.50627
52276	1810046J19Rik	RIKEN cDNA 1810046J19 gene	0.566302
19170	1810058I24Rik	RIKEN cDNA 1810058I24 gene	0.526725
15368	1810063B05Rik	RIKEN cDNA 1810063B05 gene	0.64332
14998	2010011I20Rik	RIKEN cDNA 2010011I20 gene	0.560091
20196	2010107E04Rik	RIKEN cDNA 2010107E04 gene	0.450665
11812	2010107H07Rik	RIKEN cDNA 2010107H07 gene	0.623459
22608	2210010C04Rik	RIKEN cDNA 2210010C04 gene	0.117265
67868	2210013O21Rik	RIKEN cDNA 2210013O21 gene	0.641404
67003	2310003F16Rik	RIKEN cDNA 2310003F16 gene	0.632284
66407	2310028O11Rik	RIKEN cDNA 2310028O11 gene	0.5768
117109	2310036O22Rik	RIKEN cDNA 2310036O22 gene	0.656272
54409	2410003K15Rik	RIKEN cDNA 2410003K15 gene	0.563153
12864	2410076I21Rik	RIKEN cDNA 2410076I21 gene	0.418987
67332	2610002D18Rik	RIKEN cDNA 2610002D18 gene	0.400093
17069	2700029M09Rik	RIKEN cDNA 2700029M09 gene	0.625381
22177	2700060E02Rik	RIKEN cDNA 2700060E02 gene	0.640757
30939	2810405K02Rik	RIKEN cDNA 2810405K02 gene	0.549397
98932	2810417H13Rik	RIKEN cDNA 2810417H13 gene	0.565587
59026	2900010J23Rik	RIKEN cDNA 2900010J23 gene	0.571926
20102	2900073G15Rik	RIKEN cDNA 2900073G15 gene	0.625801
19035	3110001D03Rik	RIKEN cDNA 3110001D03 gene	0.639421
50933	3110003A17Rik	RIKEN cDNA 3110003A17 gene	0.568835
22275	4930453N24Rik	RIKEN cDNA 4930453N24 gene	0.649119
14151	5730437N04Rik	RIKEN cDNA 5730437N04 gene	0.643521
67160	5730469M10Rik	RIKEN cDNA 5730469M10 gene	0.339012
67609	5730508B09Rik	RIKEN cDNA 5730508B09 gene	0.560553
68475	6720456B07Rik	RIKEN cDNA 6720456B07 gene	0.642591
14710	9430015G10Rik	RIKEN cDNA 9430015G10 gene	1.76957
67710	A430005L14Rik	RIKEN cDNA A430005L14 gene	0.606031
66448	A430078G23Rik	RIKEN cDNA A430078G23 gene	1.71329
67153	A530016L24Rik	RIKEN cDNA A530016L24 gene	0.329574
74840	Abcb10	ATP-binding cassette, sub-family B (MDR/TAP), member 10	0.61323
235633	Abcb6	ATP-binding cassette, sub-family B (MDR/TAP), member 6	0.486266
66915	Abcg2	ATP-binding cassette, sub-family G (WHITE), member 2	0.496836
78304	Acot13	acyl-CoA thioesterase 13	0.578753
70225	Actb	actin, beta	0.583858
93694	Acyp1	acylphosphatase 1, erythrocyte (common) type	0.646932
68184	Adig	adipogenin	0.130676
20617	Adipoq	adiponectin, C1Q and collagen domain containing	0.196545
214162	Adipor1	adiponectin receptor 1	0.6377
67270	AI662270	expressed sequence AI662270	0.647006
56612	Aif1	allograft inflammatory factor 1	0.487
56620	Akap13	A kinase (PRKA) anchor protein 13	1.56997
67892	Akr1a4	aldo-keto reductase family 1, member A4 (aldehyde reductase)	0.599723
68024	Alad	aminolevulinate, delta-, dehydratase	0.522091
19692	Alas2	aminolevulinic acid synthase 2, erythroid	0.460009
93719	Aldh1a1	aldehyde dehydrogenase family 1, subfamily A1	0.445238
109552	Als2cl	ALS2 C-terminal like	1.94219
17219	Amy2b	amylase 2b	0.175232
56486	Anapc13	anaphase promoting complex subunit 13	0.658376
110074	Ankrd43	ankyrin repeat domain 43	0.414575
14325	Ankrd52	ankyrin repeat domain 52	1.78674
12796	Ap4s1	adaptor-related protein complex AP-4, sigma 1	0.593882
17084	Apip	APAF1 interacting protein	0.622128
16453	Apoa2	apolipoprotein A-II	0.394256
14004	Apobec3	apolipoprotein B mRNA editing enzyme, catalytic polypeptide 3	2.23206
52530	Apoc1	apolipoprotein C-I	0.491568
11799	Apol11b	apolipoprotein L 11b	0.526202
18002	Aqp1	aquaporin 1	0.518979
67775	Aqp9	aquaporin 9	0.463546
69731	Arhgdib	Rho, GDP dissociation inhibitor (GDI) beta	0.549252
276770	Arhgef18	rho/rac guanine nucleotide exchange factor (GEF) 18	1.50066
20922	Arid1a	AT rich interactive domain 1A (SWI-like)	1.57329
14960	Arl4a	ADP-ribosylation factor-like 4A	0.562639
27211	Arpc2	actin related protein 2/3 complex, subunit 2	0.631855
72084	Arpc3	actin related protein 2/3 complex, subunit 3	0.666125
104401	Arpc5	actin related protein 2/3 complex, subunit 5	0.639415
20878	Asf1b	ASF1 anti-silencing function 1 homolog B (S. cerevisiae)	0.578964
66847	Asns	asparagine synthetase	0.505672
19172	Atn1	atrophin 1	1.8707
20655	Atox1	ATX1 (antioxidant protein 1) homolog 1 (yeast)	0.572174
66155	Atp5b	ATP synthase, H+ transporting mitochondrial F1 complex, beta subunit	0.604995
71722	Atp5c1	ATP synthase, H+ transporting, mitochondrial F1 complex, gamma polypeptide 1	0.598692
56176	Atp5d	ATP synthase, H+ transporting, mitochondrial F1 complex, delta subunit	0.56147
19253	Atp5e	ATP synthase, H+ transporting, mitochondrial F1 complex, epsilon subunit	0.46936
13424	Atp5g3	ATP synthase, H+ transporting, mitochondrial F0 complex, subunit C3 (subunit 9)	0.526135
68612	Atp5j	ATP synthase, H+ transporting, mitochondrial F0 complex, subunit F	0.531308
66168	Atp5j2	ATP synthase, H+ transporting, mitochondrial F0 complex, subunit F2	0.532089
109145	Atp5k	ATP synthase, H+ transporting, mitochondrial F1F0 complex, subunit e	0.46255
108907	Atp5o	ATP synthase, H+ transporting, mitochondrial F1 complex, O subunit	0.496279
66925	Atp6v0d2	ATPase, H+ transporting, lysosomal V0 subunit D2	4.45027
71943	Atp6v0e	ATPase, H+ transporting, lysosomal V0 subunit E	0.605018
68045	Atpif1	ATPase inhibitory factor 1	0.483341
67037	Aurka	aurora kinase A	0.584981
66169	Aurkaip1	aurora kinase A interacting protein 1	0.644067
16612	AW112010	expressed sequence AW112010	0.534307
14683	B2m	beta-2 microglobulin	0.594621
66086	Bag1	BCL2-associated athanogene 1	0.579756
12480	Bag2	BCL2-associated athanogene 2	0.450004
24057	Banf1	barrier to autointegration factor 1	0.638481
15199	Baz2a	bromodomain adjacent to zinc finger domain, 2A	1.57219
213539	BC002163	NADH dehydrogenase Fe-S protein 5 pseudogene	0.53028
70123	BC003266	cDNA sequence BC003266	0.632437
68995	BC006779	cDNA sequence BC006779	1.53202
56447	BC028528	cDNA sequence BC028528	0.595803
20201	BC048507	cDNA sequence BC048507	0.566044
11826	Bcap29	B-cell receptor-associated protein 29	0.63234
18947	Bcap31	B-cell receptor-associated protein 31	0.662429
232337	Bcas2	breast carcinoma amplified sequence 2	0.656108
27061	Bcl2l1	BCL2-like 1	0.519948
66834	Bcl9l	B-cell CLL/lymphoma 9-like	1.86512
56506	Birc5	baculoviral IAP repeat-containing 5	0.467704
80901	Blvrb	biliverdin reductase B (flavin reductase (NADPH))	0.508008
67629	Bnip3l	BCL2/adenovirus E1B interacting protein 3-like	0.533405
66075	Bola3	bolA-like 3 (E. coli)	0.452316
73723	Bpgm	2,3-bisphosphoglycerate mutase	0.489499
15204	Brp44	brain protein 44	0.52027
12859	Bsg	basigin	0.500484
22145	Bst2	bone marrow stromal cell antigen 2	0.60771
12215	Btf3	basic transcription factor 3	0.51165
66357	Bud31	BUD31 homolog (yeast)	0.543313
20304	C1qa	complement component 1, q subcomponent, alpha polypeptide	0.65838
66480	C1qb	complement component 1, q subcomponent, beta polypeptide	0.608193
56455	C1qbp	complement component 1, q subcomponent binding protein	0.665714
226419	Calm1	calmodulin 1	0.642771
19951	Calm2	calmodulin 2	0.613405
21915	Camk1	calcium/calmodulin-dependent protein kinase I	0.636979
13034	Camp	cathelicidin antimicrobial peptide	0.516372
56018	Camta2	calmodulin binding transcription activator 2	1.77879
12070	Capg	capping protein (actin filament), gelsolin-like	0.655092
72674	Capzb	capping protein (actin filament) muscle Z-line, beta	0.641025
19166	Car2	carbonic anhydrase 2	0.468607
26886	Carhsp1	calcium regulated heat stable protein 1	0.62876
101314	Ccdc23	coiled-coil domain containing 23	0.544236
26443	Ccdc53	coiled-coil domain containing 53	0.649259
67705	Ccdc56	coiled-coil domain containing 56	0.639222
73112	Ccdc72	coiled-coil domain containing 72	0.616424
56615	Ccdc90b	coiled-coil domain containing 90B	0.624661
12177	Ccl5	chemokine (C-C motif) ligand 5	0.638711
110842	Ccna2	cyclin A2	0.488345
76846	Ccnb1	cyclin B1	0.502843
11927	Ccnb2	cyclin B2	0.450149
12261	Ccndbp1	cyclin D-type binding-protein 1	0.628833
66208	Ccne1	cyclin E1	0.512497
53945	Ccne2	cyclin E2	0.353278
67899	Cct4	chaperonin containing Tcp1, subunit 4 (delta)	0.616989
12484	Cct5	chaperonin containing Tcp1, subunit 5 (epsilon)	0.651627
68183	Cd1d2	CD1d2 antigen	4.10414
20018	Cd207	CD207 antigen	0.496612
105638	Cd209d	CD209d antigen	0.543635
13010	Cd24a	CD24a antigen	0.481627
77980	Cd302	CD302 antigen	0.590032
67739	Cd3d	CD3 antigen, delta polypeptide	0.653538
93692	Cd52	CD52 antigen	0.509794
245828	Cd59a	CD59a antigen	0.49288
102060	Cd5l	CD5 antigen-like	0.550324
68565	Cdc42	cell division cycle 42 homolog (S. cerevisiae)	0.636623
66310	Cdc6	cell division cycle 6 homolog (S. cerevisiae)	0.522524
68836	Cdca8	cell division cycle associated 8	0.52799
66107	Cdk1	cyclin-dependent kinase 1	0.505584
20533	Cdkn3	cyclin-dependent kinase inhibitor 3	0.326868
11782	Cdr2	cerebellar degeneration-related 2	0.466664
93760	Cel	carboxyl ester lipase	0.142699
52163	Cela2a	chymotrypsin-like elastase family, member 2A	0.189167
23825	Cela3b	chymotrypsin-like elastase family, member 3B	0.083796
228608	Cenph	centromere protein H	0.45755
57444	Cenpk	centromere protein K	0.340293
12945	Cetn2	centrin 2	0.646405
66141	Cfd	complement factor D (adipsin)	0.246048
67865	Cfdp1	craniofacial development protein 1	0.637478
257635	Cfl1	cofilin 1, non-muscle	0.606943
56334	Chac2	ChaC, cation transport regulator homolog 2 (E. coli)	0.451364
11668	Chaf1b	chromatin assembly factor 1, subunit B (p60)	0.510766
12509	Chchd1	coiled-coil-helix-coiled-coil-helix domain containing 1	0.539282
71946	Chchd2	coiled-coil-helix-coiled-coil-helix domain containing 2	0.463893
66384	Chchd3	coiled-coil-helix-coiled-coil-helix domain containing 3	0.616033
20641	Chchd6	coiled-coil-helix-coiled-coil-helix domain containing 6	0.509898
218963	Chrac1	chromatin accessibility complex 1	0.619862
12856	Churc1	churchill domain containing 1	0.590704
66154	Cib2	calcium and integrin binding family member 2	0.52403
110959	Cic	capicua homolog (Drosophila)	1.68061
66108	Cks1b	CDC28 protein kinase 1b	0.579822
19045	Cldn13	claudin 13	0.361986
68240	Clec1b	C-type lectin domain family 1, member b	0.533387
68002	Clec2d	C-type lectin domain family 2, member d	0.512199
67068	Clec4n	C-type lectin domain family 4, member n	0.596718
20054	Clic1	chloride intracellular channel 1	0.653007
15288	Clps	colipase, pancreatic	0.091048
69550	Cmas	cytidine monophospho-N-acetylneuraminic acid synthetase	0.528115
17872	Cmc1	COX assembly mitochondrial protein homolog (S. cerevisiae)	0.548748
22121	Cmpk2	cytidine monophosphate (UMP-CMP) kinase 2, mitochondrial	0.56273
17993	Cnbp	cellular nucleic acid binding protein	0.622914
11857	Commd1	COMM domain containing 1	0.634616
68703	Commd3	COMM domain containing 3	0.627812
76933	Commd6	COMM domain containing 6	0.594431
22327	Cops2	COP9 (constitutive photomorphogenic) homolog, subunit 2 (Arabidopsis thaliana)	0.66529
72057	Cops4	COP9 (constitutive photomorphogenic) homolog, subunit 4 (Arabidopsis thaliana)	0.661725
14873	Cops6	COP9 (constitutive photomorphogenic) homolog, subunit 6 (Arabidopsis thaliana)	0.6311
723870	Copz1	coatomer protein complex, subunit zeta 1	0.652495
20084	Cox17	cytochrome c oxidase, subunit XVII assembly protein homolog (yeast)	0.513097
66235	Cox4i1	cytochrome c oxidase subunit IV isoform 1	0.502517
71683	Cox5a	cytochrome c oxidase, subunit Va	0.495226
57738	Cox5b	cytochrome c oxidase, subunit Vb	0.562398
17151	Cox6a1	cytochrome c oxidase, subunit VI a, polypeptide 1	0.52469
15108	Cox6b1	cytochrome c oxidase, subunit VIb polypeptide 1	0.542291
66231	Cox6b2	cytochrome c oxidase subunit VIb polypeptide 2	0.397174
24110	Cox6c	cytochrome c oxidase, subunit VIc	0.576366
12866	Cox7a2	cytochrome c oxidase, subunit VIIa 2	0.571093
19941	Cox7a2l	cytochrome c oxidase subunit VIIa polypeptide 2-like	0.584568
76703	Cox7b	cytochrome c oxidase subunit VIIb	0.551676
216350	Cox8a	cytochrome c oxidase, subunit VIIIa	0.626703
15983	Cpa1	carboxypeptidase A1	0.111802
448850	Cpa2	carboxypeptidase A2, pancreatic	0.108078
14964	Cpb1	carboxypeptidase B1 (tissue)	0.11097
107569	Cpox	coproporphyrinogen oxidase	0.648789
233789	Creg1	cellular repressor of E1A-stimulated genes 1	0.570363
66481	Crip1	cysteine-rich protein 1 (intestinal)	0.465917
217593	Cript	cysteine-rich PDZ-binding protein	0.607089
15312	Csda	cold shock domain protein A	0.536893
13423	Cst3	cystatin C	0.56363
19088	Cstb	cystatin B	0.586974
18148	Ctla2a	cytotoxic T lymphocyte-associated protein 2 alpha	0.612574
17067	Ctrb1	chymotrypsinogen B1	0.131148
54405	Ctrc	chymotrypsin C (caldecrin)	0.095277
22272	Ctrl	chymotrypsin-like	0.133744
101497	Ctse	cathepsin E	0.568453
235459	Ctss	cathepsin S	0.626892
54127	Cuedc2	CUE domain containing 2	0.660718
75454	Cxcl13	chemokine (C-X-C motif) ligand 13	0.59591
408058	Cxcr6	chemokine (C-X-C motif) receptor 6	0.605324
67248	Cyb5	cytochrome b-5	0.626793
66734	Cyp2e1	cytochrome P450, family 2, subfamily e, polypeptide 1	0.418201
12925	D730005E14Rik	RIKEN cDNA D730005E14 gene	6.72342
16432	D930014E17Rik	RIKEN cDNA D930014E17 gene	0.621519
228960	Darc	Duffy blood group, chemokine receptor	0.442296
13498	Dbi	diazepam binding inhibitor	0.564614
78372	Dcn	decorin	0.65772
11861	Ddt	D-dopachrome tautomerase	0.665473
103964	Ddx3y	DEAD (Asp-Glu-Ala-Asp) box polypeptide 3, Y-linked	1.75748
71660	Deb1	differentially expressed in B16F10 1	0.627726
13040	Denr	density-regulated protein	0.660506
71779	Dhrs11	dehydrogenase/reductase (SDR family) member 11	0.449492
211151	Dmbt1	deleted in malignant brain tumors 1	0.142662
11983	Dnajc15	DnaJ (Hsp40) homolog, subfamily C, member 15	0.540397
68250	Dnase2a	deoxyribonuclease II alpha	0.66329
100037283	Dph3	DPH3 homolog (KTI11, S. cerevisiae)	0.588184
18104	Dpy30	dpy-30 homolog (C. elegans)	0.527791
68936	Dstn	destrin	0.659114
66961	Dtymk	deoxythymidylate kinase	0.614122
13202	Dut	deoxyuridine triphosphatase	0.54135
23833	Dync1h1	dynein cytoplasmic 1 heavy chain 1	1.53354
22193	Dynll1	dynein light chain LC8-type 1	0.536126
24030	Dynlrb1	dynein light chain roadblock-type 1	0.611678
16565	Dyrk3	dual-specificity tyrosine-(Y)-phosphorylation regulated kinase 3	0.510793
66684	E130309D14Rik	RIKEN cDNA E130309D14 gene	0.399855
68537	E2f2	E2F transcription factor 2	0.54098
14651	Ear6	eosinophil-associated, ribonuclease A family, member 6	0.314134
66131	Eef1a1	eukaryotic translation elongation factor 1 alpha 1	0.392655
30957	Eef1b2	eukaryotic translation elongation factor 1 beta 2	0.415607
67126	Eef1d	eukaryotic translation elongation factor 1 delta (guanine nucleotide exchange protein)	0.623547
67182	Eef1g	eukaryotic translation elongation factor 1 gamma	0.489873
66043	Eef2	eukaryotic translation elongation factor 2	0.659759
22074	Eif1ax	eukaryotic translation initiation factor 1A, X-linked	0.582012
21349	Eif3e	eukaryotic translation initiation factor 3, subunit E	0.632754
66467	Eif3f	eukaryotic translation initiation factor 3, subunit F	0.532376
232670	Eif3h	eukaryotic translation initiation factor 3, subunit H	0.541165
12345	Eif3i	eukaryotic translation initiation factor 3, subunit I	0.60141
66242	Eif3k	eukaryotic translation initiation factor 3, subunit K	0.636362
232536	Eif3m	eukaryotic translation initiation factor 3, subunit M	0.623662
67388	Eif4a3	eukaryotic translation initiation factor 4A3	0.664364
66121	Eif5a	eukaryotic translation initiation factor 5A	0.588239
67308	Elof1	elongation factor 1 homolog (ELF1, S. cerevisiae)	0.653196
69038	Endod1	endonuclease domain containing 1	0.625527
100900	Epb4.9	erythrocyte protein band 4.9	0.459829
22143	Epor	erythropoietin receptor	0.534913
74104	Esco2	establishment of cohesion 1 homolog 2 (S. cerevisiae)	0.504346
20115	Esd	esterase D/formylglutathione hydrolase	0.561607
67678	Etfa	electron transferring flavoprotein, alpha polypeptide	0.656831
54709	Etfb	electron transferring flavoprotein, beta polypeptide	0.645928
107350	Evi2a	ecotropic viral integration site 2a	0.666574
67711	Fabp1	fatty acid binding protein 1, liver	0.502679
13179	Fabp4	fatty acid binding protein 4, adipocyte	0.346642
67891	Fahd1	fumarylacetoacetate hydrolase domain containing 1	0.535236
78252	Fam162a	family with sequence similarity 162, member A	0.562091
74080	Fam165b	family with sequence similarity 165, member B	0.664553
14080	Fam193b	family with sequence similarity 193, member B	2.03154
13167	Fam26f	family with sequence similarity 26, member F	0.657068
93684	Fam55b	family with sequence similarity 55, member B	0.451106
17524	Fam96a	family with sequence similarity 96, member A	0.583812
68971	Fbxo5	F-box protein 5	0.519586
72931	Fbxo9	f-box protein 9	0.624169
319493	Fcer1g	Fc receptor, IgE, high affinity I, gamma polypeptide	0.587683
216161	Fcna	ficolin A	0.615974
54124	Fdx1l	ferredoxin 1-like	0.590635
667370	Fech	ferrochelatase	0.44013
66469	Fignl1	fidgetin-like 1	0.590404
66397	Fis1	fission 1 (mitochondrial outer membrane) homolog (yeast)	0.590394
20365	Fkbp3	FK506 binding protein 3	0.5957
23834	Fn3k	fructosamine 3 kinase	0.355665
66365	Foxk1	forkhead box K1	1.63439
74760	Frg1	FSHD region gene 1	0.599656
319942	Fth1	ferritin heavy chain 1	0.435602
65972	Ftl1	ferritin light chain 1	0.552148
18946	Fundc2	FUN14 domain containing 2	0.542942
67941	Gabarap	gamma-aminobutyric acid receptor associated protein	0.570104
22218	Gadd45a	growth arrest and DNA-damage-inducible 45 alpha	0.576017
20463	Gadd45gip1	growth arrest and DNA-damage-inducible, gamma interacting protein 1	0.65598
11450	Gata1	GATA binding protein 1	0.463112
67282	Gclm	glutamate-cysteine ligase, modifier subunit	0.51485
21351	Gcn1l1	GCN1 general control of amino-acid synthesis 1-like 1 (yeast)	1.69037
233016	Gdi2	guanosine diphosphate (GDP) dissociation inhibitor 2	0.657543
97159	Gemin7	gem (nuclear organelle) associated protein 7	0.608803
228033	Gfap	glial fibrillary acidic protein	0.236975
116848	Gfi1b	growth factor independent 1B	0.473635
53869	Ggh	gamma-glutamyl hydrolase	0.575977
66172	Gins1	GINS complex subunit 1 (Psf1 homolog)	0.546051
17313	Gins4	GINS complex subunit 4 (Sld5 homolog)	0.631422
19981	Glrx	glutaredoxin	0.639595
68165	Glrx3	glutaredoxin 3	0.514096
66098	Glrx5	glutaredoxin 5 homolog (S. cerevisiae)	0.486813
100038882	Gm10136	predicted pseudogene 10136	0.236503
70544	Gm12839	cytochrome P450, family 4, subfamily b, polypeptide 1 pseudogene	0.239608
15473	Gm14492	predicted gene 14492	2.4236
20194	Gm1821	ubiquitin pseudogene	0.475001
68026	Gm6251	predicted gene 6251	3.61727
12534	Gmnn	geminin	0.597606
15446	Gnas	GNAS (guanine nucleotide binding protein, alpha stimulating) complex locus	0.665668
18054	Gnb2l1	guanine nucleotide binding protein (G protein), beta polypeptide 2 like 1	0.459957
68479	Gng10	guanine nucleotide binding protein (G protein), gamma 10	0.606573
66487	Gng11	guanine nucleotide binding protein (G protein), gamma 11	0.493669
11957	Gngt2	guanine nucleotide binding protein (G protein), gamma transducing activity polypeptide 2	0.634022
19186	Gp2	glycoprotein 2 (zymogen granule membrane)	0.437508
15528	Gpnmb	glycoprotein (transmembrane) nmb	5.37484
18538	Gpsm2	G-protein signalling modulator 2 (AGS3-like, C. elegans)	0.482225
67530	Gpx1	glutathione peroxidase 1	0.40123
12349	Grina	glutamate receptor, ionotropic, N-methyl D-aspartate-associated protein 1 (glutamate binding)	0.624328
28146	Grpel1	GrpE-like 1, mitochondrial	0.627606
22190	Gsta4	glutathione S-transferase, alpha 4	0.428028
66416	Gstm1	glutathione S-transferase, mu 1	0.59636
66096	Gstm5	glutathione S-transferase, mu 5	0.372274
11537	Gsto1	glutathione S-transferase omega 1	0.625122
12448	Gstp1	glutathione S-transferase, pi 1	0.595752
218490	Gstz1	glutathione transferase zeta 1 (maleylacetoacetate isomerase)	0.600752
16988	Gtf2a2	general transcription factor II A, 2	0.653146
19944	Gtf2h5	general transcription factor IIH, polypeptide 5	0.595358
242705	Guk1	guanylate kinase 1	0.585821
15957	Gypc	glycophorin C	0.576421
26357	Gzma	granzyme A	0.525691
237761	H2-Aa	histocompatibility 2, class II antigen A, alpha	0.517682
432582	H2-D1	histocompatibility 2, D region locus 1	0.657591
55949	H2-DMa	histocompatibility 2, class II, locus DMa	0.659661
68194	H2-Eb1	histocompatibility 2, class II antigen E beta	0.605696
16440	H3f3a	H3 histone, family 3A	0.431775
15078	Hagh	hydroxyacyl glutathione hydrolase	0.488355
19824	Haus1	HAUS augmin-like complex, subunit 1	0.572991
18950	Hba-a1	hemoglobin alpha, adult chain 1	0.279778
29864	Hba-a2	hemoglobin alpha, adult chain 2	0.271657
30795	Hbb-b1	hemoglobin, beta adult major chain	0.257567
19241	Hcfc1r1	host cell factor C1 regulator 1 (XPO1-dependent)	0.624692
67938	Hddc3	HD domain containing 3	0.616403
66152	Hebp1	heme binding protein 1	0.555728
227613	Herc2	hect (homologous to the E6-AP (UBE3A) carboxyl terminus) domain and RCC1 (CHC1)-like domain (RLD) 2	1.74754
68135	Hint1	histidine triad nucleotide binding protein 1	0.545167
26370	Hint2	histidine triad nucleotide binding protein 2	0.583774
21371	Hint3	histidine triad nucleotide binding protein 3	0.6224
27053	Hist1h2bc	histone cluster 1, H2bc	0.645709
66929	Hmbs	hydroxymethylbilane synthase	0.424906
19743	Hmgn1	high mobility group nucleosomal binding domain 1	0.609865
20832	Hmox1	heme oxygenase (decycling) 1	0.579915
14127	Hpgd	hydroxyprostaglandin dehydrogenase 15 (NAD)	0.658842
12613	Hprt	hypoxanthine guanine phosphoribosyl transferase	0.617142
56726	Hrsp12	heat-responsive protein 12	0.588588
26893	Hscb	HscB iron-sulfur cluster co-chaperone homolog (E. coli)	0.485671
18778	Hsd17b10	hydroxysteroid (17-beta) dehydrogenase 10	0.602126
677289	Hspe1	heat shock protein 1 (chaperonin 10)	0.617978
57441	Htatip2	HIV-1 tat interactive protein 2, homolog (human)	0.618588
109791	Huwe1	HECT, UBA and WWE domain containing 1	1.57061
20091	I830012O16Rik	RIKEN cDNA I830012O16 gene	0.362781
110749	Ifi27l2a	interferon, alpha-inducible protein 27 like 2A	0.483207
100041546	Ifi30	interferon gamma inducible protein 30	0.599075
18405	Ifit1	interferon-induced protein with tetratricopeptide repeats 1	0.378628
15122	Ifit3	interferon-induced protein with tetratricopeptide repeats 3	0.321416
60530	Ifitm3	interferon induced transmembrane protein 3	0.562193
22042	Ifrd2	interferon-related developmental regulator 2	0.620874
14694	Igfbp6	insulin-like growth factor binding protein 6	0.417182
83409	Igfbp7	insulin-like growth factor binding protein 7	0.665511
66205	Irf7	interferon regulatory factor 7	0.449412
12857	Isca1	iron-sulfur cluster assembly 1 homolog (S. cerevisiae)	0.538275
67326	Iscu	IscU iron-sulfur cluster scaffold homolog (E. coli)	0.584141
53612	Isg15	ISG15 ubiquitin-like modifier	0.292836
14862	Isg20	interferon-stimulated protein	0.497141
595136	Itm2b	integral membrane protein 2B	0.595086
56791	Itpr3	inositol 1,4,5-triphosphate receptor 3	1.69316
14923	Jak3	Janus kinase 3	1.72587
230996	Kif21b	kinesin family member 21B	1.83563
52700	Kif22	kinesin family member 22	0.56998
11461	Klf1	Kruppel-like factor 1 (erythroid)	0.415107
14874	Klk1	kallikrein 1	0.317308
66473	L1cam	L1 cell adhesion molecule	2.80444
69191	Lage3	L antigen family, member 3	0.596528
103742	Lars2	leucyl-tRNA synthetase, mitochondrial	0.632691
12585	Lgals1	lectin, galactose binding, soluble 1	0.521834
27681	LOC100042049	ribosomal protein L22 like 1 pseudogene	0.428916
67199	Lrp1	low density lipoprotein receptor-related protein 1	1.73723
67427	Lsm2	LSM2 homolog, U6 small nuclear RNA associated (S. cerevisiae)	0.657654
74600	Lsm3	LSM3 homolog, U6 small nuclear RNA associated (S. cerevisiae)	0.576784
18263	Lsmd1	LSM domain containing 1	0.50552
69885	Lst1	leukocyte specific transcript 1	0.572734
235442	Ltbp4	latent transforming growth factor beta binding protein 4	1.6004
76890	Ly6a	lymphocyte antigen 6 complex, locus A	0.519495
107686	Ly6c1	lymphocyte antigen 6 complex, locus C1	0.582686
98766	Ly6c2	lymphocyte antigen 6 complex, locus C2	0.587038
19362	Ly6e	lymphocyte antigen 6 complex, locus E	0.587105
14775	Ly6g6f	lymphocyte antigen 6 complex, locus G6F	0.476381
14582	Ly6k	lymphocyte antigen 6 complex, locus K	0.6334
27207	Ly86	lymphocyte antigen 86	0.666244
100043636	Lyrm2	LYR motif containing 2	0.64617
27388	Lyrm4	LYR motif containing 4	0.564455
245195	Lyz2	lysozyme 2	0.56974
12464	Mad2l1	MAD2 mitotic arrest deficient-like 1 (yeast)	0.60236
66447	Malat1	metastasis associated lung adenocarcinoma transcript 1 (non-coding RNA)	2.4189
17105	Manf	mesencephalic astrocyte-derived neurotrophic factor	0.581083
26891	Map1lc3a	microtubule-associated protein 1 light chain 3 alpha	0.590608
27050	Mapk8ip3	mitogen-activated protein kinase 8 interacting protein 3	2.10558
70456	Mboat2	membrane bound O-acyltransferase domain containing 2	0.368535
66181	Mcee	methylmalonyl CoA epimerase	0.62132
80288	Mcm6	minichromosome maintenance deficient 6 (MIS5 homolog, S. pombe) (S. cerevisiae)	0.649465
545562	Mcts1	malignant T cell amplified sequence 1	0.657789
67264	Med11	mediator of RNA polymerase II transcription, subunit 11 homolog (S. cerevisiae)	0.662539
21334	Memo1	mediator of cell motility 1	0.472309
67017	Metap2	methionine aminopeptidase 2	0.602701
16852	Mfsd2b	major facilitator superfamily domain containing 2B	0.583463
67851	Mgp	matrix Gla protein	0.587977
12260	Mgst1	microsomal glutathione S-transferase 1	0.596118
16971	Mgst3	microsomal glutathione S-transferase 3	0.346234
68636	Mir451	microRNA 451	0.459497
67693	Mir703	microRNA 703	0.487148
66077	Mir761	microRNA 761	3.99652
20602	Mki67ip	Mki67 (FHA domain) interacting nucleolar phosphoprotein	0.665064
66495	Mll1	myeloid/lymphoid or mixed-lineage leukemia 1	1.78187
66291	Mllt6	myeloid/lymphoid or mixed-lineage leukemia (trithorax homolog, Drosophila); translocated to, 6	1.57627
17713	Mlxip	MLX interacting protein	1.86794
69060	Mpp1	membrane protein, palmitoylated	0.574813
16765	Mpst	mercaptopyruvate sulfurtransferase	0.598873
106344	Mrpl13	mitochondrial ribosomal protein L13	0.638895
11807	Mrpl14	mitochondrial ribosomal protein L14	0.633305
22171	Mrpl18	mitochondrial ribosomal protein L18	0.665061
69241	Mrpl20	mitochondrial ribosomal protein L20	0.588241
100042049	Mrpl28	mitochondrial ribosomal protein L28	0.575896
621697	Mrpl30	mitochondrial ribosomal protein L30	0.518831
19899	Mrpl32	mitochondrial ribosomal protein L32	0.620306
16341	Mrpl33	mitochondrial ribosomal protein L33	0.558316
67115	Mrpl40	mitochondrial ribosomal protein L40	0.574869
19075	Mrpl42	mitochondrial ribosomal protein L42	0.534023
66192	Mrpl46	mitochondrial ribosomal protein L46	0.579446
14569	Mrpl47	mitochondrial ribosomal protein L47	0.61428
12428	Mrpl52	mitochondrial ribosomal protein L52	0.642307
108052	Mrps12	mitochondrial ribosomal protein S12	0.662327
18102	Mrps15	mitochondrial ribosomal protein S15	0.638027
66066	Mrps16	mitochondrial ribosomal protein S16	0.602715
13627	Mrps18a	mitochondrial ribosomal protein S18A	0.638638
66618	Mrps18c	mitochondrial ribosomal protein S18C	0.575403
114584	Mrps21	mitochondrial ribosomal protein S21	0.600465
56724	Mrps35	mitochondrial ribosomal protein S35	0.666154
57262	Ms4a4c	membrane-spanning 4-domains, subfamily A, member 4C	0.6607
432628	Mt2	metallothionein 2	0.502411
14017	Mtch2	mitochondrial carrier homolog 2 (C. elegans)	0.628564
27756	Mtfr1	mitochondrial fission regulator 1	0.620276
233210	Myeov2	myeloma overexpressed 2	0.617166
22187	Myl12b	myosin, light chain 12B, regulatory	0.59621
22070	Myl6	myosin, light polypeptide 6, alkali, smooth muscle and non-muscle	0.513323
67116	Myl9	myosin, light polypeptide 9, regulatory	0.575179
246747	Naa10	N(alpha)-acetyltransferase 10, NatA catalytic subunitNalpha acetyltransferase 10	0.612947
12868	Ncor2	nuclear receptor co-repressor 2	1.87626
21835	Ndufa1	NADH dehydrogenase (ubiquinone) 1 alpha subcomplex, 1	0.636771
20085	Ndufa2	NADH dehydrogenase (ubiquinone) 1 alpha subcomplex, 2	0.461462
12631	Ndufa3	NADH dehydrogenase (ubiquinone) 1 alpha subcomplex, 3	0.483962
57373	Ndufa4	NADH dehydrogenase (ubiquinone) 1 alpha subcomplex, 4	0.505158
69878	Ndufa6	NADH dehydrogenase (ubiquinone) 1 alpha subcomplex, 6 (B14)	0.532488
13106	Ndufa7	NADH dehydrogenase (ubiquinone) 1 alpha subcomplex, 7 (B14.5a)	0.652066
71472	Ndufa8	NADH dehydrogenase (ubiquinone) 1 alpha subcomplex, 8	0.644767
18203	Ndufa9	NADH dehydrogenase (ubiquinone) 1 alpha subcomplex, 9	0.655578
27370	Ndufb10	NADH dehydrogenase (ubiquinone) 1 beta subcomplex, 10	0.55631
67472	Ndufb2	NADH dehydrogenase (ubiquinone) 1 beta subcomplex, 2	0.548349
80287	Ndufb3	NADH dehydrogenase (ubiquinone) 1 beta subcomplex 3	0.578572
12442	Ndufb4	NADH dehydrogenase (ubiquinone) 1 beta subcomplex 4	0.410008
215900	Ndufb5	NADH dehydrogenase (ubiquinone) 1 beta subcomplex, 5	0.549789
76205	Ndufb6	NADH dehydrogenase (ubiquinone) 1 beta subcomplex, 6	0.557776
26442	Ndufb7	NADH dehydrogenase (ubiquinone) 1 beta subcomplex, 7	0.568224
15129	Ndufb8	NADH dehydrogenase (ubiquinone) 1 beta subcomplex 8	0.538239
433099	Ndufb9	NADH dehydrogenase (ubiquinone) 1 beta subcomplex, 9	0.515075
20492	Ndufc1	NADH dehydrogenase (ubiquinone) 1, subcomplex unknown, 1	0.577823
246278	Ndufs4	NADH dehydrogenase (ubiquinone) Fe-S protein 4	0.615829
69666	Ndufs5	NADH dehydrogenase (ubiquinone) Fe-S protein 5	0.485651
666244	Ndufs6	NADH dehydrogenase (ubiquinone) Fe-S protein 6	0.633182
68011	Ndufv2	NADH dehydrogenase (ubiquinone) flavoprotein 2	0.539379
21916	Neat1	nuclear paraspeckle assembly transcript 1 (non-protein coding)	1.88894
11629	Nedd8	neural precursor cell expressed, developmentally down-regulated gene 8	0.617322
231659	Nenf	neuron derived neurotrophic factor	0.601712
69036	Ngfrap1	nerve growth factor receptor (TNFRSF16) associated protein 1	0.616374
66916	Ngp	neutrophilic granule protein	0.544122
231889	Nhp2	NHP2 ribonucleoprotein homolog (yeast)	0.605854
69076	Nkain4	Na+/K+ transporting ATPase interacting 4	0.338615
57423	Nme1	non-metastatic cells 1, protein (NM23A) expressed in	0.642237
18103	Nme2	non-metastatic cells 2, protein (NM23B) expressed in	0.532206
20341	Nmnat3	nicotinamide nucleotide adenylyltransferase 3	0.445273
56378	Nop10	NOP10 ribonucleoprotein homolog (yeast)	0.59682
69270	Npm1	nucleophosmin 1	0.502456
20022	Nqo1	NAD(P)H dehydrogenase, quinone 1	0.386959
66286	Nsmce1	non-SMC element 1 homolog (S. cerevisiae)	0.616671
53381	Nt5c3	5'-nucleotidase, cytosolic III	0.449181
52033	Ntan1	N-terminal Asn amidase	0.610786
15254	Nudcd2	NudC domain containing 2	0.54319
67923	Nudt19	nudix (nucleoside diphosphate linked moiety X)-type motif 19	0.605586
330959	Nudt4	nudix (nucleoside diphosphate linked moiety X)-type motif 4	0.656202
20422	Nusap1	nucleolar and spindle associated protein 1	0.446172
192170	Nxt1	NTF2-related export protein 1	0.610726
20195	Odc1	ornithine decarboxylase, structural 1	0.539726
67830	Oip5	Opa interacting protein 5	0.421062
68375	Orm1	orosomucoid 1	0.277103
12892	Ostc	oligosaccharyltransferase complex subunit	0.624382
73046	Pbk	PDZ binding kinase	0.455656
56088	Pcna	proliferating cell nuclear antigen	0.650363
11770	Pcnxl3	pecanex-like 3 (Drosophila)	1.75
14860	Pdia2	protein disulfide isomerase associated 2	0.127285
109697	Pdzd11	PDZ domain containing 11	0.660457
67023	Pdzk1ip1	PDZK1 interacting protein 1	0.33014
71988	Peci	peroxisomal delta3, delta2-enoyl-Coenzyme A isomerase	0.654212
12033	Pf4	platelet factor 4	0.436099
667034	Pfdn1	prefoldin 1	0.556488
13829	Pfdn5	prefoldin 5	0.400284
103711	Pfn1	profilin 1	0.59473
56744	Phf10	PHD finger protein 10	0.632172
64008	Phf5a	PHD finger protein 5A	0.645747
108077	Phpt1	phosphohistidine phosphatase 1	0.632308
20103	Pigp	phosphatidylinositol glycan anchor biosynthesis, class P	0.561908
78653	Pigx	phosphatidylinositol glycan anchor biosynthesis, class X	0.627673
231507	Pkd1	polycystic kidney disease 1 homolog	2.15685
60411	Pla2g16	phospholipase A2, group XVI	0.530667
52502	Pla2g1b	phospholipase A2, group IB, pancreas	0.088713
76709	Plac8	placenta-specific 8	0.433248
11974	Plekhg2	pleckstrin homology domain containing, family G (with RhoGef domain) member 2	1.80148
19175	Pmf1	polyamine-modulated factor 1	0.659486
631037	Pnlip	pancreatic lipase	0.120257
14580	Pnliprp1	pancreatic lipase related protein 1	0.117842
672214	Pnliprp2	pancreatic lipase-related protein 2	0.135704
12183	Pnp	purine-nucleoside phosphorylase	0.546683
20454	Pnp2	purine-nucleoside phosphorylase 2	0.369059
170658	Pnpo	pyridoxine 5'-phosphate oxidase	0.536704
71538	Polr1d	polymerase (RNA) I polypeptide D	0.616028
11837	Polr2d	polymerase (RNA) II (DNA directed) polypeptide D	0.6343
70564	Polr2g	polymerase (RNA) II (DNA directed) polypeptide G	0.635858
56307	Polr2i	polymerase (RNA) II (DNA directed) polypeptide I	0.644064
72612	Polr2j	polymerase (RNA) II (DNA directed) polypeptide J	0.58284
98221	Pomp	proteasome maturation protein	0.570313
69263	Pop5	processing of precursor 5, ribonuclease P/MRP family (S. cerevisiae)	0.58359
80284	Ppbp	pro-platelet basic protein	0.515439
18100	Ppib	peptidylprolyl isomerase B	0.64454
72289	Ppil3	peptidylprolyl isomerase (cyclophilin)-like 3	0.624408
19989	Ppp1ca	protein phosphatase 1, catalytic subunit, alpha isoform	0.625501
246221	Ppp1r15a	protein phosphatase 1, regulatory (inhibitor) subunit 15A	0.567366
69186	Prdx1	peroxiredoxin 1	0.540936
68917	Prdx2	peroxiredoxin 2	0.397788
19215	Prdx3	peroxiredoxin 3	0.629263
21785	Prdx4	peroxiredoxin 4	0.617192
68342	Prim1	DNA primase, p49 subunit	0.559686
107734	Prkar2b	protein kinase, cAMP dependent regulatory, type II beta	0.56242
21854	Prr12	proline rich 12	1.88963
26444	Prss2	protease, serine, 2	0.110979
12010	Psma1	proteasome (prosome, macropain) subunit, alpha type 1	0.654427
68066	Psma2	proteasome (prosome, macropain) subunit, alpha type 2	0.657666
433771	Psma4	proteasome (prosome, macropain) subunit, alpha type 4	0.654025
12465	Psma5	proteasome (prosome, macropain) subunit, alpha type 5	0.585164
66218	Psma6	proteasome (prosome, macropain) subunit, alpha type 6	0.561191
12259	Psma7	proteasome (prosome, macropain) subunit, alpha type 7	0.61948
14319	Psmb1	proteasome (prosome, macropain) subunit, beta type 1	0.620426
22166	Psmb3	proteasome (prosome, macropain) subunit, beta type 3	0.561758
12500	Psmb4	proteasome (prosome, macropain) subunit, beta type 4	0.611622
56449	Psmb6	proteasome (prosome, macropain) subunit, beta type 6	0.655794
16596	Psmb8	proteasome (prosome, macropain) subunit, beta type 8 (large multifunctional peptidase 7)	0.655566
735265	Psme1	proteasome (prosome, macropain) 28 subunit, alpha	0.594097
13349	Psmg1	proteasome (prosome, macropain) assembly chaperone 1	0.66487
65019	Psmg4	proteasome (prosome, macropain) assembly chaperone 4	0.642414
66437	Ptdss2	phosphatidylserine synthase 2	0.503914
108075	Ptgds	prostaglandin D2 synthase (brain)	0.232111
791075	Ptpn18	protein tyrosine phosphatase, non-receptor type 18	0.658425
69216	Pttg1	pituitary tumor-transforming gene 1	0.63584
68735	Rab11a	RAB11a, member RAS oncogene family	0.647563
72391	Rab3il1	RAB3A interacting protein (rabin3)-like 1	0.587837
225745	Rab8b	RAB8B, member RAS oncogene family	0.605579
66383	Rad23a	RAD23a homolog (S. cerevisiae)	0.643425
56488	Rad51ap1	RAD51 associated protein 1	0.473481
26451	Ramp2	receptor (calcitonin) activity modifying protein 2	0.617949
53415	Rarres2	retinoic acid receptor responder (tazarotene induced) 2	0.566516
66055	Reg1	regenerating islet-derived 1	0.094945
17846	Rer1	RER1 retention in endoplasmic reticulum 1 homolog (S. cerevisiae)	0.666114
12540	Rere	arginine glutamic acid dipeptide (RE) repeats	1.64859
192970	Retnla	resistin like alpha	0.316114
54123	Retnlg	resistin like gamma	0.55806
66656	Rfc3	replication factor C (activator 1) 3	0.629777
72338	Rfc4	replication factor C (activator 1) 4	0.47954
53382	Rgs10	regulator of G-protein signalling 10	0.582268
26900	Rgs18	regulator of G-protein signaling 18	0.616659
333182	Rhag	Rhesus blood group-associated A glycoprotein	0.441293
52469	Rhd	Rh blood group, D antigen	0.380394
69071	Rnaseh2b	ribonuclease H2, subunit B	0.508917
69046	Rnasek	ribonuclease, RNase K	0.643949
67133	Rnaset2a	ribonuclease T2A	0.489956
216395	Rnf10	ring finger protein 10	0.655781
69920	Rnf11	ring finger protein 11	0.546119
170779	Rnf130	ring finger protein 130	0.642537
66537	Rnf7	ring finger protein 7	0.654032
50849	Robld3	roadblock domain containing 3	0.632518
18674	Romo1	reactive oxygen species modulator 1	0.589772
56369	Rpa3	replication protein A3	0.610591
20193	Rpl13a	ribosomal protein L13A	0.519895
20322	Rpl14	ribosomal protein L14	0.455453
12858	Rpl15	ribosomal protein L15	0.638769
11949	Rpl18	ribosomal protein L18	0.508003
73830	Rpl22	ribosomal protein L22	0.64638
12764	Rpl23	ribosomal protein L23	0.504876
66148	Rpl26	ribosomal protein L26	0.386171
20024	Rpl27a	ribosomal protein L27A	0.52714
110033	Rpl29	ribosomal protein L29	0.439794
56292	Rpl32	ribosomal protein L32	0.38171
30926	Rpl36al	ribosomal protein L36A-like	0.50075
212483	Rpl37a	ribosomal protein L37a	0.501313
13706	Rpl39	ribosomal protein L39	0.354934
13197	Rpl4	ribosomal protein L4	0.432508
26901	Rpl6	ribosomal protein L6	0.533831
109361	Rpl7	ribosomal protein L7	0.351721
58185	Rpl8	ribosomal protein L8	0.511043
56428	Rplp0	ribosomal protein, large, P0	0.37867
21877	Rplp2	ribosomal protein, large P2	0.363065
110257	Rpp30	ribonuclease P/MRP 30 subunit (human)	0.642808
58810	Rps11	ribosomal protein S11	0.503514
20116	Rps14	ribosomal protein S14	0.360497
26446	Rps15	ribosomal protein S15	0.401451
16012	Rps18	ribosomal protein S18	0.450098
14969	Rps19	ribosomal protein S19	0.368574
66111	Rps20	ribosomal protein S20	0.40767
69010	Rps21	ribosomal protein S21	0.508273
66142	Rps26	ribosomal protein S26	0.433209
73747	Rps27l	ribosomal protein S27-like	0.538711
73673	Rps28	ribosomal protein S28	0.248417
229600	Rps3	ribosomal protein S3	0.431095
71207	Rps3a	ribosomal protein S3A	0.27802
22072	Rps4x	ribosomal protein S4, X-linked	0.387013
14700	Rps5	ribosomal protein S5	0.444216
67141	Rps7	ribosomal protein S7	0.484857
54364	Rps8	ribosomal protein S8	0.366547
13830	Rps9	ribosomal protein S9	0.497301
12048	Rsad2	radical S-adenosyl methionine domain containing 2	0.468163
66212	Rtp4	receptor transporter protein 4	0.572029
16913	S100a1	S100 calcium binding protein A1	0.59993
30055	S100a10	S100 calcium binding protein A10 (calpactin)	0.489768
26441	S100a11	S100 calcium binding protein A11 (calgizzarin)	0.520661
68949	S100a13	S100 calcium binding protein A13	0.509196
12332	S100a4	S100 calcium binding protein A4	0.55631
26440	S100a6	S100 calcium binding protein A6 (calcyclin)	0.455588
23986	S100a8	S100 calcium binding protein A8 (calgranulin A)	0.502295
19823	S100a9	S100 calcium binding protein A9 (calgranulin B)	0.560275
52653	Sar1b	SAR1 gene homolog B (S. cerevisiae)	0.625209
11958	Sbf1	SET binding factor 1	1.55492
70186	Sbno2	strawberry notch homolog 2 (Drosophila)	1.57687
66292	Scaf1	SR-related CTD-associated factor 1	1.64744
66377	Sdhd	succinate dehydrogenase complex, subunit D, integral membrane protein	0.647841
12238	Sdsl	serine dehydratase-like	0.347526
57255	Sec11c	SEC11 homolog C (S. cerevisiae)	0.593078
11801	Sec14l2	SEC14-like 2 (S. cerevisiae)	0.4473
108755	Sec61b	Sec61 beta subunit	0.452975
66126	Selenbp1	selenium binding protein 1	0.570294
94346	Sepp1	selenoprotein P, plasma, 1	0.610891
72401	Serf1	small EDRK-rich factor 1	0.514495
68544	Serp1	stress-associated endoplasmic reticulum protein 1	0.632563
17992	Serpinb6a	serine (or cysteine) peptidase inhibitor, clade B, member 6a	0.594053
232680	Sh3bgrl	SH3-binding domain glutamic acid-rich protein like	0.481415
66928	Sh3bgrl3	SH3 domain binding glutamic acid-rich protein-like 3	0.620712
110454	Sh3yl1	Sh3 domain YSC-like 1	0.348271
12785	Shfm1	split hand/foot malformation (ectrodactyly) type 1	0.665785
20044	Ska1	spindle and kinetochore associated complex subunit 1	0.409818
66468	Skiv2l	superkiller viralicidic activity 2-like (S. cerevisiae)	1.59868
67391	Skp1a	S-phase kinase-associated protein 1A	0.606447
102436	Slbp	stem-loop binding protein	0.656656
63828	Slc14a1	solute carrier family 14 (urea transporter), member 1	0.604641
70257	Slc15a2	solute carrier family 15 (H+/peptide transporter), member 2	3.70877
14630	Slc25a21	solute carrier family 25 (mitochondrial oxodicarboxylate carrier), member 21	0.384486
70617	Slc25a3	solute carrier family 25 (mitochondrial carrier, phosphate carrier), member 3	0.661222
328563	Slc25a39	solute carrier family 25, member 39	0.507453
16728	Slc40a1	solute carrier family 40 (iron-regulated transporter), member 1	0.647983
20638	Slc43a1	solute carrier family 43, member 1	0.498604
17991	Slc48a1	solute carrier family 48 (heme transporter), member 1	0.578168
14664	Slc4a1	solute carrier family 4 (anion exchanger), member 1	0.489698
12313	Slc6a9	solute carrier family 6 (neurotransmitter transporter, glycine), member 9	0.526218
19988	Slfn14-ps	schlafen family member 14, pseudogene	0.433445
66200	Smg1	SMG1 homolog, phosphatidylinositol 3-kinase-related kinase (C. elegans)	1.74226
67681	Smox	spermine oxidase	0.497867
14590	Snapc5	small nuclear RNA activating complex, polypeptide 5	0.559029
15452	Snca	synuclein, alpha	0.453668
225845	Snf8	SNF8, ESCRT-II complex subunit, homolog (S. cerevisiae)	0.633365
14300	Snord35a	small nucleolar RNA, C/D box 35A	2.01188
68198	Snrnp25	small nuclear ribonucleoprotein 25 (U11/U12)	0.558827
14133	Snrnp27	small nuclear ribonucleoprotein 27 (U4/U6.U5)	0.63172
12848	Snrpb	small nuclear ribonucleoprotein B	0.666656
19746	Snrpd1	small nuclear ribonucleoprotein D1	0.614493
21402	Snrpd2	small nuclear ribonucleoprotein D2	0.472255
22169	Snrpd3	small nuclear ribonucleoprotein D3	0.639334
237615	Snrpe	small nuclear ribonucleoprotein E	0.540192
20202	Snrpf	small nuclear ribonucleoprotein polypeptide F	0.462949
69029	Snrpg	small nuclear ribonucleoprotein polypeptide G	0.392597
67815	Sod1	superoxide dismutase 1, soluble	0.541013
29817	Sord	sorbitol dehydrogenase	0.566835
12017	Spc24	SPC24, NDC80 kinetochore complex component, homolog (S. cerevisiae)	0.48587
14938	Sphk1	sphingosine kinase 1	0.482986
67216	Spink3	serine peptidase inhibitor, Kazal type 3	0.107171
75593	Srgn	serglycin	0.611759
76486	Sri	sorcin	0.568159
14866	Srp19	signal recognition particle 19	0.62084
17425	Ssna1	Sjogren's syndrome nuclear autoantigen 1	0.613728
109660	Ssr4	signal sequence receptor, delta	0.585329
64214	St3gal5	ST3 beta-galactoside alpha-2,3-sialyltransferase 5	0.488666
14870	Stard10	START domain containing 10	0.536528
380773	Stard3nl	STARD3 N-terminal like	0.64672
208104	Steap3	STEAP family member 3	0.53611
67771	Stmn1	stathmin 1	0.466845
75547	Stom	stomatin	0.606786
56431	Stx16	syntaxin 16	1.69968
76123	Sub1	SUB1 homolog (S. cerevisiae)	0.595116
18763	Sumo1	SMT3 suppressor of mif two 3 homolog 1 (yeast)	0.616728
67130	Supt4h1	suppressor of Ty 4 homolog 1 (S. cerevisiae)	0.640428
11947	Sycn	syncollin	0.069242
20198	Tac2	tachykinin 2	0.386967
52898	Tal1	T-cell acute lymphocytic leukemia 1	0.481189
67067	Taldo1	transaldolase 1	0.627813
66483	Tbca	tubulin cofactor A	0.565218
20730	Tceal8	transcription elongation factor A (SII)-like 8	0.535998
93695	Tceb1	transcription elongation factor B (SIII), polypeptide 1	0.601921
237890	Tceb2	transcription elongation factor B (SIII), polypeptide 2	0.533055
70645	Tff2	trefoil factor 2 (spasmolytic protein 1)	0.07648
68044	Tfrc	transferrin receptor	0.569311
28080	Thoc7	THO complex 7 homolog (Drosophila)	0.606726
55985	Thrsp	thyroid hormone responsive SPOT14 homolog (Rattus)	0.181834
13885	Timm13	translocase of inner mitochondrial membrane 13 homolog (yeast)	0.653652
216874	Timm17a	translocase of inner mitochondrial membrane 17a	0.600292
68611	Tipin	timeless interacting protein	0.57171
12861	Tk1	thymidine kinase 1	0.589402
109672	Tmed2	transmembrane emp24 domain trafficking protein 2	0.548582
433375	Tmed3	transmembrane emp24 domain containing 3	0.648368
268697	Tmem14c	transmembrane protein 14C	0.577222
56199	Tmem40	transmembrane protein 40	0.482338
230075	Tmem5	transmembrane protein 5	0.629648
13857	Tmem97	transmembrane protein 97	0.486925
18643	Tmem9b	TMEM9 domain family, member B	0.664613
19934	Tmod1	tropomodulin 1	0.345576
76701	Tmsb15b1	thymosin beta 15b1	0.502138
68416	Tmsb4x	thymosin, beta 4, X chromosome	0.433517
66085	Tom1l1	target of myb1-like 1 (chicken)	0.427425
68463	Tomm7	translocase of outer mitochondrial membrane 7 homolog (yeast)	0.634235
66091	Tpt1	tumor protein, translationally-controlled 1	0.551864
20643	Trappc1	trafficking protein particle complex 1	0.666173
59005	Trappc2l	trafficking protein particle complex 2-like	0.581711
11757	Triap1	TP53 regulated inhibitor of apoptosis 1	0.65786
21672	Trim10	tripartite motif-containing 10	0.359333
93696	Try4	trypsin 4	0.071401
104725	Try5	trypsin 5	0.062717
73724	Tspan33	tetraspanin 33	0.480776
66845	Tspan8	tetraspanin 8	0.340803
11656	Tuba1b	tubulin, alpha 1B	0.579627
22317	Tuba4a	tubulin, alpha 4A	0.585842
233208	Tubb2c	tubulin, beta 2C	0.596917
110826	Txn1	thioredoxin 1	0.528489
68428	Txndc17	thioredoxin domain containing 17	0.592384
67186	Txnl1	thioredoxin-like 1	0.591187
407785	Tyms	thymidylate synthase	0.436621
56150	Tyrobp	TYRO protein tyrosine kinase binding protein	0.494787
246198	Ubac1	ubiquitin associated domain containing 1	0.471468
18477	Ubb	ubiquitin B	0.392477
67268	Ubc	ubiquitin C	0.571797
72621	Ube2c	ubiquitin-conjugating enzyme E2C	0.447797
229003	Ube2e3	ubiquitin-conjugating enzyme E2E 3, UBC4/5 homolog (yeast)	0.629514
102098	Ube2l6	ubiquitin-conjugating enzyme E2L 6	0.426412
23837	Ubr4	ubiquitin protein ligase E3 component n-recognin 4	1.70022
20698	Uchl3	ubiquitin carboxyl-terminal esterase L3 (ubiquitin thiolesterase)	0.565754
69116	Ufc1	ubiquitin-fold modifier conjugating enzyme 1	0.556243
66046	Uqcr10	ubiquinol-cytochrome c reductase, complex III subunit X	0.609504
17750	Uqcrb	ubiquinol-cytochrome c reductase binding protein	0.569136
20719	Uqcrc2	ubiquinol cytochrome c reductase core protein 2	0.665669
19358	Uqcrh	ubiquinol-cytochrome c reductase hinge protein	0.409753
110323	Uqcrq	ubiquinol-cytochrome c reductase, complex III subunit VII	0.582995
68763	Urod	uroporphyrinogen decarboxylase	0.448477
13014	Use1	unconventional SNARE in the ER 1 homolog (S. cerevisiae)	0.643692
19073	Usp18	ubiquitin specific peptidase 18	0.481212
22320	Usp19	ubiquitin specific peptidase 19	1.56221
20363	Vamp1	vesicle-associated membrane protein 1	1.91048
66167	Vamp5	vesicle-associated membrane protein 5	0.591648
68695	Vamp8	vesicle-associated membrane protein 8	0.568939
67373	Vbp1	von Hippel-Lindau binding protein 1	0.665369
12447	Vti1b	vesicle transport through interaction with t-SNAREs 1B homolog	0.633725
17904	Wdr89	WD repeat domain 89	0.454602
59044	Ybx1	Y box protein 1	0.620243
13024	Zfp637	zinc finger protein 637	0.652323
53620	Zg16	zymogen granule protein 16	0.09667
67673	Znhit3	zinc finger, HIT type 3	0.620988

## Sheet: EdgeR_9Vnull Imig_WT_Spleen
Spleen_edgeR_9V/null imig vs.WT
EntrezID	Gene Symbol	Gene Description	Fold change 9V/null imig/WT
20719	March8	membrane-associated ring finger (C3HC4) 8	0.338966
22327	Sepp1	selenoprotein	0.517983
246221	0610009D07Rik	RIKEN cDNA 0610009D07 gene	0.524516
71779	0610012G03Rik	RIKEN cDNA 0610012G03 gene	0.489644
53381	0910001L09Rik	RIKEN cDNA 0910001L09 gene	0.582794
68936	1110001J03Rik	RIKEN cDNA 1110001J03 gene	0.507109
23833	1110002B05Rik	RIKEN cDNA 1110002B05 gene	0.565431
13030	1110008F13Rik	RIKEN cDNA 1110008F13 gene	0.463742
27050	1110020G09Rik	RIKEN cDNA 1110020G09 gene	0.486596
66092	1110034G24Rik	RIKEN cDNA 1110034G24 gene	0.502748
17121	1110038B12Rik	RIKEN cDNA 1110038B12 gene	0.57198
241452	1110058L19Rik	RIKEN cDNA 1110058L19 gene	0.559736
26440	1190007F08Rik	RIKEN cDNA 1190007F08 gene	0.342358
13476	1500012F01Rik	RIKEN cDNA 1500012F01 gene	0.588119
14630	1500032L24Rik	RIKEN cDNA 1500032L24 gene	0.529744
20877	1600002K03Rik	RIKEN cDNA 1600002K03 gene	0.535326
15186	1700029F09Rik	RIKEN cDNA 1700029F09 gene	0.549055
23994	1700037H04Rik	RIKEN cDNA 1700037H04 gene	0.414738
225659	1700123O20Rik	RIKEN cDNA 1700123O20 gene	0.553907
21835	1810006K21Rik	RIKEN cDNA 1810006K21 gene	0.516566
545562	1810009A15Rik	RIKEN cDNA 1810009A15 gene	0.607876
66148	1810027O10Rik	RIKEN cDNA 1810027O10 gene	0.463575
12721	1810030N24Rik	RIKEN cDNA 1810030N24 gene	0.455828
16852	1810035L17Rik	RIKEN cDNA 1810035L17 gene	0.463336
68198	1810043H04Rik	RIKEN cDNA 1810043H04 gene	0.564086
22070	1810046J19Rik	RIKEN cDNA 1810046J19 gene	0.485433
110826	1810058I24Rik	RIKEN cDNA 1810058I24 gene	0.474351
93684	1810063B05Rik	RIKEN cDNA 1810063B05 gene	0.550304
12461	2010011I20Rik	RIKEN cDNA 2010011I20 gene	0.445639
69046	2010107E04Rik	RIKEN cDNA 2010107E04 gene	0.396939
68066	2010107H07Rik	RIKEN cDNA 2010107H07 gene	0.53801
13202	2210010C04Rik	RIKEN cDNA 2210010C04 gene	0.007177
19692	2210013O21Rik	RIKEN cDNA 2210013O21 gene	0.558616
67160	2210020M01Rik	RIKEN cDNA 2210020M01 gene	0.39513
59022	2310003F16Rik	RIKEN cDNA 2310003F16 gene	0.565488
101314	2310028O11Rik	RIKEN cDNA 2310028O11 gene	0.519223
66656	2310036O22Rik	RIKEN cDNA 2310036O22 gene	0.521322
225745	2410003K15Rik	RIKEN cDNA 2410003K15 gene	0.505391
22143	2410006H16Rik	RIKEN cDNA 2410006H16 gene	0.551619
26358	2410015M20Rik	RIKEN cDNA 2410015M20 gene	0.559917
66594	2410076I21Rik	RIKEN cDNA 2410076I21 gene	0.239391
56786	2610002D18Rik	RIKEN cDNA 2610002D18 gene	0.179623
68165	2700029M09Rik	RIKEN cDNA 2700029M09 gene	0.564949
11689	2700060E02Rik	RIKEN cDNA 2700060E02 gene	0.567536
50849	2700078K21Rik	RIKEN cDNA 2700078K21 gene	0.604013
65098	2700094K13Rik	RIKEN cDNA 2700094K13 gene	0.564055
30057	2810405K02Rik	RIKEN cDNA 2810405K02 gene	0.470123
12580	2810417H13Rik	RIKEN cDNA 2810417H13 gene	0.403696
68479	2810428I15Rik	RIKEN cDNA 2810428I15 gene	0.512299
17449	2900010J23Rik	RIKEN cDNA 2900010J23 gene	0.499473
27388	2900010M23Rik	RIKEN cDNA 2900010M23 gene	0.588288
11826	2900073G15Rik	RIKEN cDNA 2900073G15 gene	0.58494
17218	3110001D03Rik	RIKEN cDNA 3110001D03 gene	0.514904
67308	3110003A17Rik	RIKEN cDNA 3110003A17 gene	0.510358
78653	4930453N24Rik	RIKEN cDNA 4930453N24 gene	0.570877
15957	5730437N04Rik	RIKEN cDNA 5730437N04 gene	0.53571
70456	5730469M10Rik	RIKEN cDNA 5730469M10 gene	0.235279
66048	5730508B09Rik	RIKEN cDNA 5730508B09 gene	0.351835
52637	6720456B07Rik	RIKEN cDNA 6720456B07 gene	0.593094
67864	A430005L14Rik	RIKEN cDNA A430005L14 gene	0.478917
68183	Abca1	ATP-binding cassette, sub-family A (ABC1), member 1	1.83623
67608	Abcb10	ATP-binding cassette, sub-family B (MDR/TAP), member 10	0.382208
78892	Abcb6	ATP-binding cassette, sub-family B (MDR/TAP), member 6	0.337157
20024	Abcg2	ATP-binding cassette, sub-family G (WHITE), member 2	0.373218
20492	Abcg4	ATP-binding cassette, sub-family G (WHITE), member 4	0.139767
22121	Acot13	acyl-CoA thioesterase 13	0.512235
66928	Acp5	acid phosphatase 5, tartrate resistant	0.626745
56292	Acsl1	acyl-CoA synthetase long-chain family member 1	0.528144
15505	Actb	actin, beta	0.538843
16453	Actr3	ARP3 actin-related protein 3 homolog (yeast)	0.626812
66847	Adam8	a disintegrin and metallopeptidase domain 8	2.07216
17463	Adig	adipogenin	0.127067
20054	Adipoq	adiponectin, C1Q and collagen domain containing	0.172145
12702	Adipor1	adiponectin receptor 1	0.533714
106264	Aes	amino-terminal enhancer of split	0.665245
20365	Ahsa1	AHA1, activator of heat shock protein ATPase homolog 1 (yeast)	0.608947
66108	AI504432	expressed sequence AI504432	1.77887
215387	AI662270	expressed sequence AI662270	0.571075
20617	Aif1	allograft inflammatory factor 1	0.444619
67771	Aimp1	aminoacyl tRNA synthetase complex-interacting multifunctional protein 1	0.606569
24075	Akap13	A kinase (PRKA) anchor protein 13	1.77669
52626	Akr1a4	aldo-keto reductase family 1, member A4 (aldehyde reductase)	0.545074
68202	Alad	aminolevulinate, delta-, dehydratase	0.32796
22072	Alas2	aminolevulinic acid synthase 2, erythroid	0.337068
17151	Alb	albumin	3.07139
72391	Aldh1a1	aldehyde dehydrogenase family 1, subfamily A1	0.304709
14582	Aldh1a7	aldehyde dehydrogenase family 1, subfamily A7	0.257585
19175	Alox5	arachidonate 5-lipoxygenase	0.404292
66276	Amy2b	amylase 2b	0.163738
73747	Anapc13	anaphase promoting complex subunit 13	0.551787
12313	Anapc5	anaphase-promoting complex subunit 5	0.638595
66152	Ankrd43	ankyrin repeat domain 43	0.136626
26443	Anln	anillin, actin binding protein	0.31446
20304	Ap2s1	adaptor-related protein complex 2, sigma 1 subunit	0.63999
16612	Ap4s1	adaptor-related protein complex AP-4, sigma 1	0.547693
20556	Apip	APAF1 interacting protein	0.56042
69116	Apoa2	apolipoprotein A-II	2.11103
228608	Apol11b	apolipoprotein L 11b	0.162264
66075	Aqp1	aquaporin 1	0.255962
57423	Arg2	arginase type II	4.43075
69550	Arhgdib	Rho, GDP dissociation inhibitor (GDI) beta	0.498399
22169	Arl4a	ADP-ribosylation factor-like 4A	0.474875
12868	Arl6ip1	ADP-ribosylation factor-like 6 interacting protein 1	0.635387
378460	Arpc2	actin related protein 2/3 complex, subunit 2	0.59377
23837	Arpc3	actin related protein 2/3 complex, subunit 3	0.579408
16565	Arpc5	actin related protein 2/3 complex, subunit 5	0.607389
56420	Arpc5l	actin related protein 2/3 complex, subunit 5-like	0.654917
66407	Art4	ADP-ribosyltransferase 4	0.399378
18763	Asb1	ankyrin repeat and SOCS box-containing 1	0.464277
17345	Asf1b	ASF1 anti-silencing function 1 homolog B (S. cerevisiae)	0.353768
12034	Asns	asparagine synthetase	0.301047
433375	Atox1	ATX1 (antioxidant protein 1) homolog 1 (yeast)	0.491535
18643	Atp1b3	ATPase, Na+/K+ transporting, beta 3 polypeptide	0.646955
18104	Atp5a1	ATP synthase, H+ transporting, mitochondrial F1 complex, alpha subunit 1	0.666377
17330	Atp5b	ATP synthase, H+ transporting mitochondrial F1 complex, beta subunit	0.54234
12826	Atp5c1	ATP synthase, H+ transporting, mitochondrial F1 complex, gamma polypeptide 1	0.541857
15461	Atp5d	ATP synthase, H+ transporting, mitochondrial F1 complex, delta subunit	0.48999
72310	Atp5e	ATP synthase, H+ transporting, mitochondrial F1 complex, epsilon subunit	0.395374
17775	Atp5g3	ATP synthase, H+ transporting, mitochondrial F0 complex, subunit C3 (subunit 9)	0.463511
70218	Atp5j	ATP synthase, H+ transporting, mitochondrial F0 complex, subunit F	0.451051
66599	Atp5j2	ATP synthase, H+ transporting, mitochondrial F0 complex, subunit F2	0.434844
66144	Atp5k	ATP synthase, H+ transporting, mitochondrial F1F0 complex, subunit e	0.351393
52276	Atp5o	ATP synthase, H+ transporting, mitochondrial F1 complex, O subunit	0.426471
68735	Atp6v0d1	ATPase, H+ transporting, lysosomal V0 subunit D1	0.643559
57444	Atp6v0e	ATPase, H+ transporting, lysosomal V0 subunit E	0.536652
56369	Atp6v1e1	ATPase, H+ transporting, lysosomal V1 subunit E1	0.605705
211151	Atp6v1f	ATPase, H+ transporting, lysosomal V1 subunit F	0.58318
56040	Atpif1	ATPase inhibitory factor 1	0.327968
19184	Aurka	aurora kinase A	0.325255
15452	Aurkaip1	aurora kinase A interacting protein 1	0.550669
20018	Aurkb	aurora kinase B	0.49204
19824	Avpi1	arginine vasopressin-induced 1	0.516031
93719	AW112010	expressed sequence AW112010	0.481281
13033	B2m	beta-2 microglobulin	0.52552
56620	Bag1	BCL2-associated athanogene 1	0.512728
11847	Bag2	BCL2-associated athanogene 2	0.322793
24057	Banf1	barrier to autointegration factor 1	0.565751
11837	BC002163	NADH dehydrogenase Fe-S protein 5 pseudogene	0.422853
76205	BC003266	cDNA sequence BC003266	0.553091
56433	BC028528	cDNA sequence BC028528	0.584708
14866	BC031181	cDNA sequence BC031181	0.60923
20194	BC048507	cDNA sequence BC048507	0.396778
21785	Bcap31	B-cell receptor-associated protein 31	0.601172
407819	Bcas2	breast carcinoma amplified sequence 2	0.603797
15191	Bcl2l1	BCL2-like 1	0.343089
70544	Bcl7c	B-cell CLL/lymphoma 7C	0.437164
232680	Bex4	brain expressed gene 4	0.135599
11957	Birc5	baculoviral IAP repeat-containing 5	0.252659
107350	Bloc1s1	biogenesis of lysosome-related organelles complex-1, subunit 1	0.589179
69221	Blvrb	biliverdin reductase B (flavin reductase (NADPH))	0.339611
106344	Bnip3l	BCL2/adenovirus E1B interacting protein 3-like	0.450334
104725	Bola3	bolA-like 3 (E. coli)	0.33459
67710	Bpgm	2,3-bisphosphoglycerate mutase	0.36798
212483	Brp44	brain protein 44	0.399957
50933	Bsg	basigin	0.409024
109552	Bst2	bone marrow stromal cell antigen 2	0.557159
12215	Btf3	basic transcription factor 3	0.475221
27681	Bud31	BUD31 homolog (yeast)	0.475779
230125	C1qa	complement component 1, q subcomponent, alpha polypeptide	0.620512
11740	C1qb	complement component 1, q subcomponent, beta polypeptide	0.611708
67712	C1qbp	complement component 1, q subcomponent binding protein	0.617566
14870	C5ar1	complement component 5a receptor 1	2.65581
16971	Cacybp	calcyclin binding protein	0.530397
19075	Calm1	calmodulin 1	0.579323
67629	Calm2	calmodulin 2	0.550477
18477	Camp	cathelicidin antimicrobial peptide	0.30245
66433	Capg	capping protein (actin filament), gelsolin-like	0.5738
54409	Capzb	capping protein (actin filament) muscle Z-line, beta	0.596736
108671	Car2	carbonic anhydrase 2	0.254909
12892	Carhsp1	calcium regulated heat stable protein 1	0.490215
26397	Ccdc23	coiled-coil domain containing 23	0.425527
67865	Ccdc53	coiled-coil domain containing 53	0.578168
68611	Ccdc56	coiled-coil domain containing 56	0.509696
16988	Ccdc72	coiled-coil domain containing 72	0.473558
65247	Ccl5	chemokine (C-C motif) ligand 5	0.553136
13001	Ccna2	cyclin A2	0.272719
15983	Ccnb1	cyclin B1	0.286236
26446	Ccnb2	cyclin B2	0.248602
67872	Ccndbp1	cyclin D-type binding-protein 1	0.585187
75623	Ccne1	cyclin E1	0.249325
14569	Ccne2	cyclin E2	0.10905
15959	Ccnf	cyclin F	0.360625
66734	Cct2	chaperonin containing Tcp1, subunit 2 (beta)	0.62342
102436	Cct4	chaperonin containing Tcp1, subunit 4 (delta)	0.559838
24110	Cct5	chaperonin containing Tcp1, subunit 5 (epsilon)	0.585429
72612	Cct7	chaperonin containing Tcp1, subunit 7 (eta)	0.604985
218581	Cd14	CD14 antigen	2.27049
67332	Cd207	CD207 antigen	0.458798
71946	Cd24a	CD24a antigen	0.374101
12017	Cd3d	CD3 antigen, delta polypeptide	0.548834
71660	Cd3g	CD3 antigen, gamma polypeptide	0.581264
16010	Cd52	CD52 antigen	0.440135
12257	Cd59a	CD59a antigen	0.344974
13857	Cd74	CD74 antigen (invariant polypeptide of major histocompatibility complex, class II antigen-associated)	0.652387
66990	Cdc20	cell division cycle 20 homolog (S. cerevisiae)	0.493825
18518	Cdc25b	cell division cycle 25 homolog B (S. pombe)	0.536144
66172	Cdc42	cell division cycle 42 homolog (S. cerevisiae)	0.584879
68859	Cdc45	cell division cycle 45 homolog (S. cerevisiae)	0.446103
246278	Cdc6	cell division cycle 6 homolog (S. cerevisiae)	0.192733
69885	Cdca5	cell division cycle associated 5	0.34332
19934	Cdca8	cell division cycle associated 8	0.333264
12866	Cdk1	cyclin-dependent kinase 1	0.295199
70645	Cdk2ap2	CDK2-associated protein 2	0.615549
103742	Cdk4	cyclin-dependent kinase 4	0.633641
72472	Cdkn2aipnl	CDKN2A interacting protein N-terminal like	0.599621
230596	Cdkn2c	cyclin-dependent kinase inhibitor 2C (p18, inhibits CDK4)	0.50598
76843	Cdkn3	cyclin-dependent kinase inhibitor 3	0.148488
66487	Cdr2	cerebellar degeneration-related 2	0.28003
16149	Cel	carboxyl ester lipase	0.018264
229323	Cela2a	chymotrypsin-like elastase family, member 2A	0.012508
15953	Cela3b	chymotrypsin-like elastase family, member 3B	0.008632
72119	Cenph	centromere protein H	0.315889
105298	Cenpk	centromere protein K	0.242988
110749	Cenpm	centromere protein M	0.310475
66155	Cenpn	centromere protein N	0.391064
17524	Cenpv	centromere protein V	0.418955
76123	Cep76	centrosomal protein 76	0.39236
216350	Cetn2	centrin 2	0.606167
56726	Cfd	complement factor D (adipsin)	0.199586
27756	Cfdp1	craniofacial development protein 1	0.579336
69706	Cfl1	cofilin 1, non-muscle	0.532661
18103	Chac2	ChaC, cation transport regulator homolog 2 (E. coli)	0.240276
17872	Chaf1b	chromatin assembly factor 1, subunit B (p60)	0.356241
110074	Chchd1	coiled-coil-helix-coiled-coil-helix domain containing 1	0.470759
66208	Chchd10	coiled-coil-helix-coiled-coil-helix domain containing 10	0.462314
66231	Chchd2	coiled-coil-helix-coiled-coil-helix domain containing 2	0.426583
13040	Chchd3	coiled-coil-helix-coiled-coil-helix domain containing 3	0.568317
17149	Chchd6	coiled-coil-helix-coiled-coil-helix domain containing 6	0.368055
14790	Chchd7	coiled-coil-helix-coiled-coil-helix domain containing 7	0.565869
19253	Chmp2a	chromatin modifying protein 2A	0.61062
13627	Chrac1	chromatin accessibility complex 1	0.556794
100900	Churc1	churchill domain containing 1	0.571322
21351	Cib1	calcium and integrin binding 1 (calmyrin)	0.620054
52469	Cib2	calcium and integrin binding family member 2	0.475055
67739	Cisd1	CDGSH iron sulfur domain 1	0.562218
56724	Ckap2	cytoskeleton associated protein 2	0.38334
19718	Ckap2l	cytoskeleton associated protein 2-like	0.465436
58521	Cks1b	CDC28 protein kinase 1b	0.419444
50773	Cldn13	claudin 13	0.101017
20892	Clec1b	C-type lectin domain family 1, member b	0.465754
14300	Clec2d	C-type lectin domain family 2, member d	0.467763
68209	Clec4d	C-type lectin domain family 4, member d	2.04434
27883	Clec4n	C-type lectin domain family 4, member n	0.605104
98766	Clic1	chloride intracellular channel 1	0.583916
56791	Clps	colipase, pancreatic	0.010842
66111	Clta	clathrin, light polypeptide (Lca)	0.587503
19241	Clybl	citrate lyase beta like	0.465716
21854	Cmas	cytidine monophospho-N-acetylneuraminic acid synthetase	0.445927
68099	Cmc1	COX assembly mitochondrial protein homolog (S. cerevisiae)	0.597168
66915	Cmpk2	cytidine monophosphate (UMP-CMP) kinase 2, mitochondrial	0.442203
15312	Cnbp	cellular nucleic acid binding protein	0.597717
20084	Cnih	cornichon homolog (Drosophila)	0.538729
12631	Col4a1	collagen, type IV, alpha 1	1.68135
19172	Col4a2	collagen, type IV, alpha 2	1.72226
20322	Commd1	COMM domain containing 1	0.564757
11946	Commd3	COMM domain containing 3	0.599952
17991	Commd6	COMM domain containing 6	0.541892
54198	Cops4	COP9 (constitutive photomorphogenic) homolog, subunit 4 (Arabidopsis thaliana)	0.628949
66464	Cops6	COP9 (constitutive photomorphogenic) homolog, subunit 6 (Arabidopsis thaliana)	0.550217
66576	Copz1	coatomer protein complex, subunit zeta 1	0.602752
66126	Coro1a	coronin, actin binding protein 1A	0.605565
15945	Cotl1	coactosin-like 1 (Dictyostelium)	0.650407
11656	Cox17	cytochrome c oxidase, subunit XVII assembly protein homolog (yeast)	0.404413
69804	Cox19	COX19 cytochrome c oxidase assembly homolog (S. cerevisiae)	0.578761
69731	Cox4i1	cytochrome c oxidase subunit IV isoform 1	0.438281
72057	Cox5a	cytochrome c oxidase, subunit Va	0.421506
791075	Cox5b	cytochrome c oxidase, subunit Vb	0.469561
104130	Cox6a1	cytochrome c oxidase, subunit VI a, polypeptide 1	0.433215
26893	Cox6b1	cytochrome c oxidase, subunit VIb polypeptide 1	0.478954
22218	Cox6b2	cytochrome c oxidase subunit VIb polypeptide 2	0.213702
68166	Cox6c	cytochrome c oxidase, subunit VIc	0.487205
66845	Cox7a2	cytochrome c oxidase, subunit VIIa 2	0.494682
52033	Cox7a2l	cytochrome c oxidase subunit VIIa polypeptide 2-like	0.495877
66473	Cox7b	cytochrome c oxidase subunit VIIb	0.480244
110257	Cox8a	cytochrome c oxidase, subunit VIIIa	0.539496
67609	Cpa1	carboxypeptidase A1	0.006661
100043636	Cpa2	carboxypeptidase A2, pancreatic	0.015227
15384	Cpb1	carboxypeptidase B1 (tissue)	0.007419
69270	Cpox	coproporphyrinogen oxidase	0.343668
12765	Creg1	cellular repressor of E1A-stimulated genes 1	0.472222
735265	Crip1	cysteine-rich protein 1 (intestinal)	0.369985
65019	Crip2	cysteine rich protein 2	0.575672
12447	Cript	cysteine-rich PDZ-binding protein	0.531652
55985	Crispld2	cysteine-rich secretory protein LCCL domain containing 2	2.39207
70123	Csda	cold shock domain protein A	0.428884
226419	Csnk2b	casein kinase 2, beta polypeptide	0.617676
19073	Cst3	cystatin C	0.514964
22320	Cstb	cystatin B	0.50476
14156	Ctrb1	chymotrypsinogen B1	0.017455
66925	Ctrc	chymotrypsin C (caldecrin)	0.02258
16881	Ctrl	chymotrypsin-like	0.031323
66483	Ctsb	cathepsin B	0.625299
19170	Ctsd	cathepsin D	0.636066
17474	Ctse	cathepsin E	0.40963
17313	Ctss	cathepsin S	0.570783
21916	Cuedc2	CUE domain containing 2	0.58187
215512	Cwc15	CWC15 homolog (S. cerevisiae)	0.609209
14964	Cxcl10	chemokine (C-X-C motif) ligand 10	0.520076
12540	Cxcl13	chemokine (C-X-C motif) ligand 13	0.519698
72289	Cxcr2	chemokine (C-X-C motif) receptor 2	1.89973
100038882	Cyb5	cytochrome b-5	0.539928
67037	Cyba	cytochrome b-245, alpha polypeptide	0.576881
20341	Cyc1	cytochrome c-1	0.621037
12048	D16H22S680E	DNA segment, Chr 16, human D22S680E, expressed	0.560259
108907	D17Wsu104e	DNA segment, Chr 17, Wayne State University 104, expressed	0.581744
30939	D8Ertd738e	DNA segment, Chr 8, ERATO Doi 738, expressed	0.622971
19186	D930014E17Rik	RIKEN cDNA D930014E17 gene	0.526303
67126	Dad1	defender against cell death 1	0.486086
229694	Darc	Duffy blood group, chemokine receptor	0.183886
11770	Dazap2	DAZ associated protein 2	0.632281
68970	Dbf4	DBF4 homolog (S. cerevisiae)	0.463562
15439	Dbi	diazepam binding inhibitor	0.479294
16909	Dcaf12	DDB1 and CUL4 associated factor 12	0.588714
67391	Dcun1d5	DCN1, defective in cullin neddylation 1, domain containing 5 (S. cerevisiae)	0.571402
20022	Ddt	D-dopachrome tautomerase	0.569949
109697	Ddx3y	DEAD (Asp-Glu-Ala-Asp) box polypeptide 3, Y-linked	2.0717
68135	Deb1	differentially expressed in B16F10 1	0.502471
73139	Dek	DEK oncogene (DNA binding)	0.628413
13605	Depdc1b	DEP domain containing 1B	0.237694
14694	Dhfr	dihydrofolate reductase	0.346302
22177	Dhrs11	dehydrogenase/reductase (SDR family) member 11	0.254497
11933	Dhrs9	dehydrogenase/reductase (SDR family) member 9	4.84885
16432	Dmbt1	deleted in malignant brain tumors 1	0.060043
52700	Dnaja4	DnaJ (Hsp40) homolog, subfamily A, member 4	0.369332
65972	Dnajb1	DnaJ (Hsp40) homolog, subfamily B, member 1	0.444288
12475	Dnajb2	DnaJ (Hsp40) homolog, subfamily B, member 2	0.480765
22210	Dnajb4	DnaJ (Hsp40) homolog, subfamily B, member 4	0.505319
76933	Dnajc15	DnaJ (Hsp40) homolog, subfamily C, member 15	0.47041
19944	Dnajc9	DnaJ (Hsp40) homolog, subfamily C, member 9	0.61967
67963	Dpm3	dolichyl-phosphate mannosyltransferase polypeptide 3	0.541546
192970	Dpy30	dpy-30 homolog (C. elegans)	0.433382
69656	Drap1	Dr1 associated protein 1 (negative cofactor 2 alpha)	0.571593
74760	Drg1	developmentally regulated GTP binding protein 1	0.627661
228421	Dscc1	defective in sister chromatid cohesion 1 homolog (S. cerevisiae)	0.341439
216161	Dtl	denticleless homolog (Drosophila)	0.399321
30957	Dtymk	deoxythymidylate kinase	0.509226
54208	Dut	deoxyuridine triphosphatase	0.403687
69076	Dynll1	dynein light chain LC8-type 1	0.419059
11433	Dynlrb1	dynein light chain roadblock-type 1	0.596642
26900	Dyrk3	dual-specificity tyrosine-(Y)-phosphorylation regulated kinase 3	0.287444
53620	E130309D14Rik	RIKEN cDNA E130309D14 gene	0.118136
13494	E2f1	E2F transcription factor 1	0.418179
18674	E2f2	E2F transcription factor 2	0.336174
22608	E2f8	E2F transcription factor 8	0.267286
408058	Ear6	eosinophil-associated, ribonuclease A family, member 6	0.14955
53869	Ect2	ect2 oncogene	0.406663
16069	Edf1	endothelial differentiation-related factor 1	0.636512
66445	Edn3	endothelin 3	0.291761
107250	Eef1a1	eukaryotic translation elongation factor 1 alpha 1	0.371933
667118	Eef1b2	eukaryotic translation elongation factor 1 beta 2	0.371783
66098	Eef1d	eukaryotic translation elongation factor 1 delta (guanine nucleotide exchange protein)	0.525519
67153	Eef1e1	eukaryotic translation elongation factor 1 epsilon 1	0.595111
328563	Eef1g	eukaryotic translation elongation factor 1 gamma	0.451984
52502	Eef2	eukaryotic translation elongation factor 2	0.614475
66171	Eid1	EP300 interacting inhibitor of differentiation 1	0.613613
76703	Eif1ax	eukaryotic translation initiation factor 1A, X-linked	0.501795
72931	Eif1b	eukaryotic translation initiation factor 1B	0.571131
12484	Eif3e	eukaryotic translation initiation factor 3, subunit E	0.60691
69833	Eif3f	eukaryotic translation initiation factor 3, subunit F	0.455853
56018	Eif3h	eukaryotic translation initiation factor 3, subunit H	0.498963
66694	Eif3i	eukaryotic translation initiation factor 3, subunit I	0.522303
66077	Eif3k	eukaryotic translation initiation factor 3, subunit K	0.566999
232910	Eif3m	eukaryotic translation initiation factor 3, subunit M	0.559482
353502	Eif4ebp1	eukaryotic translation initiation factor 4E binding protein 1	0.560366
66469	Eif5a	eukaryotic translation initiation factor 5A	0.514978
56488	Elane	elastase, neutrophil expressed	0.405499
22317	Elk4	ELK4, member of ETS oncogene family	2.31656
13010	Elof1	elongation factor 1 homolog (ELF1, S. cerevisiae)	0.536658
224904	Emg1	EMG1 nucleolar protein homolog (S. cerevisiae)	0.617964
69534	Endod1	endonuclease domain containing 1	0.494875
56744	Epb4.9	erythrocyte protein band 4.9	0.145514
19173	Epdr1	ependymin related protein 1 (zebrafish)	0.407792
276770	Epor	erythropoietin receptor	0.226005
69878	Esco2	establishment of cohesion 1 homolog 2 (S. cerevisiae)	0.300707
80986	Esd	esterase D/formylglutathione hydrolase	0.534593
21915	Etfa	electron transferring flavoprotein, alpha polypeptide	0.602296
66618	Etfb	electron transferring flavoprotein, beta polypeptide	0.57038
225845	F13a1	coagulation factor XIII, A1 subunit	3.00441
76522	Fabp4	fatty acid binding protein 4, adipocyte	0.345408
22042	Fahd1	fumarylacetoacetate hydrolase domain containing 1	0.438244
78372	Fam108a	family with sequence similarity 108, member A	0.624743
66929	Fam109b	family with sequence similarity 109, member B	0.28039
66292	Fam117a	family with sequence similarity 117, memberA	0.51596
67115	Fam158a	family with sequence similarity 158, member A	0.451887
16765	Fam162a	family with sequence similarity 162, member A	0.503959
57262	Fam165b	family with sequence similarity 165, member B	0.570362
56520	Fam193b	family with sequence similarity 193, member B	1.90796
20655	Fam195b	family with sequence similarity 195, member B	0.626286
20832	Fam26f	family with sequence similarity 26, member F	0.516528
66462	Fam55b	family with sequence similarity 55, member B	0.313165
11973	Fam92a	family with sequence similarity 92, member A	0.499594
75593	Fam96a	family with sequence similarity 96, member A	0.505154
66495	Fbxo5	F-box protein 5	0.376295
72900	Fbxo7	F-box protein 7	0.545537
13014	Fbxo9	f-box protein 9	0.50216
11303	Fcer1g	Fc receptor, IgE, high affinity I, gamma polypeptide	0.567536
18458	Fcna	ficolin A	0.551598
75398	Fdx1l	ferredoxin 1-like	0.529295
497106	Fech	ferrochelatase	0.281625
67815	Fen1	flap structure specific endonuclease 1	0.520925
110323	Fignl1	fidgetin-like 1	0.380208
68337	Fis1	fission 1 (mitochondrial outer membrane) homolog (yeast)	0.485432
12857	Fkbp3	FK506 binding protein 3	0.572233
67615	Fkbp4	FK506 binding protein 4	0.642077
13830	Fn3k	fructosamine 3 kinase	0.095123
330959	Frg1	FSHD region gene 1	0.559095
237890	Fth1	ferritin heavy chain 1	0.388463
72562	Ftl1	ferritin light chain 1	0.451793
213742	Fundc2	FUN14 domain containing 2	0.517143
66043	Fzr1	fizzy/cell division cycle 20 related 1 (Drosophila)	0.526513
12859	Gabarap	gamma-aminobutyric acid receptor associated protein	0.506815
73830	Gadd45a	growth arrest and DNA-damage-inducible 45 alpha	0.475641
56371	Gadd45gip1	growth arrest and DNA-damage-inducible, gamma interacting protein 1	0.528083
631037	Gata1	GATA binding protein 1	0.19262
14683	Gclm	glutamate-cysteine ligase, modifier subunit	0.351882
14004	Gdi2	guanosine diphosphate (GDP) dissociation inhibitor 2	0.605948
11974	Gdpd3	glycerophosphodiester phosphodiesterase domain containing 3	0.641458
26444	Gemin7	gem (nuclear organelle) associated protein 7	0.519126
22145	Gfap	glial fibrillary acidic protein	0.087406
69745	Gfi1b	growth factor independent 1B	0.148021
28146	Ggh	gamma-glutamyl hydrolase	0.505727
67891	Ghitm	growth hormone inducible transmembrane protein	0.629716
26891	Gins1	GINS complex subunit 1 (Psf1 homolog)	0.335429
433771	Gins2	GINS complex subunit 2 (Psf2 homolog)	0.392148
73723	Gins4	GINS complex subunit 4 (Sld5 homolog)	0.506411
56449	Glrx5	glutaredoxin 5 homolog (S. cerevisiae)	0.320127
20922	Gltscr2	glioma tumor suppressor candidate region gene 2	0.64702
13829	Gm10136	predicted pseudogene 10136	0.182129
12238	Gm12839	cytochrome P450, family 4, subfamily b, polypeptide 1 pseudogene	0.107661
52653	Gm14492	predicted gene 14492	2.74182
109978	Gm1821	ubiquitin pseudogene	0.41796
217342	Gm6251	predicted gene 6251	2.99572
170658	Gmnn	geminin	0.404624
17256	Gnas	GNAS (guanine nucleotide binding protein, alpha stimulating) complex locus	0.607786
66377	Gnb2l1	guanine nucleotide binding protein (G protein), beta polypeptide 2 like 1	0.409646
53612	Gng10	guanine nucleotide binding protein (G protein), gamma 10	0.598309
68763	Gng11	guanine nucleotide binding protein (G protein), gamma 11	0.45162
16341	Gng5	guanine nucleotide binding protein (G protein), gamma 5	0.55214
18054	Gngt2	guanine nucleotide binding protein (G protein), gamma transducing activity polypeptide 2	0.553441
11461	Gp2	glycoprotein 2 (zymogen granule membrane)	0.442298
80795	Gpr171	G protein-coupled receptor 171	0.591399
66052	Gpsm2	G-protein signalling modulator 2 (AGS3-like, C. elegans)	0.21809
26451	Gpx1	glutathione peroxidase 1	0.306131
68002	Grcc10	gene rich cluster, C10 gene	0.606243
12183	Grina	glutamate receptor, ionotropic, N-methyl D-aspartate-associated protein 1 (glutamate binding)	0.580325
66241	Gsta4	glutathione S-transferase, alpha 4	0.294429
223696	Gstk1	glutathione S-transferase kappa 1	0.535698
66998	Gstm1	glutathione S-transferase, mu 1	0.53431
217737	Gstm5	glutathione S-transferase, mu 5	0.214039
432582	Gsto1	glutathione S-transferase omega 1	0.583721
20533	Gstp1	glutathione S-transferase, pi 1	0.553507
107995	Gstt1	glutathione S-transferase, theta 1	0.4709
68250	Gtf2a2	general transcription factor II A, 2	0.573146
11983	Gtf2h5	general transcription factor IIH, polypeptide 5	0.570178
22166	Guk1	guanylate kinase 1	0.536686
60411	Gypc	glycophorin C	0.462468
50701	Gzma	granzyme A	0.473072
14860	H2-Aa	histocompatibility 2, class II antigen A, alpha	0.487899
12534	H2-Ab1	histocompatibility 2, class II antigen A, beta 1	0.618183
18538	H2afx	H2A histone family, member X	0.54147
22275	H2-D1	histocompatibility 2, D region locus 1	0.584916
20698	H2-DMa	histocompatibility 2, class II, locus DMa	0.620771
58185	H2-Eb1	histocompatibility 2, class II antigen E beta	0.575852
20454	H2-K1	histocompatibility 2, K1, K region	0.61528
75547	H3f3a	H3 histone, family 3A	0.363729
19951	Hagh	hydroxyacyl glutathione hydrolase	0.320275
17448	Hat1	histone aminotransferase 1	0.610998
333182	Haus1	HAUS augmin-like complex, subunit 1	0.569002
67941	Hba-a1	hemoglobin alpha, adult chain 1	0.172808
380840	Hba-a2	hemoglobin alpha, adult chain 2	0.178412
20641	Hbb-b1	hemoglobin, beta adult major chain	0.181033
19301	Hcfc1r1	host cell factor C1 regulator 1 (XPO1-dependent)	0.531498
57905	Hdc	histidine decarboxylase	3.27701
20364	Hdgf	hepatoma-derived growth factor	0.628464
17067	Hebp1	heme binding protein 1	0.485072
13555	Higd2a	HIG1 domain family, member 2A	0.560475
14938	Hint1	histidine triad nucleotide binding protein 1	0.461219
56551	Hint2	histidine triad nucleotide binding protein 2	0.587164
66046	Hint3	histidine triad nucleotide binding protein 3	0.534796
76846	Hist1h2bc	histone cluster 1, H2bc	0.51144
66181	Hmbs	hydroxymethylbilane synthase	0.219928
14580	Hmgb3	high mobility group box 3	0.281514
67971	Hmgn1	high mobility group nucleosomal binding domain 1	0.563893
231889	Hmmr	hyaluronan mediated motility receptor (RHAMM)	0.344978
67130	Hn1	hematological and neurological expressed sequence 1	0.611058
11861	Hnrnpab	heterogeneous nuclear ribonucleoprotein A/B	0.619504
68544	Hp	haptoglobin	2.16511
69029	Hpgd	hydroxyprostaglandin dehydrogenase 15 (NAD)	0.569726
63828	Hprt	hypoxanthine guanine phosphoribosyl transferase	0.589108
14862	Hras1	Harvey rat sarcoma virus oncogene 1	0.492124
67141	Hrsp12	heat-responsive protein 12	0.491162
66096	Hscb	HscB iron-sulfur cluster co-chaperone homolog (E. coli)	0.436494
69060	Hsd17b10	hydroxysteroid (17-beta) dehydrogenase 10	0.542037
12585	Hsp90ab1	heat shock protein 90 alpha (cytosolic), class B member 1	0.649515
74145	Hspe1	heat shock protein 1 (chaperonin 10)	0.566092
235459	Hsph1	heat shock 105kDa/110kDa protein 1	0.574593
58810	Htatip2	HIV-1 tat interactive protein 2, homolog (human)	0.54478
109791	Huwe1	HECT, UBA and WWE domain containing 1	1.79013
20200	Ifi27l2a	interferon, alpha-inducible protein 27 like 2A	0.382283
67923	Ifi30	interferon gamma inducible protein 30	0.527496
218490	Ifi47	interferon gamma inducible protein 47	0.593142
406217	Ifit1	interferon-induced protein with tetratricopeptide repeats 1	0.328167
237761	Ifit3	interferon-induced protein with tetratricopeptide repeats 3	0.320525
17216	Ifitm3	interferon induced transmembrane protein 3	0.554607
68240	Ifrd2	interferon-related developmental regulator 2	0.408147
12613	Igbp1	immunoglobulin (CD79A) binding protein 1	0.632172
56334	Igfbp4	insulin-like growth factor binding protein 4	0.595631
15366	Igfbp6	insulin-like growth factor binding protein 6	0.449727
12465	Igfbp7	insulin-like growth factor binding protein 7	0.562065
20422	Igj	immunoglobulin joining chain	0.661809
71929	Il1f9	interleukin 1 family, member 9	4.16624
117167	Il1r2	interleukin 1 receptor, type II	2.9405
20195	Imp3	IMP3, U3 small nucleolar ribonucleoprotein, homolog (yeast)	0.598312
66537	Irf7	interferon regulatory factor 7	0.403401
231507	Isca1	iron-sulfur cluster assembly 1 homolog (S. cerevisiae)	0.428385
20363	Iscu	IscU iron-sulfur cluster scaffold homolog (E. coli)	0.504796
67669	Isg15	ISG15 ubiquitin-like modifier	0.212328
67184	Isg20	interferon-stimulated protein	0.312622
72657	Isy1	ISY1 splicing factor homolog (S. cerevisiae)	0.634265
74080	Itm2b	integral membrane protein 2B	0.535305
102060	Jak3	Janus kinase 3	2.0746
66447	Kazald1	Kazal-type serine peptidase inhibitor domain 1	0.504452
14707	Kcnn4	potassium intermediate/small conductance calcium-activated channel, subfamily N, member 4	0.549191
67182	Kif11	kinesin family member 11	0.404437
11848	Kif18a	kinesin family member 18A	0.372874
19899	Kif18b	kinesin family member 18B	0.334527
233789	Kif21b	kinesin family member 21B	1.92049
66242	Kif22	kinesin family member 22	0.378428
57373	Klf1	Kruppel-like factor 1 (erythroid)	0.117081
11782	Klk1	kallikrein 1	0.441995
19045	l7Rn6	lethal, Chr 7, Rinchik 6	0.589105
69191	Lage3	L antigen family, member 3	0.567122
12544	Laptm4a	lysosomal-associated protein transmembrane 4A	0.644597
11857	Lars2	leucyl-tRNA synthetase, mitochondrial	0.477378
217125	Lgals1	lectin, galactose binding, soluble 1	0.431296
68194	Lgals3	lectin, galactose binding, soluble 3	0.528417
66141	Lig1	ligase I, DNA, ATP-dependent	0.522352
27207	Limd2	LIM domain containing 2	0.596234
68616	Lmo2	LIM domain only 2	0.604875
67267	LOC100042049	ribosomal protein L22 like 1 pseudogene	0.382788
68565	Lpcat3	lysophosphatidylcholine acyltransferase 3	0.583112
108961	Lrg1	leucine-rich alpha-2-glycoprotein 1	2.17891
66437	Lrp1	low density lipoprotein receptor-related protein 1	1.90832
13616	Lsm2	LSM2 homolog, U6 small nuclear RNA associated (S. cerevisiae)	0.52063
19035	Lsm3	LSM3 homolog, U6 small nuclear RNA associated (S. cerevisiae)	0.475405
66121	Lsmd1	LSM domain containing 1	0.390626
17069	Lsp1	lymphocyte specific 1	0.631351
268697	Lst1	leukocyte specific transcript 1	0.501499
20335	Ly6a	lymphocyte antigen 6 complex, locus A	0.486669
12925	Ly6c1	lymphocyte antigen 6 complex, locus C1	0.558091
58233	Ly6c2	lymphocyte antigen 6 complex, locus C2	0.588855
56612	Ly6e	lymphocyte antigen 6 complex, locus E	0.533026
58237	Ly6g6f	lymphocyte antigen 6 complex, locus G6F	0.421416
55949	Ly6k	lymphocyte antigen 6 complex, locus K	0.458067
595136	Ly86	lymphocyte antigen 86	0.639704
433099	Lyrm4	LYR motif containing 4	0.476231
13135	Lyz2	lysozyme 2	0.485208
19383	Mad2l1	MAD2 mitotic arrest deficient-like 1 (yeast)	0.492246
110842	Magoh	mago-nashi homolog, proliferation-associated (Drosophila)	0.563226
672214	Malat1	metastasis associated lung adenocarcinoma transcript 1 (non-coding RNA)	2.53841
71538	Manf	mesencephalic astrocyte-derived neurotrophic factor	0.484172
192173	Map1lc3a	microtubule-associated protein 1 light chain 3 alpha	0.486179
29864	Map2k3	mitogen-activated protein kinase kinase 3	0.597817
225608	Mapk8ip3	mitogen-activated protein kinase 8 interacting protein 3	2.16859
67017	Mboat2	membrane bound O-acyltransferase domain containing 2	0.176399
50529	Mcart1	mitochondrial carrier triple repeat 1	0.593152
52898	Mcee	methylmalonyl CoA epimerase	0.55806
18100	Mcm2	minichromosome maintenance deficient 2 mitotin (S. cerevisiae)	0.534538
22190	Mcm5	minichromosome maintenance deficient 5, cell division cycle 46 (S. cerevisiae)	0.602899
11501	Mcm6	minichromosome maintenance deficient 6 (MIS5 homolog, S. pombe) (S. cerevisiae)	0.48558
20730	Mcts1	malignant T cell amplified sequence 1	0.60706
57349	Mdh1	malate dehydrogenase 1, NAD (soluble)	0.650665
18203	Mdh2	malate dehydrogenase 2, NAD (mitochondrial)	0.644778
72415	Mea1	male enhanced antigen 1	0.622286
68475	Med11	mediator of RNA polymerase II transcription, subunit 11 homolog (S. cerevisiae)	0.593149
93696	Med21	mediator complex subunit 21	0.587362
26357	Med30	mediator complex subunit 30	0.592297
12349	Memo1	mediator of cell motility 1	0.372644
12864	Metap2	methionine aminopeptidase 2	0.483409
67472	Mfsd2b	major facilitator superfamily domain containing 2B	0.374147
73724	Mgp	matrix Gla protein	0.610239
228960	Mgst3	microsomal glutathione S-transferase 3	0.125835
192663	Minpp1	multiple inositol polyphosphate histidine phosphatase 1	0.484747
69634	Mir451	microRNA 451	0.115172
229600	Mir703	microRNA 703	0.427185
66979	Mir761	microRNA 761	4.15417
18002	Mki67	antigen identified by monoclonal antibody Ki 67	0.527152
68033	Mlxip	MLX interacting protein	1.84993
69038	Mmp8	matrix metallopeptidase 8	6.86823
59029	Mmp9	matrix metallopeptidase 9	2.01433
66383	Mns1	meiosis-specific nuclear structural protein 1	0.324547
109660	Mpp1	membrane protein, palmitoylated	0.471063
67427	Mpst	mercaptopyruvate sulfurtransferase	0.446789
14460	Mrpl11	mitochondrial ribosomal protein L11	0.526332
20643	Mrpl12	mitochondrial ribosomal protein L12	0.579518
20102	Mrpl13	mitochondrial ribosomal protein L13	0.566409
68428	Mrpl14	mitochondrial ribosomal protein L14	0.443867
20116	Mrpl18	mitochondrial ribosomal protein L18	0.555766
14533	Mrpl20	mitochondrial ribosomal protein L20	0.49118
52004	Mrpl24	mitochondrial ribosomal protein L24	0.61104
67547	Mrpl28	mitochondrial ribosomal protein L28	0.458492
100216532	Mrpl30	mitochondrial ribosomal protein L30	0.467785
28080	Mrpl32	mitochondrial ribosomal protein L32	0.515944
12757	Mrpl33	mitochondrial ribosomal protein L33	0.50397
72107	Mrpl40	mitochondrial ribosomal protein L40	0.563543
67199	Mrpl42	mitochondrial ribosomal protein L42	0.474858
66416	Mrpl46	mitochondrial ribosomal protein L46	0.498161
18950	Mrpl52	mitochondrial ribosomal protein L52	0.521812
20133	Mrps12	mitochondrial ribosomal protein S12	0.512909
12345	Mrps15	mitochondrial ribosomal protein S15	0.558091
68026	Mrps16	mitochondrial ribosomal protein S16	0.536176
21672	Mrps18a	mitochondrial ribosomal protein S18A	0.559999
14873	Mrps18c	mitochondrial ribosomal protein S18C	0.524364
70078	Mrps21	mitochondrial ribosomal protein S21	0.46305
69186	Mrps23	mitochondrial ribosomal protein S23	0.616537
13167	Mrps24	mitochondrial ribosomal protein S24	0.476016
57816	Mrps7	mitchondrial ribosomal protein S7	0.604386
19185	Mtfr1	mitochondrial fission regulator 1	0.446139
11972	Mtx2	metaxin 2	0.594381
218963	Mxd3	Max dimerization protein 3	0.292467
76905	Myeov2	myeloma overexpressed 2	0.444984
54127	Myl12b	myosin, light chain 12B, regulatory	0.569513
74840	Myl6	myosin, light polypeptide 6, alkali, smooth muscle and non-muscle	0.46339
57296	Myl9	myosin, light polypeptide 9, regulatory	0.54019
12945	Naa10	N(alpha)-acetyltransferase 10, NatA catalytic subunitNalpha acetyltransferase 10	0.530506
66357	Naa38	N(alpha)-acetyltransferase 38, NatC auxiliary subunit	0.619808
107686	Narf	nuclear prelamin A recognition factor	0.518342
22154	Ncapg	non-SMC condensin I complex, subunit G	0.4227
12567	Ncaph	non-SMC condensin I complex, subunit H	0.465193
57255	Ndufa1	NADH dehydrogenase (ubiquinone) 1 alpha subcomplex, 1	0.538861
30055	Ndufa13	NADH dehydrogenase (ubiquinone) 1 alpha subcomplex, 13	0.542965
70564	Ndufa2	NADH dehydrogenase (ubiquinone) 1 alpha subcomplex, 2	0.381435
11757	Ndufa3	NADH dehydrogenase (ubiquinone) 1 alpha subcomplex, 3	0.411323
66556	Ndufa4	NADH dehydrogenase (ubiquinone) 1 alpha subcomplex, 4	0.416081
76863	Ndufa5	NADH dehydrogenase (ubiquinone) 1 alpha subcomplex, 5	0.603055
70617	Ndufa6	NADH dehydrogenase (ubiquinone) 1 alpha subcomplex, 6 (B14)	0.453392
27053	Ndufa7	NADH dehydrogenase (ubiquinone) 1 alpha subcomplex, 7 (B14.5a)	0.543468
276891	Ndufa8	NADH dehydrogenase (ubiquinone) 1 alpha subcomplex, 8	0.566767
98221	Ndufa9	NADH dehydrogenase (ubiquinone) 1 alpha subcomplex, 9	0.608991
73046	Ndufb10	NADH dehydrogenase (ubiquinone) 1 beta subcomplex, 10	0.502799
18778	Ndufb11	NADH dehydrogenase (ubiquinone) 1 beta subcomplex, 11	0.581283
71207	Ndufb2	NADH dehydrogenase (ubiquinone) 1 beta subcomplex, 2	0.450029
621697	Ndufb3	NADH dehydrogenase (ubiquinone) 1 beta subcomplex 3	0.498388
74104	Ndufb4	NADH dehydrogenase (ubiquinone) 1 beta subcomplex 4	0.397944
14961	Ndufb5	NADH dehydrogenase (ubiquinone) 1 beta subcomplex, 5	0.49755
59044	Ndufb6	NADH dehydrogenase (ubiquinone) 1 beta subcomplex, 6	0.461624
66169	Ndufb7	NADH dehydrogenase (ubiquinone) 1 beta subcomplex, 7	0.473956
246747	Ndufb8	NADH dehydrogenase (ubiquinone) 1 beta subcomplex 8	0.448144
76890	Ndufb9	NADH dehydrogenase (ubiquinone) 1 beta subcomplex, 9	0.437539
12261	Ndufc1	NADH dehydrogenase (ubiquinone) 1, subcomplex unknown, 1	0.475374
21402	Ndufc2	NADH dehydrogenase (ubiquinone) 1, subcomplex unknown, 2	0.595539
57441	Ndufs4	NADH dehydrogenase (ubiquinone) Fe-S protein 4	0.540414
67899	Ndufs5	NADH dehydrogenase (ubiquinone) Fe-S protein 5	0.420547
66091	Ndufs6	NADH dehydrogenase (ubiquinone) Fe-S protein 6	0.467406
11927	Ndufs7	NADH dehydrogenase (ubiquinone) Fe-S protein 7	0.599501
667034	Ndufs8	NADH dehydrogenase (ubiquinone) Fe-S protein 8	0.604342
30805	Ndufv2	NADH dehydrogenase (ubiquinone) flavoprotein 2	0.488916
15129	Neat1	nuclear paraspeckle assembly transcript 1 (non-protein coding)	1.96188
72155	Nedd8	neural precursor cell expressed, developmentally down-regulated gene 8	0.535089
12301	Neil3	nei like 3 (E. coli)	0.281871
12827	Nenf	neuron derived neurotrophic factor	0.493328
66131	Nfat5	nuclear factor of activated T-cells 5	1.97724
103964	Ngfrap1	nerve growth factor receptor (TNFRSF16) associated protein 1	0.473118
74334	Ngp	neutrophilic granule protein	0.462718
67270	Nhp2	NHP2 ribonucleoprotein homolog (yeast)	0.534332
53415	Nipa1	non imprinted in Prader-Willi/Angelman syndrome 1 homolog (human)	0.282541
23991	Nkain4	Na+/K+ transporting ATPase interacting 4	0.288231
12500	Nkg7	natural killer cell group 7 sequence	0.621982
17904	Nme1	non-metastatic cells 1, protein (NM23A) expressed in	0.573726
228033	Nme2	non-metastatic cells 2, protein (NM23B) expressed in	0.477267
26886	Nme3	non-metastatic cells 3, protein expressed in	0.590996
68743	Nme4	non-metastatic cells 4, protein expressed in	0.417696
68342	Nmnat3	nicotinamide nucleotide adenylyltransferase 3	0.383968
56455	Nol7	nucleolar protein 7	0.609927
17084	Nop10	NOP10 ribonucleoprotein homolog (yeast)	0.513301
12861	Npc2	Niemann Pick type C2	0.613978
64660	Npm1	nucleophosmin 1	0.475652
68836	Nqo1	NAD(P)H dehydrogenase, quinone 1	0.212968
14923	Nsmce1	non-SMC element 1 homolog (S. cerevisiae)	0.602659
69770	Nsmce4a	non-SMC element 4 homolog A (S. cerevisiae)	0.638556
227613	Nt5c	5',3'-nucleotidase, cytosolic	0.576734
68045	Nt5c3	5'-nucleotidase, cytosolic III	0.333426
67849	Ntan1	N-terminal Asn amidase	0.576414
18148	Nudcd2	NudC domain containing 2	0.532968
16534	Nudt19	nudix (nucleoside diphosphate linked moiety X)-type motif 19	0.490614
110454	Nudt4	nudix (nucleoside diphosphate linked moiety X)-type motif 4	0.570152
66119	Nudt9	nudix (nucleoside diphosphate linked moiety X)-type motif 9	0.57755
59008	Nusap1	nucleolar and spindle associated protein 1	0.258779
67869	Nxt1	NTF2-related export protein 1	0.492352
12764	Odc1	ornithine decarboxylase, structural 1	0.477128
215449	Oip5	Opa interacting protein 5	0.19973
66070	Olfml3	olfactomedin-like 3	0.546327
66397	Ost4	oligosaccharyltransferase 4 homolog (S. cerevisiae)	0.607266
67955	Ostc	oligosaccharyltransferase complex subunit	0.571508
432628	Pabpc1	poly(A) binding protein, cytoplasmic 1	0.660391
98366	Paics	phosphoribosylaminoimidazole carboxylase, phosphoribosylaminoribosylaminoimidazole, succinocarboxamide synthetase	0.622862
22171	Paip2	polyadenylate-binding protein-interacting protein 2	0.629354
14319	Pbk	PDZ binding kinase	0.249642
17992	Pcbd2	pterin 4 alpha carbinolamine dehydratase/dimerization cofactor of hepatocyte nuclear factor 1 alpha (TCF1) 2	0.546759
67003	Pcna	proliferating cell nuclear antigen	0.513749
78252	Pdia2	protein disulfide isomerase associated 2	0.040147
20639	Pdzk1ip1	PDZK1 interacting protein 1	0.129921
67268	Pf4	platelet factor 4	0.384503
18770	Pfdn1	prefoldin 1	0.487058
12509	Pfdn5	prefoldin 5	0.370724
407785	Pfn1	profilin 1	0.50376
14081	Pgls	6-phosphogluconolactonase	0.634976
12464	Phb2	prohibitin 2	0.571894
17427	Phf10	PHD finger protein 10	0.509036
27370	Phf5a	PHD finger protein 5A	0.528522
66109	Phpt1	phosphohistidine phosphatase 1	0.547533
20085	Pigp	phosphatidylinositol glycan anchor biosynthesis, class P	0.50321
67186	Pigq	phosphatidylinositol glycan anchor biosynthesis, class Q	0.534014
22187	Pigx	phosphatidylinositol glycan anchor biosynthesis, class X	0.521787
67373	Pir	pirin	0.185327
14651	Pkd1	polycystic kidney disease 1 homolog	2.25719
13629	Pklr	pyruvate kinase liver and red blood cell	0.237792
67216	Pla2g16	phospholipase A2, group XVI	0.421344
12502	Pla2g1b	phospholipase A2, group IB, pancreas	0.10761
114584	Plac8	placenta-specific 8	0.415045
72475	Plk1	polo-like kinase 1 (Drosophila)	0.439156
26445	Pmf1	polyamine-modulated factor 1	0.519026
16596	Pnlip	pancreatic lipase	0.009603
21334	Pnliprp1	pancreatic lipase related protein 1	0.00715
723870	Pnliprp2	pancreatic lipase-related protein 2	0.07635
66481	Pnp	purine-nucleoside phosphorylase	0.395312
72338	Pnp2	purine-nucleoside phosphorylase 2	0.210268
103172	Pnpo	pyridoxine 5'-phosphate oxidase	0.408503
76709	Pnrc2	proline-rich nuclear receptor coactivator 2	0.629388
23834	Pold4	polymerase (DNA-directed), delta 4	0.652335
67693	Pole4	polymerase (DNA-directed), epsilon 4 (p12 subunit)	0.601635
12332	Polr1d	polymerase (RNA) I polypeptide D	0.470826
68612	Polr2d	polymerase (RNA) II (DNA directed) polypeptide D	0.601572
12449	Polr2f	polymerase (RNA) II (DNA directed) polypeptide F	0.540304
15122	Polr2g	polymerase (RNA) II (DNA directed) polypeptide G	0.570498
14969	Polr2j	polymerase (RNA) II (DNA directed) polypeptide J	0.494136
18102	Pomp	proteasome maturation protein	0.534042
67116	Pop5	processing of precursor 5, ribonuclease P/MRP family (S. cerevisiae)	0.46588
232337	Ppbp	pro-platelet basic protein	0.478782
14590	Ppib	peptidylprolyl isomerase B	0.563049
68636	Ppil5	peptidylprolyl isomerase (cyclophilin) like 5	0.184536
72401	Ppp1ca	protein phosphatase 1, catalytic subunit, alpha isoform	0.542234
108098	Ppp1cb	protein phosphatase 1, catalytic subunit, beta isoform	0.588281
99543	Ppp1r15a	protein phosphatase 1, regulatory (inhibitor) subunit 15A	0.33282
53378	Ppp2r4	protein phosphatase 2A, regulatory subunit B (PR 53)	0.601849
227154	Ppp4c	protein phosphatase 4, catalytic subunit	0.647302
11668	Pram1	PML-RAR alpha-regulated adaptor molecule 1	2.43166
66286	Prc1	protein regulator of cytokinesis 1	0.36545
75406	Prdx1	peroxiredoxin 1	0.501232
12010	Prdx2	peroxiredoxin 2	0.275691
12448	Prdx3	peroxiredoxin 3	0.556642
67868	Prdx4	peroxiredoxin 4	0.575453
15199	Prim1	DNA primase, p49 subunit	0.431156
68463	Prkar2b	protein kinase, cAMP dependent regulatory, type II beta	0.45497
110854	Prpf38a	PRP38 pre-mRNA processing factor 38 (yeast) domain containing A	0.601322
67938	Prss2	protease, serine, 2	0.011332
21371	Prtn3	proteinase 3	0.340475
13852	Psma1	proteasome (prosome, macropain) subunit, alpha type 1	0.590298
69216	Psma2	proteasome (prosome, macropain) subunit, alpha type 2	0.589617
26961	Psma6	proteasome (prosome, macropain) subunit, alpha type 6	0.514559
14998	Psma7	proteasome (prosome, macropain) subunit, alpha type 7	0.553026
213539	Psmb1	proteasome (prosome, macropain) subunit, beta type 1	0.533131
54709	Psmb10	proteasome (prosome, macropain) subunit, beta type 10	0.643349
67068	Psmb2	proteasome (prosome, macropain) subunit, beta type 2	0.615397
230075	Psmb3	proteasome (prosome, macropain) subunit, beta type 3	0.505135
67707	Psmb4	proteasome (prosome, macropain) subunit, beta type 4	0.532461
66528	Psmb5	proteasome (prosome, macropain) subunit, beta type 5	0.423765
93694	Psmb6	proteasome (prosome, macropain) subunit, beta type 6	0.561011
21346	Psmb7	proteasome (prosome, macropain) subunit, beta type 7	0.641917
19362	Psmb8	proteasome (prosome, macropain) subunit, beta type 8 (large multifunctional peptidase 7)	0.581264
19088	Psmc5	protease (prosome, macropain) 26S subunit, ATPase 5	0.623115
13885	Psmd13	proteasome (prosome, macropain) 26S subunit, non-ATPase, 13	0.595893
68077	Psmd14	proteasome (prosome, macropain) 26S subunit, non-ATPase, 14	0.624721
68953	Psmd4	proteasome (prosome, macropain) 26S subunit, non-ATPase, 4	0.619516
72042	Psmd5	proteasome (prosome, macropain) 26S subunit, non-ATPase, 5	0.6087
12856	Psmd6	proteasome (prosome, macropain) 26S subunit, non-ATPase, 6	0.611973
72084	Psmd7	proteasome (prosome, macropain) 26S subunit, non-ATPase, 7	0.625259
12314	Psmd8	proteasome (prosome, macropain) 26S subunit, non-ATPase, 8	0.625618
272551	Psme1	proteasome (prosome, macropain) 28 subunit, alpha	0.540029
76486	Psme3	proteaseome (prosome, macropain) 28 subunit, 3	0.611215
12858	Psmg4	proteasome (prosome, macropain) assembly chaperone 4	0.496231
52530	Ptdss2	phosphatidylserine synthase 2	0.311119
215257	Ptpn18	protein tyrosine phosphatase, non-receptor type 18	0.554759
13197	Pttg1	pituitary tumor-transforming gene 1	0.526662
14792	Pxmp2	peroxisomal membrane protein 2	0.321928
109145	Rab11a	RAB11a, member RAS oncogene family	0.618581
19743	Rab3il1	RAB3A interacting protein (rabin3)-like 1	0.481268
66570	Rab44	RAB44, member RAS oncogene family	5.53536
66419	Rad23a	RAD23a homolog (S. cerevisiae)	0.49916
20638	Rad51ap1	RAD51 associated protein 1	0.29613
74117	Raly	hnRNP-associated with lethal yellow	0.567067
67067	Ramp2	receptor (calcitonin) activity modifying protein 2	0.592942
59005	Ranbp10	RAN binding protein 10	0.499769
17219	Rap1b	RAS related protein 1b	0.638896
66384	Rarres2	retinoic acid receptor responder (tazarotene induced) 2	0.51273
67803	Rbbp4	retinoblastoma binding protein 4	0.599754
101966	Rbm38	RNA binding motif protein 38	0.55497
66085	Rdm1	RAD52 motif 1	0.573842
73673	Reep5	receptor accessory protein 5	0.624651
23825	Reg1	regenerating islet-derived 1	0.009142
19166	Rer1	RER1 retention in endoplasmic reticulum 1 homolog (S. cerevisiae)	0.598683
242705	Retnla	resistin like alpha	0.333132
66834	Rexo2	REX2, RNA exonuclease 2 homolog (S. cerevisiae)	0.580202
13057	Rfc2	replication factor C (activator 1) 2	0.633085
30795	Rfc3	replication factor C (activator 1) 3	0.524948
19989	Rfc4	replication factor C (activator 1) 4	0.387874
76263	Rgs10	regulator of G-protein signalling 10	0.488749
338368	Rhag	Rhesus blood group-associated A glycoprotein	0.156272
53375	Rhd	Rh blood group, D antigen	0.10625
66235	Rhoa	ras homolog gene family, member A	0.639741
70257	Rnase12	ribonuclease, RNase A family, 12 (non-active)	0.222213
78304	Rnaseh2b	ribonuclease H2, subunit B	0.420108
13349	Rnaseh2c	ribonuclease H2, subunit C	0.560001
107734	Rnasek	ribonuclease, RNase K	0.544275
17025	Rnaset2a	ribonuclease T2A	0.36038
28106	Rnf10	ring finger protein 10	0.533558
69241	Rnf11	ring finger protein 11	0.471418
56506	Rnf130	ring finger protein 130	0.605538
56176	Rnf7	ring finger protein 7	0.577909
14972	Robld3	roadblock domain containing 3	0.581487
56374	Romo1	reactive oxygen species modulator 1	0.458672
67023	Rpa3	replication protein A3	0.502055
75454	Rpl13a	ribosomal protein L13A	0.422847
19358	Rpl14	ribosomal protein L14	0.392015
69754	Rpl18	ribosomal protein L18	0.455238
79059	Rpl22	ribosomal protein L22	0.596987
15254	Rpl23	ribosomal protein L23	0.427632
66684	Rpl26	ribosomal protein L26	0.337726
98932	Rpl27a	ribosomal protein L27A	0.501595
26901	Rpl29	ribosomal protein L29	0.40423
29817	Rpl32	ribosomal protein L32	0.31615
66218	Rpl36al	ribosomal protein L36A-like	0.389399
12273	Rpl37a	ribosomal protein L37a	0.425208
217593	Rpl39	ribosomal protein L39	0.310154
67530	Rpl4	ribosomal protein L4	0.400694
56282	Rpl6	ribosomal protein L6	0.494174
13003	Rpl7	ribosomal protein L7	0.34019
233406	Rpl8	ribosomal protein L8	0.43974
16913	Rplp0	ribosomal protein, large, P0	0.336776
69094	Rplp1	ribosomal protein, large, P1	0.595846
72674	Rplp2	ribosomal protein, large P2	0.314612
21391	Rps11	ribosomal protein S11	0.455231
71943	Rps14	ribosomal protein S14	0.321398
66448	Rps15	ribosomal protein S15	0.340133
71988	Rps18	ribosomal protein S18	0.398784
69010	Rps19	ribosomal protein S19	0.332401
13722	Rps20	ribosomal protein S20	0.363461
12259	Rps21	ribosomal protein S21	0.397825
56307	Rps26	ribosomal protein S26	0.358141
67035	Rps27l	ribosomal protein S27-like	0.476672
12796	Rps28	ribosomal protein S28	0.255997
66200	Rps3	ribosomal protein S3	0.37994
64656	Rps3a	ribosomal protein S3A	0.269851
22074	Rps4x	ribosomal protein S4, X-linked	0.372803
56190	Rps5	ribosomal protein S5	0.379953
11629	Rps7	ribosomal protein S7	0.428123
102462	Rps8	ribosomal protein S8	0.32769
67681	Rps9	ribosomal protein S9	0.422945
15270	Rrm1	ribonucleotide reductase M1	0.551567
67673	Rsad2	radical S-adenosyl methionine domain containing 2	0.29314
233016	Rtp4	receptor transporter protein 4	0.518393
69019	S100a1	S100 calcium binding protein A1	0.487261
15374	S100a10	S100 calcium binding protein A10 (calpactin)	0.413248
19192	S100a11	S100 calcium binding protein A11 (calgizzarin)	0.509056
66413	S100a13	S100 calcium binding protein A13	0.422627
21454	S100a4	S100 calcium binding protein A4	0.480608
12260	S100a6	S100 calcium binding protein A6 (calcyclin)	0.429499
380773	Samd14	sterile alpha motif domain containing 14	0.360787
67705	Sar1b	SAR1 gene homolog B (S. cerevisiae)	0.588051
56150	Sbno2	strawberry notch homolog 2 (Drosophila)	1.71877
26370	Sdcbp	syndecan binding protein	0.651166
208104	Sdhc	succinate dehydrogenase complex, subunit C, integral membrane protein	0.608511
68024	Sdhd	succinate dehydrogenase complex, subunit D, integral membrane protein	0.591211
104444	Sdsl	serine dehydratase-like	0.216871
14664	Sec11c	SEC11 homolog C (S. cerevisiae)	0.542592
20198	Sec14l2	SEC14-like 2 (S. cerevisiae)	0.151756
101513	Sec61b	Sec61 beta subunit	0.385102
97159	Sec61g	SEC61, gamma subunit	0.370569
107435	Selenbp1	selenium binding protein 1	0.366576
54123	Selk	selenoprotein K	0.617053
56812	Selm	selenoprotein M	0.494781
20103	Sepp1	selenoprotein P, plasma, 1	0.582047
58248	Sepw1	selenoprotein W, muscle 1	0.615615
103711	Serf1	small EDRK-rich factor 1	0.431345
60409	Serp1	stress-associated endoplasmic reticulum protein 1	0.605572
20196	Serpinb6a	serine (or cysteine) peptidase inhibitor, clade B, member 6a	0.561077
20091	Sgol1	shugoshin-like 1 (S. pombe)	0.275305
68416	Sh3bgrl	SH3-binding domain glutamic acid-rich protein like	0.492334
68197	Sh3bgrl3	SH3 domain binding glutamic acid-rich protein-like 3	0.531567
232670	Sh3tc2	SH3 domain and tetratricopeptide repeats 2	0.31487
81489	Sh3yl1	Sh3 domain YSC-like 1	0.191018
66136	Shfm1	split hand/foot malformation (ectrodactyly) type 1	0.585384
20115	Siva1	SIVA1, apoptosis-inducing factor	0.473861
257635	Ska1	spindle and kinetochore associated complex subunit 1	0.233605
30954	Skp1a	S-phase kinase-associated protein 1A	0.542166
68917	Slbp	stem-loop binding protein	0.513823
69666	Slc16a10	solute carrier family 16 (monocarboxylic acid transporters), member 10	0.474235
12070	Slc22a4	solute carrier family 22 (organic cation transporter), member 4	0.256835
18817	Slc25a21	solute carrier family 25 (mitochondrial oxodicarboxylate carrier), member 21	0.105207
14960	Slc25a3	solute carrier family 25 (mitochondrial carrier, phosphate carrier), member 3	0.59369
66212	Slc25a37	solute carrier family 25, member 37	0.466613
22272	Slc25a39	solute carrier family 25, member 39	0.401554
19746	Slc25a5	solute carrier family 25 (mitochondrial carrier, adenine nucleotide translocator), member 5	0.593375
67695	Slc39a8	solute carrier family 39 (metal ion transporter), member 8	0.313781
11657	Slc40a1	solute carrier family 40 (iron-regulated transporter), member 1	0.632732
19177	Slc43a1	solute carrier family 43, member 1	0.199402
13361	Slc48a1	solute carrier family 48 (heme transporter), member 1	0.494318
66291	Slc4a1	solute carrier family 4 (anion exchanger), member 1	0.206317
14700	Slc6a9	solute carrier family 6 (neurotransmitter transporter, glycine), member 9	0.221028
66154	Slfn14-ps	schlafen family member 14, pseudogene	0.158422
70466	Slfn2	schlafen 2	0.64151
442827	Smap1	stromal membrane-associated protein 1	0.585819
54405	Smg1	SMG1 homolog, phosphatidylinositol 3-kinase-related kinase (C. elegans)	1.93054
16985	Smox	spermine oxidase	0.364089
66117	Snapc5	small nuclear RNA activating complex, polypeptide 5	0.530665
66192	Snca	synuclein, alpha	0.28703
71683	Snf8	SNF8, ESCRT-II complex subunit, homolog (S. cerevisiae)	0.574135
19152	Snord2	small nucleolar RNA, C/D box 2	3.55604
18263	Snrnp25	small nuclear ribonucleoprotein 25 (U11/U12)	0.490773
208501	Snrnp27	small nuclear ribonucleoprotein 27 (U4/U6.U5)	0.547872
53945	Snrpb	small nuclear ribonucleoprotein B	0.559461
52830	Snrpb2	U2 small nuclear ribonucleoprotein B	0.600733
12442	Snrpd1	small nuclear ribonucleoprotein D1	0.541072
80284	Snrpd2	small nuclear ribonucleoprotein D2	0.446996
19988	Snrpd3	small nuclear ribonucleoprotein D3	0.56511
17395	Snrpe	small nuclear ribonucleoprotein E	0.449923
20193	Snrpf	small nuclear ribonucleoprotein polypeptide F	0.388219
17846	Snrpg	small nuclear ribonucleoprotein polypeptide G	0.345494
20463	Snx3	sorting nexin 3	0.58425
12177	Socs3	suppressor of cytokine signaling 3	1.96626
107569	Sod1	superoxide dismutase 1, soluble	0.449761
225896	Sord	sorbitol dehydrogenase	0.477472
53382	Spc24	SPC24, NDC80 kinetochore complex component, homolog (S. cerevisiae)	0.248667
99167	Spcs1	signal peptidase complex subunit 1 homolog (S. cerevisiae)	0.613513
85308	Sphk1	sphingosine kinase 1	0.297099
66468	Spink3	serine peptidase inhibitor, Kazal type 3	0.096269
15288	Spire1	spire homolog 1 (Drosophila)	0.376212
114679	Srgn	serglycin	0.629334
100041546	Sri	sorcin	0.528307
68044	Srp19	signal recognition particle 19	0.569012
56447	Ssbp3	single-stranded DNA binding protein 3	0.536953
22627	Ssna1	Sjogren's syndrome nuclear autoantigen 1	0.467778
18947	Ssr4	signal sequence receptor, delta	0.496258
68995	Ssx2ip	synovial sarcoma, X breakpoint 2 interacting protein	0.40208
68375	St3gal5	ST3 beta-galactoside alpha-2,3-sialyltransferase 5	0.298758
68563	Stard10	START domain containing 10	0.373486
19981	Stard3nl	STARD3 N-terminal like	0.596301
11807	Steap3	STEAP family member 3	0.277194
22228	Steap4	STEAP family member 4	3.5197
66143	Stmn1	stathmin 1	0.33738
15516	Stom	stomatin	0.446956
67264	Stra13	stimulated by retinoic acid 13	0.558734
16178	Stradb	STE20-related kinase adaptor beta	0.53624
67054	Stx16	syntaxin 16	1.85173
74167	Stx2	syntaxin 2	0.539628
110033	Sub1	SUB1 homolog (S. cerevisiae)	0.56738
56199	Sugt1	SGT1, suppressor of G2 allele of SKP1 (S. cerevisiae)	0.607576
677289	Sumo1	SMT3 suppressor of mif two 3 homolog 1 (yeast)	0.555451
67388	Supt4h1	suppressor of Ty 4 homolog 1 (S. cerevisiae)	0.553768
14133	Sycn	syncollin	0.017387
17105	Tac2	tachykinin 2	0.116869
17993	Taf10	TAF10 RNA polymerase II, TATA box binding protein (TBP)-associated factor	0.544268
23997	Taf12	TAF12 RNA polymerase II, TATA box binding protein (TBP)-associated factor	0.575598
59026	Tagln2	transgelin 2	0.647799
27061	Tal1	T-cell acute lymphocytic leukemia 1	0.222817
14755	Taldo1	transaldolase 1	0.542618
13034	Tbca	tubulin cofactor A	0.492439
66467	Tbxas1	thromboxane A synthase 1, platelet	0.546838
13706	Tceal8	transcription elongation factor A (SII)-like 8	0.470852
17394	Tceb1	transcription elongation factor B (SIII), polypeptide 1	0.528515
20044	Tceb2	transcription elongation factor B (SIII), polypeptide 2	0.445236
233280	Tcf19	transcription factor 19	0.465906
20878	Tcp1	t-complex protein 1	0.611738
66168	Tesc	tescalcin	0.452975
67248	Tff2	trefoil factor 2 (spasmolytic protein 1)	0.076448
19941	Tfrc	transferrin receptor	0.318148
16012	Thoc4	THO complex 4	0.55955
16551	Thoc7	THO complex 7 homolog (Drosophila)	0.577152
15108	Thrsp	thyroid hormone responsive SPOT14 homolog (Rattus)	0.15158
67678	Timd4	T-cell immunoglobulin and mucin domain containing 4	0.649048
110959	Timm13	translocase of inner mitochondrial membrane 13 homolog (yeast)	0.52901
67120	Timm17a	translocase of inner mitochondrial membrane 17a	0.556849
73112	Timm8b	translocase of inner mitochondrial membrane 8 homolog b (yeast)	0.589905
56486	Tipin	timeless interacting protein	0.522188
66066	Tk1	thymidine kinase 1	0.410124
67282	Tmed2	transmembrane emp24 domain trafficking protein 2	0.458719
70186	Tmed3	transmembrane emp24 domain containing 3	0.604703
215900	Tmem123	transmembrane protein 123	0.665839
11537	Tmem134	transmembrane protein 134	0.597935
22193	Tmem147	transmembrane protein 147	0.574746
54124	Tmem14c	transmembrane protein 14C	0.464467
14710	Tmem160	transmembrane protein 160	0.507508
69263	Tmem208	transmembrane protein 208	0.569567
67711	Tmem59	transmembrane protein 59	0.626112
66961	Tmem9	transmembrane protein 9	0.50448
117109	Tmem93	transmembrane protein 93	0.607629
109672	Tmem9b	TMEM9 domain family, member B	0.594414
225887	Tmod1	tropomodulin 1	0.123009
18946	Tmsb4x	thymosin, beta 4, X chromosome	0.380003
27214	Tom1l1	target of myb1-like 1 (chicken)	0.233498
100037283	Tomm22	translocase of outer mitochondrial membrane 22 homolog (yeast)	0.569215
12428	Tomm6	translocase of outer mitochondrial membrane 6 homolog (yeast)	0.583342
19046	Tomm7	translocase of outer mitochondrial membrane 7 homolog (yeast)	0.527503
66055	Tppp3	tubulin polymerization-promoting protein family member 3	0.329976
100042049	Tpt1	tumor protein, translationally-controlled 1	0.459608
110052	Tpx2	TPX2, microtubule-associated protein homolog (Xenopus laevis)	0.408244
67775	Trappc2l	trafficking protein particle complex 2-like	0.52291
24030	Trappc4	trafficking protein particle complex 4	0.617488
83409	Triap1	TP53 regulated inhibitor of apoptosis 1	0.581591
14151	Trim10	tripartite motif-containing 10	0.129381
15446	Try4	trypsin 4	0.017776
66320	Try5	trypsin 5	0.011481
67133	Tspan13	tetraspanin 13	0.660465
68969	Tspan33	tetraspanin 33	0.225838
68646	Tspan8	tetraspanin 8	0.08495
11958	Tspo	translocator protein	0.640051
14791	Ttc14	tetratricopeptide repeat domain 14	1.96225
68011	Tuba1b	tubulin, alpha 1B	0.47087
13714	Tuba4a	tubulin, alpha 4A	0.455635
14797	Tubb2c	tubulin, beta 2C	0.454309
234258	Tubb5	tubulin, beta 5	0.586349
232023	Txn1	thioredoxin 1	0.471922
15078	Txn2	thioredoxin 2	0.60486
106795	Txndc17	thioredoxin domain containing 17	0.509298
21349	Txnl1	thioredoxin-like 1	0.515627
68949	Tyms	thymidylate synthase	0.237929
67892	Tyrobp	TYRO protein tyrosine kinase binding protein	0.464184
74192	Ubac1	ubiquitin associated domain containing 1	0.289686
14871	Ubb	ubiquitin B	0.338286
19823	Ubc	ubiquitin C	0.527699
66916	Ube2b	ubiquitin-conjugating enzyme E2B, RAD6 homology (S. cerevisiae)	0.606685
216169	Ube2c	ubiquitin-conjugating enzyme E2C	0.245596
19171	Ube2e3	ubiquitin-conjugating enzyme E2E 3, UBC4/5 homolog (yeast)	0.549985
14228	Ube2l6	ubiquitin-conjugating enzyme E2L 6	0.310937
14325	Ube2o	ubiquitin-conjugating enzyme E2O	0.498113
12468	Ube2r2	ubiquitin-conjugating enzyme E2R 2	0.559222
69790	Ubr4	ubiquitin protein ligase E3 component n-recognin 4	1.84208
11450	Ubxn1	UBX domain protein 1	0.635891
60530	Uchl3	ubiquitin carboxyl-terminal esterase L3 (ubiquitin thiolesterase)	0.49245
11949	Ucp2	uncoupling protein 2 (mitochondrial, proton carrier)	0.588944
208292	Ufc1	ubiquitin-fold modifier conjugating enzyme 1	0.520379
66142	Uqcr10	ubiquinol-cytochrome c reductase, complex III subunit X	0.473346
15473	Uqcr11	ubiquinol-cytochrome c reductase, complex III subunit XI	0.508729
67326	Uqcrb	ubiquinol-cytochrome c reductase binding protein	0.507338
12793	Uqcrc2	ubiquinol cytochrome c reductase core protein 2	0.630706
54392	Uqcrfs1	ubiquinol-cytochrome c reductase, Rieske iron-sulfur polypeptide 1	0.596226
19646	Uqcrh	ubiquinol-cytochrome c reductase hinge protein	0.344342
66167	Uqcrq	ubiquinol-cytochrome c reductase, complex III subunit VII	0.455762
67830	Urod	uroporphyrinogen decarboxylase	0.284765
16854	Use1	unconventional SNARE in the ER 1 homolog (S. cerevisiae)	0.57175
13685	Usp18	ubiquitin specific peptidase 18	0.376296
21681	Vamp1	vesicle-associated membrane protein 1	2.02098
68537	Vamp5	vesicle-associated membrane protein 5	0.465806
15528	Vamp8	vesicle-associated membrane protein 8	0.492849
76701	Vbp1	von Hippel-Lindau binding protein 1	0.607151
21877	Vcan	versican	13.1876
14127	Vopp1	vesicular, overexpressed in cancer, prosurvival protein 1	0.603304
56378	Vps29	vacuolar protein sorting 29 (S. pombe)	0.609841
66310	Vti1b	vesicle transport through interaction with t-SNAREs 1B homolog	0.603088
12055	Wdr89	WD repeat domain 89	0.396979
69036	Xist	inactive X specific transcripts	0.026819
12785	Ybx1	Y box protein 1	0.545315
11799	Yipf4	Yip1 domain family, member 4	0.59098
56760	Ywhae	tyrosine 3-monooxygenase/tryptophan 5-monooxygenase activation protein, epsilon polypeptide	0.662813
54446	Zbed6	zinc finger, BED domain containing 6	2.67728
11947	Zfand6	zinc finger, AN1-type domain 6	0.642752
67044	Zfp637	zinc finger protein 637	0.584992
14775	Zfp871	zinc finger protein 871	1.82483
12531	Zg16	zymogen granule protein 16	0.017637
15354	Znrd1	zinc ribbon domain containing, 1	0.571894

## Sheet: EdgeR_9Vnull Vela_WT_Spleen
Spleen_edgeR_9V/null vela vs.WT
EntrezID	Gene Symbol	Gene Description	Fold change 9V/null vela/WT						FC_sunghee
433771	March8	membrane-associated ring finger (C3HC4) 8	0.475613
67771	Sepp1	selenoprotein	0.496128
14151	0610009D07Rik	RIKEN cDNA 0610009D07 gene	0.546785
228608	1100001G20Rik	RIKEN cDNA 1100001G20 gene	0.422058
67130	1110002B05Rik	RIKEN cDNA 1110002B05 gene	0.547558
68836	1110008F13Rik	RIKEN cDNA 1110008F13 gene	0.446516
22177	1500032L24Rik	RIKEN cDNA 1500032L24 gene	0.562874
15129	1810006K21Rik	RIKEN cDNA 1810006K21 gene	0.513918
54198	1810030N24Rik	RIKEN cDNA 1810030N24 gene	0.502513
66310	1810035L17Rik	RIKEN cDNA 1810035L17 gene	0.507299
18477	1810046J19Rik	RIKEN cDNA 1810046J19 gene	0.517924
12631	1810058I24Rik	RIKEN cDNA 1810058I24 gene	0.501643
67160	2010107E04Rik	RIKEN cDNA 2010107E04 gene	0.380461
66377	2210010C04Rik	RIKEN cDNA 2210010C04 gene	0.034235
15902	2310003F16Rik	RIKEN cDNA 2310003F16 gene	0.599065
13024	2310028O11Rik	RIKEN cDNA 2310028O11 gene	0.530939
29864	2310036O22Rik	RIKEN cDNA 2310036O22 gene	0.538214
66242	2410003K15Rik	RIKEN cDNA 2410003K15 gene	0.46055
14960	2410006H16Rik	RIKEN cDNA 2410006H16 gene	0.561063
66046	2700029M09Rik	RIKEN cDNA 2700029M09 gene	0.552682
12464	2810405K02Rik	RIKEN cDNA 2810405K02 gene	0.442695
26893	2900010J23Rik	RIKEN cDNA 2900010J23 gene	0.541682
11837	2900073G15Rik	RIKEN cDNA 2900073G15 gene	0.550491
67739	3110001D03Rik	RIKEN cDNA 3110001D03 gene	0.540654
433375	3110003A17Rik	RIKEN cDNA 3110003A17 gene	0.501735
67388	5730469M10Rik	RIKEN cDNA 5730469M10 gene	0.457798
20422	5730508B09Rik	RIKEN cDNA 5730508B09 gene	0.48794
11461	6720456B07Rik	RIKEN cDNA 6720456B07 gene	0.562277
68544	Abcg2	ATP-binding cassette, sub-family G (WHITE), member 2	0.464196
11801	Acot13	acyl-CoA thioesterase 13	0.567613
67705	Acp5	acid phosphatase 5, tartrate resistant	0.55798
11537	Acta2	actin, alpha 2, smooth muscle, aorta	0.537526
66055	Actb	actin, beta	0.532441
16565	Actr3	ARP3 actin-related protein 3 homolog (yeast)	0.594735
56620	Adipoq	adiponectin, C1Q and collagen domain containing	0.202388
16453	Adipor1	adiponectin receptor 1	0.594792
100042049	Aif1	allograft inflammatory factor 1	0.416703
30795	Akr1a4	aldo-keto reductase family 1, member A4 (aldehyde reductase)	0.5307
68936	Alad	aminolevulinate, delta-, dehydratase	0.489296
232680	Alas2	aminolevulinic acid synthase 2, erythroid	0.486482
66384	Alb	albumin	2.05166
20091	Aldh1a1	aldehyde dehydrogenase family 1, subfamily A1	0.481457
14630	Als2cl	ALS2 C-terminal like	2.10656
67938	Amy2b	amylase 2b	0.169668
66556	Apip	APAF1 interacting protein	0.539989
12301	Apoc1	apolipoprotein C-I	0.46452
17069	Apoe	apolipoprotein E	0.622654
68066	Aqp1	aquaporin 1	0.490054
13830	Arhgdib	Rho, GDP dissociation inhibitor (GDI) beta	0.500807
30957	Arpc2	actin related protein 2/3 complex, subunit 2	0.559666
54709	Arpc3	actin related protein 2/3 complex, subunit 3	0.588826
73723	Arpc5	actin related protein 2/3 complex, subunit 5	0.57301
67199	Asns	asparagine synthetase	0.46724
93694	Atox1	ATX1 (antioxidant protein 1) homolog 1 (yeast)	0.481891
20533	Atp5b	ATP synthase, H+ transporting mitochondrial F1 complex, beta subunit	0.547278
19383	Atp5c1	ATP synthase, H+ transporting, mitochondrial F1 complex, gamma polypeptide 1	0.569834
11656	Atp5d	ATP synthase, H+ transporting, mitochondrial F1 complex, delta subunit	0.501259
104444	Atp5e	ATP synthase, H+ transporting, mitochondrial F1 complex, epsilon subunit	0.389131
72674	Atp5g3	ATP synthase, H+ transporting, mitochondrial F0 complex, subunit C3 (subunit 9)	0.46406
54123	Atp5j	ATP synthase, H+ transporting, mitochondrial F0 complex, subunit F	0.474688
16173	Atp5j2	ATP synthase, H+ transporting, mitochondrial F0 complex, subunit F2	0.469273
52898	Atp5k	ATP synthase, H+ transporting, mitochondrial F1F0 complex, subunit e	0.414726
52033	Atp5o	ATP synthase, H+ transporting, mitochondrial F1 complex, O subunit	0.440673
237890	Atp6v0e	ATPase, H+ transporting, lysosomal V0 subunit E	0.528062
58810	Atp6v1e1	ATPase, H+ transporting, lysosomal V1 subunit E1	0.586679
69221	Atpif1	ATPase inhibitory factor 1	0.453043
11770	AW112010	expressed sequence AW112010	0.47293
11740	B2m	beta-2 microglobulin	0.511317
11949	Bag1	BCL2-associated athanogene 1	0.518908
15122	Banf1	barrier to autointegration factor 1	0.582434
68969	BC028528	cDNA sequence BC028528	0.549009
66473	Bcap31	B-cell receptor-associated protein 31	0.581561
67830	Bcl2l1	BCL2-like 1	0.4697
17067	Birc5	baculoviral IAP repeat-containing 5	0.441409
276891	Blvrb	biliverdin reductase B (flavin reductase (NADPH))	0.496279
15199	Bnip3l	BCL2/adenovirus E1B interacting protein 3-like	0.545497
17167	Bola3	bolA-like 3 (E. coli)	0.447294
68611	Bpgm	2,3-bisphosphoglycerate mutase	0.545668
11816	Brp44	brain protein 44	0.470671
22121	Bsg	basigin	0.45117
380773	Bst2	bone marrow stromal cell antigen 2	0.558199
20115	Btf3	basic transcription factor 3	0.449498
19170	Bud31	BUD31 homolog (yeast)	0.463488
13033	C1qa	complement component 1, q subcomponent, alpha polypeptide	0.489143
76709	C1qb	complement component 1, q subcomponent, beta polypeptide	0.451816
14127	C1qbp	complement component 1, q subcomponent binding protein	0.575751
17748	C1qc	complement component 1, q subcomponent, C chain	0.554069
14961	Cacybp	calcyclin binding protein	0.521863
65019	Calm1	calmodulin 1	0.579353
12796	Calm2	calmodulin 2	0.534001
13030	Camk1	calcium/calmodulin-dependent protein kinase I	0.494962
20193	Camp	cathelicidin antimicrobial peptide	0.347509
72084	Capg	capping protein (actin filament), gelsolin-like	0.586037
21351	Capzb	capping protein (actin filament) muscle Z-line, beta	0.584715
223696	Car2	carbonic anhydrase 2	0.454998
101314	Ccdc23	coiled-coil domain containing 23	0.484203
14325	Ccdc56	coiled-coil domain containing 56	0.572158
66925	Ccna2	cyclin A2	0.43241
18950	Ccnb2	cyclin B2	0.41578
20617	Ccne1	cyclin E1	0.517668
56431	Ccne2	cyclin E2	0.295828
78252	Cct2	chaperonin containing Tcp1, subunit 2 (beta)	0.613163
55985	Cct4	chaperonin containing Tcp1, subunit 4 (delta)	0.554422
17904	Cct5	chaperonin containing Tcp1, subunit 5 (epsilon)	0.593681
12010	Cd209b	CD209b antigen	0.520553
70186	Cd24a	CD24a antigen	0.450801
66694	Cd302	CD302 antigen	0.468498
19035	Cd52	CD52 antigen	0.47871
73830	Cd5l	CD5 antigen-like	0.452425
69550	Cdc42	cell division cycle 42 homolog (S. cerevisiae)	0.560076
17025	Cdk1	cyclin-dependent kinase 1	0.493745
68044	Cdkn3	cyclin-dependent kinase inhibitor 3	0.318011
64540	Cdr2	cerebellar degeneration-related 2	0.503153
67693	Cel	carboxyl ester lipase	0.025207
13007	Cela2a	chymotrypsin-like elastase family, member 2A	0.041553
11433	Cela3b	chymotrypsin-like elastase family, member 3B	0.026195
67153	Cfd	complement factor D (adipsin)	0.247927
16612	Cfl1	cofilin 1, non-muscle	0.541816
18947	Cfp	complement factor properdin	0.58653
108907	Chac2	ChaC, cation transport regulator homolog 2 (E. coli)	0.445269
78653	Chchd1	coiled-coil-helix-coiled-coil-helix domain containing 1	0.483909
104725	Chchd2	coiled-coil-helix-coiled-coil-helix domain containing 2	0.418725
66181	Chchd6	coiled-coil-helix-coiled-coil-helix domain containing 6	0.388314
13857	Churc1	churchill domain containing 1	0.553741
107250	Cldn13	claudin 13	0.319019
21402	Clec1b	C-type lectin domain family 1, member b	0.42602
67899	Clec2d	C-type lectin domain family 2, member d	0.469483
19073	Clec4n	C-type lectin domain family 4, member n	0.404383
56612	Clic1	chloride intracellular channel 1	0.585442
20200	Clps	colipase, pancreatic	0.028185
14969	Clta	clathrin, light polypeptide (Lca)	0.592872
26446	Cmas	cytidine monophospho-N-acetylneuraminic acid synthetase	0.523966
21371	Cmc1	COX assembly mitochondrial protein homolog (S. cerevisiae)	0.528558
22259	Cnbp	cellular nucleic acid binding protein	0.590942
66091	Commd6	COMM domain containing 6	0.547989
64660	Cops6	COP9 (constitutive photomorphogenic) homolog, subunit 6 (Arabidopsis thaliana)	0.59726
15288	Copz1	coatomer protein complex, subunit zeta 1	0.597203
67678	Coro1a	coronin, actin binding protein 1A	0.617342
19743	Cox17	cytochrome c oxidase, subunit XVII assembly protein homolog (yeast)	0.45416
12585	Cox4i1	cytochrome c oxidase subunit IV isoform 1	0.452273
26451	Cox5a	cytochrome c oxidase, subunit Va	0.391253
16728	Cox5b	cytochrome c oxidase, subunit Vb	0.495935
17993	Cox6a1	cytochrome c oxidase, subunit VI a, polypeptide 1	0.459105
18643	Cox6b1	cytochrome c oxidase, subunit VIb polypeptide 1	0.480889
66448	Cox6b2	cytochrome c oxidase subunit VIb polypeptide 2	0.436026
107569	Cox6c	cytochrome c oxidase, subunit VIc	0.492835
67673	Cox7a2	cytochrome c oxidase, subunit VIIa 2	0.516418
56744	Cox7a2l	cytochrome c oxidase subunit VIIa polypeptide 2-like	0.521705
12613	Cox7b	cytochrome c oxidase subunit VIIb	0.515173
216350	Cox8a	cytochrome c oxidase, subunit VIIIa	0.560249
13040	Cpa1	carboxypeptidase A1	0.027784
67865	Cpa2	carboxypeptidase A2, pancreatic	0.022284
20638	Cpb1	carboxypeptidase B1 (tissue)	0.023507
22154	Creg1	cellular repressor of E1A-stimulated genes 1	0.491768
218963	Crip1	cysteine-rich protein 1 (intestinal)	0.382023
11983	Crip2	cysteine rich protein 2	0.563357
20116	Cript	cysteine-rich PDZ-binding protein	0.546894
67308	Csda	cold shock domain protein A	0.517431
19156	Csrp1	cysteine and glycine-rich protein 1	0.556442
67332	Cst3	cystatin C	0.511658
20655	Cstb	cystatin B	0.452284
22275	Ctla2a	cytotoxic T lymphocyte-associated protein 2 alpha	0.556915
21345	Ctrb1	chymotrypsinogen B1	0.036001
20641	Ctrc	chymotrypsin C (caldecrin)	0.022546
22042	Ctrl	chymotrypsin-like	0.055438
20202	Ctsb	cathepsin B	0.533176
22272	Ctsd	cathepsin D	0.558902
228960	Ctse	cathepsin E	0.583796
12313	Ctss	cathepsin S	0.541984
22193	Cxcl13	chemokine (C-X-C motif) ligand 13	0.476913
57255	Cyb5	cytochrome b-5	0.562571
66291	Cyba	cytochrome b-245, alpha polypeptide	0.577616
212483	Dbi	diazepam binding inhibitor	0.520724
12428	Dct	dopachrome tautomerase	0.087963
213742	Ddx3y	DEAD (Asp-Glu-Ala-Asp) box polypeptide 3, Y-linked	1.9816
18103	Dhrs11	dehydrogenase/reductase (SDR family) member 11	0.462809
14460	Dnajc15	DnaJ (Hsp40) homolog, subfamily C, member 15	0.506245
18054	Dpy30	dpy-30 homolog (C. elegans)	0.456714
15957	Drap1	Dr1 associated protein 1 (negative cofactor 2 alpha)	0.592128
56378	Dstn	destrin	0.570913
11757	Dut	deoxyuridine triphosphatase	0.490268
229600	Dynll1	dynein light chain LC8-type 1	0.44133
18636	Dynlrb1	dynein light chain roadblock-type 1	0.564699
12540	E2f2	E2F transcription factor 2	0.534573
66845	Eef1a1	eukaryotic translation elongation factor 1 alpha 1	0.388697
27211	Eef1b2	eukaryotic translation elongation factor 1 beta 2	0.37833
76933	Eef1d	eukaryotic translation elongation factor 1 delta (guanine nucleotide exchange protein)	0.553642
110257	Eef1g	eukaryotic translation elongation factor 1 gamma	0.453122
66208	Eef2	eukaryotic translation elongation factor 2	0.630574
68416	Eif1ax	eukaryotic translation initiation factor 1A, X-linked	0.523544
17313	Eif1b	eukaryotic translation initiation factor 1B	0.578269
17991	Eif3e	eukaryotic translation initiation factor 3, subunit E	0.586129
18081	Eif3f	eukaryotic translation initiation factor 3, subunit F	0.479306
66483	Eif3h	eukaryotic translation initiation factor 3, subunit H	0.504749
14923	Eif3i	eukaryotic translation initiation factor 3, subunit I	0.547816
53620	Eif3k	eukaryotic translation initiation factor 3, subunit K	0.583009
66205	Eif5a	eukaryotic translation initiation factor 5A	0.505945
117109	Elane	elastase, neutrophil expressed	0.298937
72401	Epb4.9	erythrocyte protein band 4.9	0.406867
73112	Epor	erythropoietin receptor	0.457392
19981	Esd	esterase D/formylglutathione hydrolase	0.506957
20454	Etfb	electron transferring flavoprotein, beta polypeptide	0.585041
26440	Fabp4	fatty acid binding protein 4, adipocyte	0.274686
231507	Fam162a	family with sequence similarity 162, member A	0.490528
13627	Fam165b	family with sequence similarity 165, member B	0.566199
76846	Fam193b	family with sequence similarity 193, member B	2.23298
56486	Fam55b	family with sequence similarity 55, member B	0.481995
68024	Fam96a	family with sequence similarity 96, member A	0.520066
11657	Fcamr	Fc receptor, IgA, IgM, high affinity	3.89286
12461	Fcer1g	Fc receptor, IgE, high affinity I, gamma polypeptide	0.466859
14998	Fcgr3	Fc receptor, IgG, low affinity III	0.531621
22041	Fcna	ficolin A	0.448605
19989	Fech	ferrochelatase	0.4617
56724	Fis1	fission 1 (mitochondrial outer membrane) homolog (yeast)	0.535974
68612	Fkbp3	FK506 binding protein 3	0.562963
50701	Fth1	ferritin heavy chain 1	0.377916
56726	Ftl1	ferritin light chain 1	0.46338
109697	Fundc2	FUN14 domain containing 2	0.505104
73046	Gabarap	gamma-aminobutyric acid receptor associated protein	0.501323
20730	Gata1	GATA binding protein 1	0.434152
12261	Gclm	glutamate-cysteine ligase, modifier subunit	0.493996
56791	Gdi2	guanosine diphosphate (GDP) dissociation inhibitor 2	0.58323
68342	Gemin7	gem (nuclear organelle) associated protein 7	0.59029
16913	Gfi1b	growth factor independent 1B	0.3867
98932	Glrx5	glutaredoxin 5 homolog (S. cerevisiae)	0.467961
68537	Gm12839	cytochrome P450, family 4, subfamily b, polypeptide 1 pseudogene	0.321359
54409	Gm14492	predicted gene 14492	3.58149
67775	Gm1821	ubiquitin pseudogene	0.452994
106344	Gm6251	predicted gene 6251	3.17755
11957	Gnb2l1	guanine nucleotide binding protein (G protein), beta polypeptide 2 like 1	0.420419
15108	Gng10	guanine nucleotide binding protein (G protein), gamma 10	0.58333
19172	Gng11	guanine nucleotide binding protein (G protein), gamma 11	0.3828
26357	Gngt2	guanine nucleotide binding protein (G protein), gamma transducing activity polypeptide 2	0.579655
17872	Gp2	glycoprotein 2 (zymogen granule membrane)	0.361407
13057	Gpsm2	G-protein signalling modulator 2 (AGS3-like, C. elegans)	0.430473
27388	Gpx1	glutathione peroxidase 1	0.36769
14004	Grina	glutamate receptor, ionotropic, N-methyl D-aspartate-associated protein 1 (glutamate binding)	0.600111
100900	Gsta4	glutathione S-transferase, alpha 4	0.384731
28146	Gstm1	glutathione S-transferase, mu 1	0.504104
59044	Gstm5	glutathione S-transferase, mu 5	0.377869
72391	Gstp1	glutathione S-transferase, pi 1	0.515842
14582	Gtf2h5	general transcription factor IIH, polypeptide 5	0.540642
71660	Guk1	guanylate kinase 1	0.561843
14133	Gzma	granzyme A	0.551301
67427	H2-Aa	histocompatibility 2, class II antigen A, alpha	0.469161
15078	H2-Ab1	histocompatibility 2, class II antigen A, beta 1	0.623214
20054	H2-D1	histocompatibility 2, D region locus 1	0.589195
14866	H2-DMa	histocompatibility 2, class II, locus DMa	0.616345
68194	H2-Eb1	histocompatibility 2, class II antigen E beta	0.568294
14319	H2-K1	histocompatibility 2, K1, K region	0.627075
16783	H3f3a	H3 histone, family 3A	0.376711
18104	Hagh	hydroxyacyl glutathione hydrolase	0.516097
22143	Hba-a1	hemoglobin alpha, adult chain 1	0.309391
20198	Hba-a2	hemoglobin alpha, adult chain 2	0.299148
14870	Hbb-b1	hemoglobin, beta adult major chain	0.294107
20832	Hebp1	heme binding protein 1	0.438246
12048	Hint1	histidine triad nucleotide binding protein 1	0.475624
74840	Hist1h2bc	histone cluster 1, H2bc	0.498043
109225	Hmbs	hydroxymethylbilane synthase	0.408679
66098	Hmgn1	high mobility group nucleosomal binding domain 1	0.541421
26443	Hmox1	heme oxygenase (decycling) 1	0.4575
67264	Hpgd	hydroxyprostaglandin dehydrogenase 15 (NAD)	0.540372
69036	Hprt	hypoxanthine guanine phosphoribosyl transferase	0.564956
227613	Hscb	HscB iron-sulfur cluster co-chaperone homolog (E. coli)	0.49703
103964	Hsd17b10	hydroxysteroid (17-beta) dehydrogenase 10	0.566432
18148	Id2	inhibitor of DNA binding 2	0.590161
12349	Ifi27l2a	interferon, alpha-inducible protein 27 like 2A	0.42039
56615	Ifi30	interferon gamma inducible protein 30	0.51342
85029	Ifit1	interferon-induced protein with tetratricopeptide repeats 1	0.309328
54127	Ifit3	interferon-induced protein with tetratricopeptide repeats 3	0.255912
65972	Ifitm2	interferon induced transmembrane protein 2	0.589199
20024	Ifitm3	interferon induced transmembrane protein 3	0.461681
26444	Igfbp7	insulin-like growth factor binding protein 7	0.497896
14938	Igj	immunoglobulin joining chain	0.607114
22190	Il18	interleukin 18	0.545893
230075	Imp3	IMP3, U3 small nucleolar ribonucleoprotein, homolog (yeast)	0.581403
20701	Irf7	interferon regulatory factor 7	0.390135
66656	Isg15	ISG15 ubiquitin-like modifier	0.306343
56449	Isg20	interferon-stimulated protein	0.563174
20084	Itm2b	integral membrane protein 2B	0.499132
13885	Jak3	Janus kinase 3	1.95281
11450	Kazald1	Kazal-type serine peptidase inhibitor domain 1	0.547447
13629	Kif21b	kinesin family member 21B	2.08446
276770	Klf1	Kruppel-like factor 1 (erythroid)	0.386272
68250	Klk1	kallikrein 1	0.307682
22072	L1cam	L1 cell adhesion molecule	3.67998
110959	Lamp1	lysosomal-associated membrane protein 1	0.607407
66141	Laptm4a	lysosomal-associated protein transmembrane 4A	0.579812
72900	Lars2	leucyl-tRNA synthetase, mitochondrial	0.358426
56447	Lcn2	lipocalin 2	0.411307
11629	Lgals1	lectin, galactose binding, soluble 1	0.474137
20194	Lgals3	lectin, galactose binding, soluble 3	0.519792
72612	LOC100042049	ribosomal protein L22 like 1 pseudogene	0.367802
12314	Lsm3	LSM3 homolog, U6 small nuclear RNA associated (S. cerevisiae)	0.514361
17750	Lsmd1	LSM domain containing 1	0.465706
14775	Lst1	leukocyte specific transcript 1	0.520648
12534	Ltf	lactotransferrin	0.410252
107686	Ly6a	lymphocyte antigen 6 complex, locus A	0.458409
66107	Ly6c1	lymphocyte antigen 6 complex, locus C1	0.462676
14694	Ly6c2	lymphocyte antigen 6 complex, locus C2	0.548322
22166	Ly6e	lymphocyte antigen 6 complex, locus E	0.521767
67186	Ly6g6f	lymphocyte antigen 6 complex, locus G6F	0.306908
12260	Ly86	lymphocyte antigen 86	0.611749
11927	Lyz2	lysozyme 2	0.42896
67068	Magoh	mago-nashi homolog, proliferation-associated (Drosophila)	0.578485
433099	Malat1	metastasis associated lung adenocarcinoma transcript 1 (non-coding RNA)	2.45277
12859	Manf	mesencephalic astrocyte-derived neurotrophic factor	0.452534
66066	Mapk8ip3	mitogen-activated protein kinase 8 interacting protein 3	2.44876
235633	Marco	macrophage receptor with collagenous structure	0.534589
13706	Mcts1	malignant T cell amplified sequence 1	0.581957
19746	Memo1	mediator of cell motility 1	0.459716
11974	Mgp	matrix Gla protein	0.493315
53945	Mgst1	microsomal glutathione S-transferase 1	0.508931
12721	Mgst3	microsomal glutathione S-transferase 3	0.345528
67268	Mir703	microRNA 703	0.439202
109791	Mpp1	membrane protein, palmitoylated	0.542661
17105	Mrpl13	mitochondrial ribosomal protein L13	0.563256
102436	Mrpl14	mitochondrial ribosomal protein L14	0.542998
211151	Mrpl20	mitochondrial ribosomal protein L20	0.523604
12925	Mrpl28	mitochondrial ribosomal protein L28	0.541889
677289	Mrpl30	mitochondrial ribosomal protein L30	0.50018
53869	Mrpl33	mitochondrial ribosomal protein L33	0.496948
66121	Mrpl42	mitochondrial ribosomal protein L42	0.536999
12447	Mrpl46	mitochondrial ribosomal protein L46	0.528362
72338	Mrpl52	mitochondrial ribosomal protein L52	0.586044
68198	Mrps16	mitochondrial ribosomal protein S16	0.539655
17149	Mrps21	mitochondrial ribosomal protein S21	0.550357
20643	Mrps24	mitochondrial ribosomal protein S24	0.546871
15959	Ms4a7	membrane-spanning 4-domains, subfamily A, member 7	0.501586
68135	Mt1	metallothionein 1	0.55902
67391	Mt2	metallothionein 2	0.46899
66961	Myeov2	myeloma overexpressed 2	0.505691
21334	Myl12b	myosin, light chain 12B, regulatory	0.576995
232670	Myl6	myosin, light polypeptide 6, alkali, smooth muscle and non-muscle	0.430408
16341	Myl9	myosin, light polypeptide 9, regulatory	0.453759
19692	Ndufa1	NADH dehydrogenase (ubiquinone) 1 alpha subcomplex, 1	0.570097
20044	Ndufa2	NADH dehydrogenase (ubiquinone) 1 alpha subcomplex, 2	0.429228
66154	Ndufa3	NADH dehydrogenase (ubiquinone) 1 alpha subcomplex, 3	0.43387
68463	Ndufa4	NADH dehydrogenase (ubiquinone) 1 alpha subcomplex, 4	0.418135
11958	Ndufa6	NADH dehydrogenase (ubiquinone) 1 alpha subcomplex, 6 (B14)	0.459005
27370	Ndufa7	NADH dehydrogenase (ubiquinone) 1 alpha subcomplex, 7 (B14.5a)	0.583206
19241	Ndufb10	NADH dehydrogenase (ubiquinone) 1 beta subcomplex, 10	0.523268
15312	Ndufb2	NADH dehydrogenase (ubiquinone) 1 beta subcomplex, 2	0.448203
621697	Ndufb3	NADH dehydrogenase (ubiquinone) 1 beta subcomplex 3	0.501332
27050	Ndufb4	NADH dehydrogenase (ubiquinone) 1 beta subcomplex 4	0.373836
13034	Ndufb5	NADH dehydrogenase (ubiquinone) 1 beta subcomplex, 5	0.509747
54405	Ndufb6	NADH dehydrogenase (ubiquinone) 1 beta subcomplex, 6	0.500806
66148	Ndufb7	NADH dehydrogenase (ubiquinone) 1 beta subcomplex, 7	0.534962
21835	Ndufb8	NADH dehydrogenase (ubiquinone) 1 beta subcomplex 8	0.510547
56760	Ndufb9	NADH dehydrogenase (ubiquinone) 1 beta subcomplex, 9	0.463234
14700	Ndufc1	NADH dehydrogenase (ubiquinone) 1, subcomplex unknown, 1	0.540715
20196	Ndufs4	NADH dehydrogenase (ubiquinone) Fe-S protein 4	0.548655
20085	Ndufv2	NADH dehydrogenase (ubiquinone) flavoprotein 2	0.492012
100038882	Neat1	nuclear paraspeckle assembly transcript 1 (non-protein coding)	2.25617
56455	Nedd8	neural precursor cell expressed, developmentally down-regulated gene 8	0.566952
16069	Nenf	neuron derived neurotrophic factor	0.485259
52163	Ngp	neutrophilic granule protein	0.352934
107350	Nhp2	NHP2 ribonucleoprotein homolog (yeast)	0.562763
12484	Ninj1	ninjurin 1	0.515638
11812	Nme2	non-metastatic cells 2, protein (NM23B) expressed in	0.465005
12785	Nop10	NOP10 ribonucleoprotein homolog (yeast)	0.534086
15254	Npm1	nucleophosmin 1	0.461086
14862	Nqo1	NAD(P)H dehydrogenase, quinone 1	0.384041
12757	Nr1h3	nuclear receptor subfamily 1, group H, member 3	0.53413
67923	Nt5c3	5'-nucleotidase, cytosolic III	0.429608
20103	Ntan1	N-terminal Asn amidase	0.579586
69165	Nudt19	nudix (nucleoside diphosphate linked moiety X)-type motif 19	0.51076
69731	Nusap1	nucleolar and spindle associated protein 1	0.476633
56374	Oip5	Opa interacting protein 5	0.362037
66111	Ostc	oligosaccharyltransferase complex subunit	0.560346
735265	Pbk	PDZ binding kinase	0.388862
70257	Pdia2	protein disulfide isomerase associated 2	0.127952
68337	Pdzk1ip1	PDZK1 interacting protein 1	0.322221
53381	Pf4	platelet factor 4	0.350556
19951	Pfdn1	prefoldin 1	0.543696
17002	Pfdn5	prefoldin 5	0.371268
27053	Pfn1	profilin 1	0.520624
24110	Pigx	phosphatidylinositol glycan anchor biosynthesis, class X	0.535111
100041546	Pla2g1b	phospholipase A2, group IB, pancreas	0.082498
66292	Plac8	placenta-specific 8	0.395453
545562	Pnlip	pancreatic lipase	0.025758
69191	Pnliprp1	pancreatic lipase related protein 1	0.017958
13190	Pnliprp2	pancreatic lipase-related protein 2	0.062317
21349	Pnp	purine-nucleoside phosphorylase	0.49707
12183	Polr1d	polymerase (RNA) I polypeptide D	0.513268
19152	Polr2g	polymerase (RNA) II (DNA directed) polypeptide G	0.571293
11947	Polr2j	polymerase (RNA) II (DNA directed) polypeptide J	0.534384
12177	Pomp	proteasome maturation protein	0.519065
109552	Pop5	processing of precursor 5, ribonuclease P/MRP family (S. cerevisiae)	0.487268
19045	Ppbp	pro-platelet basic protein	0.402787
16432	Ppib	peptidylprolyl isomerase B	0.560504
67248	Ppp1ca	protein phosphatase 1, catalytic subunit, alpha isoform	0.551148
52700	Ppp1r15a	protein phosphatase 1, regulatory (inhibitor) subunit 15A	0.515117
69029	Prdx1	peroxiredoxin 1	0.463532
66915	Prdx2	peroxiredoxin 2	0.376827
18778	Prdx3	peroxiredoxin 3	0.589268
18946	Prdx4	peroxiredoxin 4	0.550779
12861	Prkar2b	protein kinase, cAMP dependent regulatory, type II beta	0.517213
15446	Prss2	protease, serine, 2	0.028531
70617	Prtn3	proteinase 3	0.300164
110074	Psap	prosaposin	0.631653
56018	Psma1	proteasome (prosome, macropain) subunit, alpha type 1	0.584272
110454	Psma6	proteasome (prosome, macropain) subunit, alpha type 6	0.506305
110826	Psma7	proteasome (prosome, macropain) subunit, alpha type 7	0.551349
19824	Psmb1	proteasome (prosome, macropain) subunit, beta type 1	0.545936
228033	Psmb3	proteasome (prosome, macropain) subunit, beta type 3	0.525757
18203	Psmb4	proteasome (prosome, macropain) subunit, beta type 4	0.544635
21672	Psmb8	proteasome (prosome, macropain) subunit, beta type 8 (large multifunctional peptidase 7)	0.597518
11799	Psme1	proteasome (prosome, macropain) 28 subunit, alpha	0.530481
20018	Ptdss2	phosphatidylserine synthase 2	0.495892
67530	Rab11a	RAB11a, member RAS oncogene family	0.551953
12448	Rab3il1	RAB3A interacting protein (rabin3)-like 1	0.484108
11973	Raly	hnRNP-associated with lethal yellow	0.607077
231889	Ramp2	receptor (calcitonin) activity modifying protein 2	0.511468
11668	Rap1b	RAS related protein 1b	0.59388
56369	Rarres2	retinoic acid receptor responder (tazarotene induced) 2	0.469461
66916	Reg1	regenerating islet-derived 1	0.047272
12262	Rer1	RER1 retention in endoplasmic reticulum 1 homolog (S. cerevisiae)	0.586842
12858	Retnlg	resistin like gamma	0.511532
66043	Rexo2	REX2, RNA exonuclease 2 homolog (S. cerevisiae)	0.585356
20201	Rfc4	replication factor C (activator 1) 4	0.49076
69038	Rgs10	regulator of G-protein signalling 10	0.54204
14972	Rgs18	regulator of G-protein signaling 18	0.519153
67133	Rhag	Rhesus blood group-associated A glycoprotein	0.391697
12868	Rhd	Rh blood group, D antigen	0.353601
28080	Rnaseh2b	ribonuclease H2, subunit B	0.486805
20195	Rnasek	ribonuclease, RNase K	0.550081
22608	Rnf11	ring finger protein 11	0.505573
16852	Rnf130	ring finger protein 130	0.577962
64214	Rpl13a	ribosomal protein L13A	0.488867
12864	Rpl14	ribosomal protein L14	0.431463
103742	Rpl18	ribosomal protein L18	0.472683
21391	Rpl23	ribosomal protein L23	0.455986
98766	Rpl26	ribosomal protein L26	0.330379
66142	Rpl27a	ribosomal protein L27A	0.500238
14131	Rpl32	ribosomal protein L32	0.335179
70564	Rpl36al	ribosomal protein L36A-like	0.429166
72289	Rpl37a	ribosomal protein L37a	0.437032
21785	Rpl39	ribosomal protein L39	0.313643
107734	Rpl4	ribosomal protein L4	0.413258
100217434	Rpl7	ribosomal protein L7	0.320505
17992	Rpl8	ribosomal protein L8	0.4704
66200	Rplp0	ribosomal protein, large, P0	0.354817
13010	Rplp2	ribosomal protein, large P2	0.368063
66469	Rpph1	ribonuclease P RNA component H1	0.210417
66537	Rps11	ribosomal protein S11	0.466107
67182	Rps14	ribosomal protein S14	0.330503
20719	Rps15	ribosomal protein S15	0.367582
55949	Rps18	ribosomal protein S18	0.437051
20463	Rps19	ribosomal protein S19	0.356772
52469	Rps20	ribosomal protein S20	0.376161
12345	Rps21	ribosomal protein S21	0.465641
66085	Rps26	ribosomal protein S26	0.378862
29817	Rps27l	ribosomal protein S27-like	0.448779
69878	Rps28	ribosomal protein S28	0.241788
12866	Rps3	ribosomal protein S3	0.395216
66416	Rps3a	ribosomal protein S3A	0.250699
67868	Rps4x	ribosomal protein S4, X-linked	0.364089
59005	Rps5	ribosomal protein S5	0.40866
76890	Rps7	ribosomal protein S7	0.448703
109672	Rps8	ribosomal protein S8	0.348617
12764	Rps9	ribosomal protein S9	0.450713
75593	Rsad2	radical S-adenosyl methionine domain containing 2	0.566632
57349	Rtp4	receptor transporter protein 4	0.445783
23825	S100a1	S100 calcium binding protein A1	0.495277
14710	S100a10	S100 calcium binding protein A10 (calpactin)	0.44518
17775	S100a11	S100 calcium binding protein A11 (calgizzarin)	0.467662
18674	S100a13	S100 calcium binding protein A13	0.448575
68995	S100a4	S100 calcium binding protein A4	0.475643
66136	S100a6	S100 calcium binding protein A6 (calcyclin)	0.379999
27061	S100a8	S100 calcium binding protein A8 (calgranulin A)	0.40536
102462	S100a9	S100 calcium binding protein A9 (calgranulin B)	0.439811
19899	Sar1b	SAR1 gene homolog B (S. cerevisiae)	0.529024
67710	Sdcbp	syndecan binding protein	0.605748
11857	Sdhd	succinate dehydrogenase complex, subunit D, integral membrane protein	0.58342
21916	Sec11c	SEC11 homolog C (S. cerevisiae)	0.563835
18002	Sec61b	Sec61 beta subunit	0.379898
67115	Sepp1	selenoprotein P, plasma, 1	0.502104
14569	Serp1	stress-associated endoplasmic reticulum protein 1	0.577767
12856	Serpina1b	serine (or cysteine) preptidase inhibitor, clade A, member 1B	0.51309
12857	Serpinb6a	serine (or cysteine) peptidase inhibitor, clade B, member 6a	0.485864
76703	Sh3bgrl	SH3-binding domain glutamic acid-rich protein like	0.518193
66357	Sh3bgrl3	SH3 domain binding glutamic acid-rich protein-like 3	0.626762
66152	Shfm1	split hand/foot malformation (ectrodactyly) type 1	0.573753
70456	Skp1a	S-phase kinase-associated protein 1A	0.528407
69216	Slc25a3	solute carrier family 25 (mitochondrial carrier, phosphate carrier), member 3	0.582299
192970	Slc25a39	solute carrier family 25, member 39	0.538436
109660	Slc25a5	solute carrier family 25 (mitochondrial carrier, adenine nucleotide translocator), member 5	0.590111
100216532	Slc40a1	solute carrier family 40 (iron-regulated transporter), member 1	0.527457
12465	Slc43a1	solute carrier family 43, member 1	0.437465
67891	Slc48a1	solute carrier family 48 (heme transporter), member 1	0.56508
66218	Slc4a1	solute carrier family 4 (anion exchanger), member 1	0.480698
66481	Slfn14-ps	schlafen family member 14, pseudogene	0.380234
78304	Slfn2	schlafen 2	0.606703
14964	Smox	spermine oxidase	0.465114
11475	Snca	synuclein, alpha	0.520199
13829	Snord2	small nucleolar RNA, C/D box 2	3.57761
12017	Snord35a	small nucleolar RNA, C/D box 35A	2.63994
16854	Snord88c	small nucleolar RNA, C/D box 88C	4.18442
20022	Snrnp27	small nuclear ribonucleoprotein 27 (U4/U6.U5)	0.562219
80876	Snrpb	small nuclear ribonucleoprotein B	0.584057
66447	Snrpd1	small nuclear ribonucleoprotein D1	0.554558
66235	Snrpd2	small nuclear ribonucleoprotein D2	0.422813
12259	Snrpd3	small nuclear ribonucleoprotein D3	0.58762
26900	Snrpe	small nuclear ribonucleoprotein E	0.477459
74760	Snrpf	small nuclear ribonucleoprotein polypeptide F	0.379216
242705	Snrpg	small nuclear ribonucleoprotein polypeptide G	0.398454
22320	Snx3	sorting nexin 3	0.570594
67126	Sod1	superoxide dismutase 1, soluble	0.489003
19941	Spink3	serine peptidase inhibitor, Kazal type 3	0.070343
11826	Srgn	serglycin	0.530109
68475	Sri	sorcin	0.549484
22187	Srp19	signal recognition particle 19	0.551211
53378	Ssna1	Sjogren's syndrome nuclear autoantigen 1	0.553224
67373	Ssr4	signal sequence receptor, delta	0.528264
14605	St3gal5	ST3 beta-galactoside alpha-2,3-sialyltransferase 5	0.520071
14651	Stard10	START domain containing 10	0.515164
21454	Stom	stomatin	0.528036
114584	Stx16	syntaxin 16	2.02841
76123	Sub1	SUB1 homolog (S. cerevisiae)	0.51327
13167	Sycn	syncollin	0.017457
110323	Tac2	tachykinin 2	0.356755
66495	Tagln	transgelin	0.503351
66286	Tal1	T-cell acute lymphocytic leukemia 1	0.441832
22145	Taldo1	transaldolase 1	0.556913
67941	Tbca	tubulin cofactor A	0.493481
72931	Tbxas1	thromboxane A synthase 1, platelet	0.463983
64435	Tceb1	transcription elongation factor B (SIII), polypeptide 1	0.538361
14860	Tceb2	transcription elongation factor B (SIII), polypeptide 2	0.496475
16596	Tcp1	t-complex protein 1	0.596157
66212	Tff2	trefoil factor 2 (spasmolytic protein 1)	0.054583
68011	Tfrc	transferrin receptor	0.50432
19088	Thrsp	thyroid hormone responsive SPOT14 homolog (Rattus)	0.205971
71779	Timd4	T-cell immunoglobulin and mucin domain containing 4	0.521664
233016	Tmed3	transmembrane emp24 domain containing 3	0.57316
12215	Tmem14c	transmembrane protein 14C	0.524979
15452	Tmem59	transmembrane protein 59	0.590738
66834	Tmod1	tropomodulin 1	0.319198
22074	Tmsb4x	thymosin, beta 4, X chromosome	0.384325
12442	Tomm22	translocase of outer mitochondrial membrane 22 homolog (yeast)	0.584266
333182	Tpt1	tumor protein, translationally-controlled 1	0.483874
20363	Trappc2l	trafficking protein particle complex 2-like	0.523594
93684	Trf	transferrin	0.601976
66576	Trim10	tripartite motif-containing 10	0.386
66928	Try4	trypsin 4	0.015992
66467	Try5	trypsin 5	0.021088
76701	Tsc22d3	TSC22 domain family, member 3	0.537128
17524	Tspan33	tetraspanin 33	0.479424
245195	Tspan4	tetraspanin 4	0.514479
22070	Tspan8	tetraspanin 8	0.303131
16819	Tuba1b	tubulin, alpha 1B	0.476518
22317	Tuba4a	tubulin, alpha 4A	0.511848
20556	Tubb2c	tubulin, beta 2C	0.549604
20102	Tubb5	tubulin, beta 5	0.619177
58185	Txn1	thioredoxin 1	0.424785
27207	Txndc17	thioredoxin domain containing 17	0.518126
631037	Txnl1	thioredoxin-like 1	0.547572
16988	Tyrobp	TYRO protein tyrosine kinase binding protein	0.414957
66168	Ubac1	ubiquitin associated domain containing 1	0.469118
57423	Ubb	ubiquitin B	0.341829
53382	Ubc	ubiquitin C	0.500855
12332	Ube2c	ubiquitin-conjugating enzyme E2C	0.457908
74117	Ube2e3	ubiquitin-conjugating enzyme E2E 3, UBC4/5 homolog (yeast)	0.550655
215449	Ube2l6	ubiquitin-conjugating enzyme E2L 6	0.452924
17084	Ufc1	ubiquitin-fold modifier conjugating enzyme 1	0.513926
23833	Uqcr10	ubiquinol-cytochrome c reductase, complex III subunit X	0.544458
218490	Uqcrb	ubiquinol-cytochrome c reductase binding protein	0.499223
13014	Uqcrfs1	ubiquinol-cytochrome c reductase, Rieske iron-sulfur polypeptide 1	0.594802
57444	Uqcrh	ubiquinol-cytochrome c reductase hinge protein	0.363586
26961	Uqcrq	ubiquinol-cytochrome c reductase, complex III subunit VII	0.5115
52530	Urod	uroporphyrinogen decarboxylase	0.449945
19186	Usp18	ubiquitin specific peptidase 18	0.402512
66397	Vamp1	vesicle-associated membrane protein 1	2.376
67270	Vamp5	vesicle-associated membrane protein 5	0.520718
66437	Vamp8	vesicle-associated membrane protein 8	0.490532
15368	Wdr89	WD repeat domain 89	0.44146
69060	Xist	inactive X specific transcripts	0.015472
66618	Ybx1	Y box protein 1	0.564678
66155	Zg16	zymogen granule protein 16	0.040174
70645	Znrd1	zinc ribbon domain containing, 1	0.58193

## Sheet: DESEQ_9Vnull Saline_WT_Spleen
Spleen_DESeq_9V/null saline vs.WT
Entrez ID	Gene Symbol	Gene Description	Fold change 9V/null Saline /WT
71779	March8	membrane-associated ring finger (C3HC4) 8	-1.7579
93684	Sepp1	selenoprotein	-1.56829
67388	1110008F13Rik	RIKEN cDNA 1110008F13 gene	-1.71659
73747	1110034G24Rik	RIKEN cDNA 1110034G24 gene	-1.6186
68971	1500001M20Rik	RIKEN cDNA 1500001M20 gene	-1.65938
75555	1700020D05Rik	RIKEN cDNA 1700020D05 gene	2.92263
75647	1700025E21Rik	RIKEN cDNA 1700025E21 gene	-2.95197
66337	1700025K23Rik	RIKEN cDNA 1700025K23 gene	-1.97432
69038	1810006K21Rik	RIKEN cDNA 1810006K21 gene	-1.5218
66291	1810030N24Rik	RIKEN cDNA 1810030N24 gene	-1.70752
380773	1810035L17Rik	RIKEN cDNA 1810035L17 gene	-1.75858
103742	1810046J19Rik	RIKEN cDNA 1810046J19 gene	-1.53613
67705	1810058I24Rik	RIKEN cDNA 1810058I24 gene	-1.6848
69861	2010003K11Rik	RIKEN cDNA 2010003K11 gene	-2.56602
67017	2010011I20Rik	RIKEN cDNA 2010011I20 gene	-1.61792
70257	2010107E04Rik	RIKEN cDNA 2010107E04 gene	-1.84872
67373	2210010C04Rik	RIKEN cDNA 2210010C04 gene	-7.07559
433771	2310028O11Rik	RIKEN cDNA 2310028O11 gene	-1.53693
71947	2310067B10Rik	RIKEN cDNA 2310067B10 gene	1.61249
66991	2410004A20Rik	RIKEN cDNA 2410004A20 gene	1.70147
73673	2410076I21Rik	RIKEN cDNA 2410076I21 gene	-2.20016
69885	2610002D18Rik	RIKEN cDNA 2610002D18 gene	-2.38646
100042464	2610203C20Rik	RIKEN cDNA 2610203C20 gene	2.13498
66469	2810405K02Rik	RIKEN cDNA 2810405K02 gene	-1.65845
68026	2810417H13Rik	RIKEN cDNA 2810417H13 gene	-1.59989
67261	2900005J15Rik	RIKEN cDNA 2900005J15 gene	2.05169
72931	2900010J23Rik	RIKEN cDNA 2900010J23 gene	-1.56404
73112	3110003A17Rik	RIKEN cDNA 3110003A17 gene	-1.55555
70691	3830403N18Rik	RIKEN cDNA 3830403N18 gene	-2.737
74041	4632434I11Rik	RIKEN cDNA 4632434I11 gene	-1.99343
223989	4921513D23Rik	RIKEN cDNA 4921513D23 gene	1.80682
75317	4930547N16Rik	RIKEN cDNA 4930547N16 gene	-1.59339
70564	5730469M10Rik	RIKEN cDNA 5730469M10 gene	-2.55478
70617	5730508B09Rik	RIKEN cDNA 5730508B09 gene	-1.69355
381232	5830416P10Rik	RIKEN cDNA 5830416P10 gene	3.00615
70720	6330407A03Rik	RIKEN cDNA 6330407A03 gene	1.95265
230996	9430015G10Rik	RIKEN cDNA 9430015G10 gene	1.89986
320706	9830001H06Rik	RIKEN cDNA 9830001H06 gene	1.60648
320977	A330023F24Rik	RIKEN cDNA A330023F24 gene	2.93888
97159	A430005L14Rik	RIKEN cDNA A430005L14 gene	-1.50213
319493	A430078G23Rik	RIKEN cDNA A430078G23 gene	1.99565
319942	A530016L24Rik	RIKEN cDNA A530016L24 gene	-2.26488
403174	A930005I04Rik	RIKEN cDNA A930005I04 gene	2.26559
224805	Aars2	alanyl-tRNA synthetase 2, mitochondrial (putative)	1.97389
11303	Abca1	ATP-binding cassette, sub-family A (ABC1), member 1	1.78686
11305	Abca2	ATP-binding cassette, sub-family A (ABC1), member 2	2.01334
56199	Abcb10	ATP-binding cassette, sub-family B (MDR/TAP), member 10	-1.51139
74104	Abcb6	ATP-binding cassette, sub-family B (MDR/TAP), member 6	-1.79845
224814	Abcc10	ATP-binding cassette, sub-family C (CFTR/MRP), member 10	1.89157
26357	Abcg2	ATP-binding cassette, sub-family G (WHITE), member 2	-1.81059
192663	Abcg4	ATP-binding cassette, sub-family G (WHITE), member 4	-1.58067
99382	Abtb2	ankyrin repeat and BTB (POZ) domain containing 2	1.82316
100705	Acacb	acetyl-Coenzyme A carboxylase beta	1.71519
66834	Acot13	acyl-CoA thioesterase 13	-1.57271
54137	Acrbp	proacrosin binding protein	1.83677
20216	Acsm3	acyl-CoA synthetase medium-chain family member 3	-3.30027
11488	Adam11	a disintegrin and metallopeptidase domain 11	2.01092
11501	Adam8	a disintegrin and metallopeptidase domain 8	1.78149
108153	Adamts7	a disintegrin-like and metallopeptidase (reprolysin type) with thrombospondin type 1 motif, 7	2.27654
229595	Adamtsl4	ADAMTS-like 4	1.93193
100113398	Adat3	adenosine deaminase, tRNA-specific 3, TAD2 homolog (S. cerevisiae)	1.89479
246747	Adig	adipogenin	-4.60399
11450	Adipoq	adiponectin, C1Q and collagen domain containing	-3.2398
320129	Adrbk2	adrenergic receptor kinase, beta 2	1.77987
11603	Agrn	agrin	1.59874
230793	Ahdc1	AT hook, DNA binding motif, containing 1	1.70549
233066	AI428936	expressed sequence AI428936	2.00795
11629	Aif1	allograft inflammatory factor 1	-1.82367
432442	Akap7	A kinase (PRKA) anchor protein 7	-1.56577
100986	Akap9	A kinase (PRKA) anchor protein (yotiao) 9	2.05318
17025	Alad	aminolevulinate, delta-, dehydratase	-1.67083
11656	Alas2	aminolevulinic acid synthase 2, erythroid	-1.97141
11668	Aldh1a1	aldehyde dehydrogenase family 1, subfamily A1	-2.06265
26358	Aldh1a7	aldehyde dehydrogenase family 1, subfamily A7	-1.8627
235633	Als2cl	ALS2 C-terminal like	2.12799
108812	Als2cr12	amyotrophic lateral sclerosis 2 (juvenile) chromosome region, candidate 12 (human)	-1.9328
545562	Amy2b	amylase 2b	-3.27863
72713	Angptl1	angiopoietin-like 1	2.06296
237761	Ankrd43	ankyrin repeat domain 43	-2.79553
237615	Ankrd52	ankyrin repeat domain 52	2.20966
68743	Anln	anillin, actin binding protein	-1.52776
382014	Ano8	anoctamin 8	2.14479
16790	Anpep	alanyl (membrane) aminopeptidase	1.55335
11752	Anxa8	annexin A8	-3.46558
71790	Anxa9	annexin A9	-2.55974
11777	Ap3s1	adaptor-related protein complex 3, sigma 1 subunit	-1.6257
11782	Ap4s1	adaptor-related protein complex AP-4, sigma 1	-1.5713
80287	Apobec3	apolipoprotein B mRNA editing enzyme, catalytic polypeptide 3	2.11048
328563	Apol11b	apolipoprotein L 11b	-1.9296
11826	Aqp1	aquaporin 1	-1.76709
64008	Aqp9	aquaporin 9	-2.04479
11838	Arc	activity regulated cytoskeletal-associated protein	2.19629
11847	Arg2	arginase type II	1.96541
544817	Arhgap27	Rho GTPase activating protein 27	1.51644
11857	Arhgdib	Rho, GDP dissociation inhibitor (GDI) beta	-1.60169
207212	Arhgef17	Rho guanine nucleotide exchange factor (GEF) 17	1.52816
102098	Arhgef18	rho/rac guanine nucleotide exchange factor (GEF) 18	1.61316
93760	Arid1a	AT rich interactive domain 1A (SWI-like)	1.77223
11861	Arl4a	ADP-ribosylation factor-like 4A	-1.676
109978	Art4	ADP-ribosyltransferase 4	-1.72485
66929	Asf1b	ASF1 anti-silencing function 1 homolog B (S. cerevisiae)	-1.61987
192195	Ash1l	ash1 (absent, small, or homeotic)-like (Drosophila)	2.09038
27053	Asns	asparagine synthetase	-1.88065
13498	Atn1	atrophin 1	2.10076
50770	Atp11a	ATPase, class VI, type 11A	1.66322
66043	Atp5d	ATP synthase, H+ transporting, mitochondrial F1 complex, delta subunit	-1.53806
67126	Atp5e	ATP synthase, H+ transporting, mitochondrial F1 complex, epsilon subunit	-1.73569
228033	Atp5g3	ATP synthase, H+ transporting, mitochondrial F0 complex, subunit C3 (subunit 9)	-1.65669
11957	Atp5j	ATP synthase, H+ transporting, mitochondrial F0 complex, subunit F	-1.65093
57423	Atp5j2	ATP synthase, H+ transporting, mitochondrial F0 complex, subunit F2	-1.59798
11958	Atp5k	ATP synthase, H+ transporting, mitochondrial F1F0 complex, subunit e	-1.80781
27425	Atp5l	ATP synthase, H+ transporting, mitochondrial F0 complex, subunit g	2.35948
28080	Atp5o	ATP synthase, H+ transporting, mitochondrial F1 complex, O subunit	-1.74325
242341	Atp6v0d2	ATPase, H+ transporting, lysosomal V0 subunit D2	5.71351
11983	Atpif1	ATPase inhibitory factor 1	-1.80403
246103	Atxn7	ataxin 7	1.86386
20878	Aurka	aurora kinase A	-1.54448
107350	AW112010	expressed sequence AW112010	-1.62035
244810	AW551984	expressed sequence AW551984	-2.95197
217882	AW555464	expressed sequence AW555464	1.66456
68170	B230118H07Rik	RIKEN cDNA B230118H07 gene	-1.76564
12017	Bag1	BCL2-associated athanogene 1	-1.55827
213539	Bag2	BCL2-associated athanogene 2	-1.98696
228536	Bahd1	bromo adjacent homology domain containing 1	1.50576
68010	Bambi	BMP and activin membrane-bound inhibitor, homolog (Xenopus laevis)	-1.65489
116848	Baz2a	bromodomain adjacent to zinc finger domain, 2A	1.82168
170658	BC002163	NADH dehydrogenase Fe-S protein 5 pseudogene	-1.70598
216152	BC005764	cDNA sequence BC005764	2.34046
545551	BC021767	cingulin pseudogene	-3.34554
229600	BC028528	cDNA sequence BC028528	-1.5408
58208	Bcl11b	B-cell leukemia/lymphoma 11B	1.70033
12048	Bcl2l1	BCL2-like 1	-1.72054
80288	Bcl9l	B-cell CLL/lymphoma 9-like	2.14908
71458	Bcor	BCL6 interacting corepressor	1.64565
11799	Birc5	baculoviral IAP repeat-containing 5	-1.97237
12211	Birc6	baculoviral IAP repeat-containing 6	1.86649
233016	Blvrb	biliverdin reductase B (flavin reductase (NADPH))	-1.67067
12164	Bmp8b	bone morphogenetic protein 8b	-3.16893
12177	Bnip3l	BCL2/adenovirus E1B interacting protein 3-like	-1.72153
665775	Bod1l	biorientation of chromosomes in cell division 1-like	1.88939
78653	Bola3	bolA-like 3 (E. coli)	-1.9726
12183	Bpgm	2,3-bisphosphoglycerate mutase	-1.86886
70456	Brp44	brain protein 44	-1.68353
12215	Bsg	basigin	-1.78499
218490	Btf3	basic transcription factor 3	-1.69592
12231	Btn1a1	butyrophilin, subfamily 1, member A1	-3.41629
12235	Bub1	budding uninhibited by benzimidazoles 1 homolog (S. cerevisiae)	-1.55317
231889	Bud31	BUD31 homolog (yeast)	-1.68883
207777	Bzrap1	benzodiazepine receptor associated protein 1	2.59167
238317	C130039O16Rik	RIKEN cDNA C130039O16 gene	1.77251
231855	C330006K01Rik	RIKEN cDNA C330006K01 gene	1.65118
224171	C330027C09Rik	RIKEN cDNA C330027C09 gene	-1.58691
97130	C77080	expressed sequence C77080	1.80529
12291	Cacna1g	calcium channel, voltage-dependent, T type, alpha 1G subunit	-1.52713
58226	Cacna1h	calcium channel, voltage-dependent, T type, alpha 1H subunit	2.05538
239556	Cacna1i	calcium channel, voltage-dependent, alpha 1I subunit	1.91197
12297	Cacnb3	calcium channel, voltage-dependent, beta 3 subunit	1.61355
69719	Cad	carbamoyl-phosphate synthetase 2, aspartate transcarbamylase, and dihydroorotase	1.62416
12796	Camp	cathelicidin antimicrobial peptide	-1.73307
216874	Camta2	calmodulin binding transcription activator 2	1.94223
12349	Car2	carbonic anhydrase 2	-1.94935
12319	Car8	carbonic anhydrase 8	-3.31455
107239	Carns1	carnosine synthase 1	1.79072
140721	Caskin2	CASK-interacting protein 2	1.55832
69216	Ccdc23	coiled-coil domain containing 23	-1.6573
68201	Ccdc34	coiled-coil domain containing 34	-1.54744
381077	Ccdc78	coiled-coil domain containing 78	1.6435
78317	Ccdc88b	coiled-coil domain containing 88B	1.69187
56221	Ccl24	chemokine (C-C motif) ligand 24	-2.11832
12428	Ccna2	cyclin A2	-1.94913
268697	Ccnb1	cyclin B1	-1.79525
12442	Ccnb2	cyclin B2	-2.0273
12447	Ccne1	cyclin E1	-1.73443
12448	Ccne2	cyclin E2	-2.39736
244233	Cd163l1	CD163 molecule-like 1	4.34457
12480	Cd1d2	CD1d2 antigen	4.25128
246278	Cd207	CD207 antigen	-1.81162
69142	Cd209f	CD209f antigen	-3.7309
12484	Cd24a	CD24a antigen	-1.89883
66205	Cd302	CD302 antigen	-1.59969
23833	Cd52	CD52 antigen	-1.6459
12509	Cd59a	CD59a antigen	-1.80276
11801	Cd5l	CD5 antigen-like	-1.70356
12532	Cdc25c	cell division cycle 25 homolog C (S. pombe)	-1.83552
217866	Cdc42bpb	CDC42 binding protein kinase beta	1.69353
23834	Cdc6	cell division cycle 6 homolog (S. cerevisiae)	-1.7544
52276	Cdca8	cell division cycle associated 8	-1.6741
12534	Cdk1	cyclin-dependent kinase 1	-1.87039
72391	Cdkn3	cyclin-dependent kinase inhibitor 3	-2.6304
12585	Cdr2	cerebellar degeneration-related 2	-2.03759
330483	Ceacam16	carcinoembryonic antigen-related cell adhesion molecule 16	1.99022
12613	Cel	carboxyl ester lipase	-6.67285
13706	Cela2a	chymotrypsin-like elastase family, member 2A	-4.45837
67868	Cela3b	chymotrypsin-like elastase family, member 3B	-8.14904
12614	Celsr1	cadherin, EGF LAG seven-pass G-type receptor 1 (flamingo homolog, Drosophila)	2.03055
26886	Cenph	centromere protein H	-1.85326
102920	Cenpi	centromere protein I	-1.671
60411	Cenpk	centromere protein K	-2.6512
70454	Cenpl	centromere protein L	-1.74062
66570	Cenpm	centromere protein M	-1.81557
72155	Cenpn	centromere protein N	-1.5182
66311	Cenpw	centromere protein W	-1.93129
16328	Cep250	centrosomal protein 250	1.98844
225659	Cep76	centrosomal protein 76	-1.52549
207175	Cetn4	centrin 4	-2.80429
11537	Cfd	complement factor D (adipsin)	-2.53869
68044	Chac2	ChaC, cation transport regulator homolog 2 (E. coli)	-2.03667
12643	Chad	chondroadherin	2.56423
110749	Chaf1b	chromatin assembly factor 1, subunit B (p60)	-1.71153
66121	Chchd1	coiled-coil-helix-coiled-coil-helix domain containing 1	-1.61914
14004	Chchd2	coiled-coil-helix-coiled-coil-helix domain containing 2	-1.83537
71389	Chd6	chromodomain helicase DNA binding protein 6	1.68595
12649	Chek1	checkpoint kinase 1 homolog (S. pombe)	-1.63519
100910	Chpf2	chondroitin polymerizing factor 2	1.5071
211151	Churc1	churchill domain containing 1	-1.53699
71722	Cic	capicua homolog (Drosophila)	1.85781
54124	Cks1b	CDC28 protein kinase 1b	-1.5651
57255	Cldn13	claudin 13	-2.60502
60363	Cldn15	claudin 15	-2.25763
56760	Clec1b	C-type lectin domain family 1, member b	-1.75386
93694	Clec2d	C-type lectin domain family 2, member d	-1.68269
56619	Clec4e	C-type lectin domain family 4, member e	1.55592
56620	Clec4n	C-type lectin domain family 4, member n	-1.51419
109791	Clps	colipase, pancreatic	-5.72615
12764	Cmas	cytidine monophospho-N-acetylneuraminic acid synthetase	-1.73128
67899	Cmc1	COX assembly mitochondrial protein homolog (S. cerevisiae)	-1.68398
22169	Cmpk2	cytidine monophosphate (UMP-CMP) kinase 2, mitochondrial	-1.65772
12789	Cnga2	cyclic nucleotide gated channel alpha 2	1.89597
216846	Cntrob	centrobin, centrosomal BRCA2 interacting protein	1.85313
12816	Col12a1	collagen, type XII, alpha 1	2.07568
107581	Col16a1	collagen, type XVI, alpha 1	1.60692
12822	Col18a1	collagen, type XVIII, alpha 1	1.74011
12827	Col4a2	collagen, type IV, alpha 2	1.63303
12836	Col7a1	collagen, type VII, alpha 1	1.96077
66200	Commd6	COMM domain containing 6	-1.55859
12856	Cox17	cytochrome c oxidase, subunit XVII assembly protein homolog (yeast)	-1.66202
12857	Cox4i1	cytochrome c oxidase subunit IV isoform 1	-1.65625
12858	Cox5a	cytochrome c oxidase, subunit Va	-1.73776
12861	Cox6a1	cytochrome c oxidase, subunit VI a, polypeptide 1	-1.62829
110323	Cox6b1	cytochrome c oxidase, subunit VIb polypeptide 1	-1.534
333182	Cox6b2	cytochrome c oxidase subunit VIb polypeptide 2	-2.23029
66142	Cox7b	cytochrome c oxidase subunit VIIb	-1.59889
12869	Cox8b	cytochrome c oxidase, subunit VIIIb	-2.92488
109697	Cpa1	carboxypeptidase A1	-8.00561
232680	Cpa2	carboxypeptidase A2, pancreatic	-7.35587
76703	Cpb1	carboxypeptidase B1 (tissue)	-7.65538
433375	Creg1	cellular repressor of E1A-stimulated genes 1	-1.61065
12925	Crip1	cysteine-rich protein 1 (intestinal)	-1.76993
56724	Cript	cysteine-rich PDZ-binding protein	-1.52135
78892	Crispld2	cysteine-rich secretory protein LCCL domain containing 2	1.52365
74343	Crtc2	CREB regulated transcription coactivator 2	1.50144
70461	Crtc3	CREB regulated transcription coactivator 3	1.61028
56449	Csda	cold shock domain protein A	-1.68802
12984	Csf2rb2	colony stimulating factor 2 receptor, beta 2, low-affinity (granulocyte-macrophage)	1.52934
13014	Cstb	cystatin B	-1.52247
13024	Ctla2a	cytotoxic T lymphocyte-associated protein 2 alpha	-1.50508
66473	Ctrb1	chymotrypsinogen B1	-4.8247
76701	Ctrc	chymotrypsin C (caldecrin)	-6.02673
109660	Ctrl	chymotrypsin-like	-2.83417
13034	Ctse	cathepsin E	-1.60086
16433	Cuzd1	CUB and zona pellucida-like domains 1	-7.22204
55985	Cxcl13	chemokine (C-X-C motif) ligand 13	-1.50832
80901	Cxcr6	chemokine (C-X-C motif) receptor 6	-1.54
109361	D730005E14Rik	RIKEN cDNA D730005E14 gene	10.7584
244418	D8Ertd82e	DNA segment, Chr 8, ERATO Doi 82, expressed	1.7105
69601	Dab2ip	disabled homolog 2 (Drosophila) interacting protein	1.55871
13349	Darc	Duffy blood group, chemokine receptor	-1.91561
13167	Dbi	diazepam binding inhibitor	-1.5844
233651	Dchs1	dachsous 1 (Drosophila)	1.7496
13190	Dct	dopachrome tautomerase	-3.71587
26900	Ddx3y	DEAD (Asp-Glu-Ala-Asp) box polypeptide 3, Y-linked	4.66076
70059	Degs2	degenerative spermatocyte homolog 2 (Drosophila), lipid desaturase	2.16988
329727	Dennd2c	DENN/MADD domain containing 2C	-1.76257
76131	Depdc1a	DEP domain containing 1a	-1.89238
218581	Depdc1b	DEP domain containing 1B	-1.75518
13361	Dhfr	dihydrofolate reductase	-1.948
192970	Dhrs11	dehydrogenase/reductase (SDR family) member 11	-2.06292
241452	Dhrs9	dehydrogenase/reductase (SDR family) member 9	1.83756
71723	Dhx34	DEAH (Asp-Glu-Ala-His) box polypeptide 34	1.62905
64340	Dhx38	DEAH (Asp-Glu-Ala-His) box polypeptide 38	1.50128
239667	Dip2b	DIP2 disco-interacting protein 2 homolog B (Drosophila)	1.6554
320256	Dlec1	deleted in lung and esophageal cancer 1	1.57239
218977	Dlgap5	discs, large (Drosophila) homolog-associated protein 5	-1.51766
12945	Dmbt1	deleted in malignant brain tumors 1	-4.58101
73712	Dmkn	dermokine	-3.12257
69926	Dnahc17	dynein, axonemal, heavy chain 17	3.02801
15504	Dnajb3	DnaJ (Hsp40) homolog, subfamily B, member 3	-1.71846
66148	Dnajc15	DnaJ (Hsp40) homolog, subfamily C, member 15	-1.64338
13435	Dnmt3a	DNA methyltransferase 3A	1.56823
319899	Dock6	dedicator of cytokinesis 6	1.74774
105445	Dock9	dedicator of cytokinesis 9	1.84142
105638	Dph3	DPH3 homolog (KTI11, S. cerevisiae)	-1.56884
66310	Dpy30	dpy-30 homolog (C. elegans)	-1.66113
93838	Dqx1	DEAQ RNA-dependent ATPase	3.10468
72107	Dscc1	defective in sister chromatid cohesion 1 homolog (S. cerevisiae)	-1.78178
76843	Dtl	denticleless homolog (Drosophila)	-1.52172
110074	Dut	deoxyuridine triphosphatase	-1.69457
13542	Dvl1	dishevelled, dsh homolog 1 (Drosophila)	1.51973
56455	Dynll1	dynein light chain LC8-type 1	-1.64002
67068	Dynlrb1	dynein light chain roadblock-type 1	-1.50159
226419	Dyrk3	dual-specificity tyrosine-(Y)-phosphorylation regulated kinase 3	-1.86453
432582	E130309D14Rik	RIKEN cDNA E130309D14 gene	-2.30006
13555	E2f1	E2F transcription factor 1	-1.52715
242705	E2f2	E2F transcription factor 2	-1.68008
108961	E2f8	E2F transcription factor 8	-1.64434
319722	E330033B04Rik	RIKEN cDNA E330033B04 gene	2.89907
13586	Ear1	eosinophil-associated, ribonuclease A family, member 1	-2.47256
93719	Ear6	eosinophil-associated, ribonuclease A family, member 6	-2.31305
13605	Ect2	ect2 oncogene	-1.59834
13616	Edn3	endothelin 3	-2.01028
13627	Eef1a1	eukaryotic translation elongation factor 1 alpha 1	-2.16291
55949	Eef1b2	eukaryotic translation elongation factor 1 beta 2	-1.98335
67160	Eef1g	eukaryotic translation elongation factor 1 gamma	-1.72618
66235	Eif1ax	eukaryotic translation initiation factor 1A, X-linked	-1.56475
239528	Eif2c2	eukaryotic translation initiation factor 2C, 2	1.82866
66085	Eif3f	eukaryotic translation initiation factor 3, subunit F	-1.60429
68135	Eif3h	eukaryotic translation initiation factor 3, subunit H	-1.59683
13714	Elk4	ELK4, member of ETS oncogene family	2.17383
13717	Eln	elastin	1.80585
319670	Eml5	echinoderm microtubule associated protein like 5	1.94363
71946	Endod1	endonuclease domain containing 1	-1.50771
215446	Entpd3	ectonucleoside triphosphate diphosphohydrolase 3	1.77179
13829	Epb4.9	erythrocyte protein band 4.9	-2.10334
105298	Epdr1	ependymin related protein 1 (zebrafish)	-1.68382
77781	Epm2aip1	EPM2A (laforin) interacting protein 1	1.72779
13857	Epor	erythropoietin receptor	-1.90041
13861	Epx	eosinophil peroxidase	-3.16754
13871	Ercc2	excision repair cross-complementing rodent repair deficiency, complementation group 2	1.61612
319955	Ercc6	excision repair cross-complementing rodent repair deficiency, complementation group 6	1.88202
71988	Esco2	establishment of cohesion 1 homolog 2 (S. cerevisiae)	-1.86087
13885	Esd	esterase D/formylglutathione hydrolase	-1.61663
14064	F2rl2	coagulation factor II (thrombin) receptor-like 2	-1.72363
11770	Fabp4	fatty acid binding protein 4, adipocyte	-2.14866
68636	Fahd1	fumarylacetoacetate hydrolase domain containing 1	-1.73233
338368	Fam109b	family with sequence similarity 109, member B	-1.76043
239170	Fam160b2	family with sequence similarity 160, member B2	1.76357
70186	Fam162a	family with sequence similarity 162, member A	-1.59995
212483	Fam193b	family with sequence similarity 193, member B	2.19316
574403	Fam196b	family with sequence similarity 196, member B	1.51283
71804	Fam54a	family with sequence similarity 54, member A	-1.74599
78252	Fam55b	family with sequence similarity 55, member B	-2.07158
75687	Fam65a	family with sequence similarity 65, member A	1.64249
240479	Fam69c	family with sequence similarity 69, member C	-2.83311
68250	Fam96a	family with sequence similarity 96, member A	-1.54788
72194	Fbxl20	F-box and leucine-rich repeat protein 20	1.74924
67141	Fbxo5	F-box protein 5	-1.75416
64435	Fcamr	Fc receptor, IgA, IgM, high affinity	2.87275
14127	Fcer1g	Fc receptor, IgE, high affinity I, gamma polypeptide	-1.50821
14151	Fech	ferrochelatase	-2.10291
60530	Fignl1	fidgetin-like 1	-1.5789
30795	Fkbp3	FK506 binding protein 3	-1.53751
14257	Flt4	FMS-like tyrosine kinase 4	1.80826
63828	Fn3k	fructosamine 3 kinase	-2.49435
55935	Fnbp4	formin binding protein 4	1.61138
14275	Folr1	folate receptor 1 (adult)	-2.33675
14284	Fosl2	fos-like antigen 2	1.90444
17425	Foxk1	forkhead box K1	1.85558
20371	Foxp3	forkhead box P3	2.21374
74123	Foxp4	forkhead box P4	1.55219
14300	Frg1	FSHD region gene 1	-1.53178
14086	Fscn1	fascin homolog 1, actin bundling protein (Strongylocentrotus purpuratus)	1.60797
14319	Fth1	ferritin heavy chain 1	-1.95664
14325	Ftl1	ferritin light chain 1	-1.54932
67391	Fundc2	FUN14 domain containing 2	-1.69769
17281	Fyco1	FYVE and coiled-coil domain containing 1	1.7449
56486	Gabarap	gamma-aminobutyric acid receptor associated protein	-1.53114
13197	Gadd45a	growth arrest and DNA-damage-inducible 45 alpha	-1.61994
14460	Gata1	GATA binding protein 1	-2.03005
14630	Gclm	glutamate-cysteine ligase, modifier subunit	-1.82733
231659	Gcn1l1	GCN1 general control of amino-acid synthesis 1-like 1 (yeast)	1.87248
23886	Gdf15	growth differentiation factor 15	1.82493
69731	Gemin7	gem (nuclear organelle) associated protein 7	-1.50095
14580	Gfap	glial fibrillary acidic protein	-3.59302
14582	Gfi1b	growth factor independent 1B	-1.8758
14590	Ggh	gamma-glutamyl hydrolase	-1.62777
14598	Ggt1	gamma-glutamyltransferase 1	1.83492
69270	Gins1	GINS complex subunit 1 (Psf1 homolog)	-1.67009
30926	Glrx3	glutaredoxin 3	-1.73166
73046	Glrx5	glutaredoxin 5 homolog (S. cerevisiae)	-1.82822
100040233	Gm10334	predicted gene 10334	-3.19766
677044	Gm10653	ribsomal protein S2 pseudogene	-5.58565
100041655	Gm10863	predicted gene 10863	1.60348
631037	Gm12839	cytochrome P450, family 4, subfamily b, polypeptide 1 pseudogene	-4.33223
677289	Gm14492	predicted gene 14492	2.75228
218963	Gm1821	ubiquitin pseudogene	-1.829
100043585	Gm4535	predicted gene 4535	-2.27288
386551	Gm5409	predicted pseudogene 5409	-3.12668
432649	Gm5434	ubiquitin-conjugating enzyme E2F (putative) pseudogene	-2.23096
207806	Gm608	predicted gene 608	1.94516
621697	Gm6251	predicted gene 6251	18.1628
665378	Gm7609	predicted pseudogene 7609	1.71598
14694	Gnb2l1	guanine nucleotide binding protein (G protein), beta polypeptide 2 like 1	-1.77107
66066	Gng11	guanine nucleotide binding protein (G protein), gamma 11	-1.79442
64337	Gng13	guanine nucleotide binding protein (G protein), gamma 13	-2.75112
54214	Golga4	golgi autoantigen, golgin subfamily a, 4	1.82039
224139	Golgb1	golgi autoantigen, golgin subfamily b, macrogolgin 1	1.87065
67133	Gp2	glycoprotein 2 (zymogen granule membrane)	-1.96493
14555	Gpd1	glycerol-3-phosphate dehydrogenase 1 (soluble)	-1.76733
93695	Gpnmb	glycoprotein (transmembrane) nmb	6.6488
382045	Gpr114	G protein-coupled receptor 114	1.85686
70713	Gpr137c	G protein-coupled receptor 137C	3.74913
76123	Gpsm2	G-protein signalling modulator 2 (AGS3-like, C. elegans)	-1.97359
14775	Gpx1	glutathione peroxidase 1	-2.1176
223752	Gramd4	GRAM domain containing 4	1.53901
54645	Gripap1	GRIP1 associated protein 1	1.50153
66790	Grtp1	GH regulated TBC protein 1	-1.9804
14853	Gspt2	G1 to S phase transition 2	1.68414
14860	Gsta4	glutathione S-transferase, alpha 4	-2.11825
14862	Gstm1	glutathione S-transferase, mu 1	-1.55912
14866	Gstm5	glutathione S-transferase, mu 5	-2.36863
14874	Gstz1	glutathione transferase zeta 1 (maleylacetoacetate isomerase)	-1.50852
66467	Gtf2h5	general transcription factor IIH, polypeptide 5	-1.5267
233863	Gtf3c1	general transcription factor III C 1	1.79877
14923	Guk1	guanylate kinase 1	-1.54679
223827	Gxylt1	glucoside xylosyltransferase 1	1.78076
71683	Gypc	glycophorin C	-1.58071
232493	Gys2	glycogen synthase 2	-2.68841
14938	Gzma	granzyme A	-1.74261
15078	H3f3a	H3 histone, family 3A	-1.93466
14651	Hagh	hydroxyacyl glutathione hydrolase	-1.85279
15114	Hap1	huntingtin-associated protein 1	1.57494
225745	Haus1	HAUS augmin-like complex, subunit 1	-1.59741
15122	Hba-a1	hemoglobin alpha, adult chain 1	-3.06268
110257	Hba-a2	hemoglobin alpha, adult chain 2	-3.14426
15126	Hba-x	hemoglobin X, alpha-like embryonic chain in Hba complex	-2.78438
15129	Hbb-b1	hemoglobin, beta adult major chain	-3.41482
56233	Hdac7	histone deacetylase 7	1.55701
320473	Heatr5b	HEAT repeat containing 5B	1.67378
223658	Heatr7a	HEAT repeat containing 7A	1.55727
15199	Hebp1	heme binding protein 1	-1.59114
15204	Herc2	hect (homologous to the E6-AP (UBE3A) carboxyl terminus) domain and RCC1 (CHC1)-like domain (RLD) 2	2.05098
15254	Hint1	histidine triad nucleotide binding protein 1	-1.56156
29816	Hip1r	huntingtin interacting protein 1 related	1.57958
15288	Hmbs	hydroxymethylbilane synthase	-2.19025
545370	Hmcn1	hemicentin 1	1.99256
15354	Hmgb3	high mobility group box 3	-1.96002
15366	Hmmr	hyaluronan mediated motility receptor (RHAMM)	-1.61602
15368	Hmox1	heme oxygenase (decycling) 1	-1.56318
15473	Hrsp12	heat-responsive protein 12	-1.53918
100900	Hscb	HscB iron-sulfur cluster co-chaperone homolog (E. coli)	-1.84344
15507	Hspb1	heat shock protein 1	1.73543
15530	Hspg2	perlecan (heparan sulfate proteoglycan 2)	2.18195
15194	Htt	huntingtin	1.8425
667370	I830012O16Rik	RIKEN cDNA I830012O16 gene	-1.96519
57295	Icmt	isoprenylcysteine carboxyl methyltransferase	1.52654
76933	Ifi27l2a	interferon, alpha-inducible protein 27 like 2A	-1.67969
15957	Ifit1	interferon-induced protein with tetratricopeptide repeats 1	-2.01145
15959	Ifit3	interferon-induced protein with tetratricopeptide repeats 3	-1.99782
67661	Ift172	intraflagellar transport 172 homolog (Chlamydomonas)	1.55745
16004	Igf2r	insulin-like growth factor 2 receptor	1.80555
16012	Igfbp6	insulin-like growth factor binding protein 6	-2.2535
56489	Ikbke	inhibitor of kappaB kinase epsilon	1.50221
16165	Il13ra2	interleukin 13 receptor, alpha 2	-2.80114
227195	Ino80d	INO80 complex subunit D	2.28557
269180	Inpp4a	inositol polyphosphate-4-phosphatase, type I	1.67162
16336	Insl3	insulin-like 3	1.65738
68510	Ints1	integrator complex subunit 1	1.84049
232227	Iqsec1	IQ motif and Sec7 domain 1	1.58588
16365	Irg1	immunoresponsive gene 1	1.98844
69046	Isca1	iron-sulfur cluster assembly 1 homolog (S. cerevisiae)	-1.70579
66383	Iscu	IscU iron-sulfur cluster scaffold homolog (E. coli)	-1.58415
100038882	Isg15	ISG15 ubiquitin-like modifier	-2.60132
57444	Isg20	interferon-stimulated protein	-1.83216
75847	Ispd	isoprenoid synthase domain containing	-1.53853
213119	Itga10	integrin, alpha 10	2.04006
16440	Itpr3	inositol 1,4,5-triphosphate receptor 3	1.88618
16453	Jak3	Janus kinase 3	1.82729
16508	Kcnd2	potassium voltage-gated channel, Shal-related family, member 2	-2.67367
16526	Kcnk2	potassium channel, subfamily K, member 2	-3.87779
63830	Kcnq1ot1	KCNQ1 overlapping transcript 1	2.7019
216850	Kdm6b	KDM1 lysine (K)-specific demethylase 6B	2.02561
16551	Kif11	kinesin family member 11	-1.54682
228421	Kif18a	kinesin family member 18A	-1.61147
70218	Kif18b	kinesin family member 18B	-1.50066
16565	Kif21b	kinesin family member 21B	2.17419
110033	Kif22	kinesin family member 22	-1.54164
16581	Kifc2	kinesin family member C2	2.09304
16596	Klf1	Kruppel-like factor 1 (erythroid)	-2.26918
16612	Klk1	kallikrein 1	-2.57215
16669	Krt19	keratin 19	-3.20716
16691	Krt8	keratin 8	-2.91878
16728	L1cam	L1 cell adhesion molecule	3.12896
66192	Lage3	L antigen family, member 3	-1.52852
16773	Lama2	laminin, alpha 2	1.78782
16776	Lama5	laminin, alpha 5	2.33886
16779	Lamb2	laminin, beta 2	1.76379
226519	Lamc1	laminin, gamma 1	1.67679
16846	Lep	leptin	-2.68931
16852	Lgals1	lectin, galactose binding, soluble 1	-1.62031
107753	Lgals2	lectin, galactose-binding, soluble 2	-2.97007
16858	Lgals7	lectin, galactose binding, soluble 7	-2.60809
83557	Lin28a	lin-28 homolog A (C. elegans)	-2.44266
217325	Llgl2	lethal giant larvae homolog 2 (Drosophila)	1.73216
231876	Lmtk2	lemur tyrosine kinase 2	1.95868
100042049	LOC100042049	ribosomal protein L22 like 1 pseudogene	-1.97273
330814	Lphn1	latrophilin 1	1.89335
79235	Lrat	lecithin-retinol acyltransferase (phosphatidylcholine-retinol-O-acyltransferase)	2.00003
80877	Lrba	LPS-responsive beige-like anchor	1.70178
100316903	Lrch4-sap25	Lrch4-Sap25 gene	1.51531
16971	Lrp1	low density lipoprotein receptor-related protein 1	1.91671
233328	Lrrk1	leucine-rich repeat kinase 1	1.57388
67678	Lsm3	LSM3 homolog, U6 small nuclear RNA associated (S. cerevisiae)	-1.55399
78304	Lsmd1	LSM domain containing 1	-1.5877
16988	Lst1	leukocyte specific transcript 1	-1.52388
108075	Ltbp4	latent transforming growth factor beta binding protein 4	1.69453
17022	Lum	lumican	-2.82258
110454	Ly6a	lymphocyte antigen 6 complex, locus A	-1.61679
17067	Ly6c1	lymphocyte antigen 6 complex, locus C1	-1.51468
433099	Ly6g6f	lymphocyte antigen 6 complex, locus G6F	-1.88034
226791	Lyplal1	lysophospholipase-like 1	-1.88804
380840	Lyrm4	LYR motif containing 4	-1.60776
17105	Lyz2	lysozyme 2	-1.54351
226154	Lzts2	leucine zipper, putative tumor suppressor 2	1.58832
56150	Mad2l1	MAD2 mitotic arrest deficient-like 1 (yeast)	-1.5066
228355	Madd	MAP-kinase activating death domain	1.6424
72289	Malat1	metastasis associated lung adenocarcinoma transcript 1 (non-coding RNA)	3.60142
140481	Man2a2	mannosidase 2, alpha 2	1.95892
74840	Manf	mesencephalic astrocyte-derived neurotrophic factor	-1.50338
338372	Map3k9	mitogen-activated protein kinase kinase kinase 9	2.02758
69546	Mapk1ip1	mitogen-activated protein kinase 1 interacting protein 1	1.51642
30957	Mapk8ip3	mitogen-activated protein kinase 8 interacting protein 3	2.33765
56527	Mast1	microtubule associated serine/threonine kinase 1	1.95394
546071	Mast3	microtubule associated serine/threonine kinase 3	1.53031
110962	Mbd6	methyl-CpG binding domain protein 6	1.85445
67216	Mboat2	membrane bound O-acyltransferase domain containing 2	-2.66253
54387	Mcm3ap	minichromosome maintenance deficient 3 (S. cerevisiae) associated protein	1.62858
100019	Mdn1	midasin homolog (yeast)	2.31275
17436	Me1	malic enzyme 1, NADP(+)-dependent, cytosolic	-1.66334
59024	Med12	mediator of RNA polymerase II transcription, subunit 12 homolog (yeast)	1.72657
269878	Megf8	multiple EGF-like-domains 8	1.83297
17279	Melk	maternal embryonic leucine zipper kinase	-1.63115
76890	Memo1	mediator of cell motility 1	-1.9277
56307	Metap2	methionine aminopeptidase 2	-1.58108
432628	Mfsd2b	major facilitator superfamily domain containing 2B	-1.58498
17313	Mgp	matrix Gla protein	-1.53548
56615	Mgst1	microsomal glutathione S-transferase 1	-1.51115
66447	Mgst3	microsomal glutathione S-transferase 3	-2.55008
76580	Mib2	mindbomb homolog 2 (Drosophila)	1.72018
27008	Micall1	microtubule associated monoxygenase, calponin and LIM domain containing -like 1	1.84078
70427	Mier2	mesoderm induction early response 1, family member 2	1.69953
50932	Mink1	misshapen-like kinase 1 (zebrafish)	1.5509
735265	Mir703	microRNA 703	-1.74199
71876	Mlf1ip	myeloid leukemia factor 1 interacting protein	-1.69368
214162	Mll1	myeloid/lymphoid or mixed-lineage leukemia 1	2.24783
246198	Mllt6	myeloid/lymphoid or mixed-lineage leukemia (trithorax homolog, Drosophila); translocated to, 6	1.70137
208104	Mlxip	MLX interacting protein	2.13174
58223	Mmp19	matrix metallopeptidase 19	1.62837
17392	Mmp3	matrix metallopeptidase 3	1.95664
17428	Mnt	max binding protein	1.58953
17433	Mobp	myelin-associated oligodendrocytic basic protein	-2.95197
17524	Mpp1	membrane protein, palmitoylated	-1.60887
246221	Mpst	mercaptopyruvate sulfurtransferase	-1.51199
66419	Mrpl11	mitochondrial ribosomal protein L11	-1.50206
66448	Mrpl20	mitochondrial ribosomal protein L20	-1.5466
68611	Mrpl28	mitochondrial ribosomal protein L28	-1.52958
107734	Mrpl30	mitochondrial ribosomal protein L30	-1.64501
66845	Mrpl33	mitochondrial ribosomal protein L33	-1.56463
18100	Mrpl40	mitochondrial ribosomal protein L40	-1.60829
67270	Mrpl42	mitochondrial ribosomal protein L42	-1.69257
67308	Mrpl46	mitochondrial ribosomal protein L46	-1.57123
17750	Mt2	metallothionein 2	-1.78234
67472	Mtfr1	mitochondrial fission regulator 1	-1.50392
56717	Mtor	mechanistic target of rapamycin (serine/threonine kinase)	1.53157
353328	Muc6	mucin 6, gastric	2.47641
17121	Mxd3	Max dimerization protein 3	-1.54451
17885	Myh8	myosin, heavy polypeptide 8, skeletal muscle, perinatal	-2.65446
17904	Myl6	myosin, light polypeptide 6, alkali, smooth muscle and non-muscle	-1.70562
98932	Myl9	myosin, light polypeptide 9, regulatory	-1.57931
74376	Myo18b	myosin XVIIIb	1.60177
244349	Myst3	MYST histone acetyltransferase (monocytic leukemia) 3	1.83673
235627	Nbeal2	neurobeachin-like 2	2.03093
380969	Nckap5l	NCK-associated protein 5-like	2.12972
103425	Ncln	nicalin homolog (zebrafish)	1.54683
20602	Ncor2	nuclear receptor co-repressor 2	2.10588
17991	Ndufa2	NADH dehydrogenase (ubiquinone) 1 alpha subcomplex, 2	-1.79495
66091	Ndufa3	NADH dehydrogenase (ubiquinone) 1 alpha subcomplex, 3	-1.70676
17992	Ndufa4	NADH dehydrogenase (ubiquinone) 1 alpha subcomplex, 4	-1.71125
67130	Ndufa6	NADH dehydrogenase (ubiquinone) 1 alpha subcomplex, 6 (B14)	-1.59953
68342	Ndufb10	NADH dehydrogenase (ubiquinone) 1 beta subcomplex, 10	-1.575
68198	Ndufb2	NADH dehydrogenase (ubiquinone) 1 beta subcomplex, 2	-1.6007
66495	Ndufb3	NADH dehydrogenase (ubiquinone) 1 beta subcomplex 3	-1.55721
68194	Ndufb4	NADH dehydrogenase (ubiquinone) 1 beta subcomplex 4	-2.20872
66046	Ndufb5	NADH dehydrogenase (ubiquinone) 1 beta subcomplex, 5	-1.63291
230075	Ndufb6	NADH dehydrogenase (ubiquinone) 1 beta subcomplex, 6	-1.6233
67264	Ndufb8	NADH dehydrogenase (ubiquinone) 1 beta subcomplex 8	-1.61983
66218	Ndufb9	NADH dehydrogenase (ubiquinone) 1 beta subcomplex, 9	-1.68831
72900	Ndufv2	NADH dehydrogenase (ubiquinone) flavoprotein 2	-1.67148
66961	Neat1	nuclear paraspeckle assembly transcript 1 (non-protein coding)	2.20137
69352	Necab1	N-terminal EF-hand calcium binding protein 1	-2.39505
234258	Neil3	nei like 3 (E. coli)	-1.95331
330721	Nek5	NIMA (never in mitosis gene a)-related expressed kinase 5	-2.83311
269116	Nfasc	neurofascin	1.53134
54446	Nfat5	nuclear factor of activated T-cells 5	2.29055
18019	Nfatc2	nuclear factor of activated T-cells, cytoplasmic, calcineurin-dependent 2	1.70274
80859	Nfkbiz	nuclear factor of kappa light polypeptide gene enhancer in B-cells inhibitor, zeta	1.8061
235134	Nfrkb	nuclear factor related to kappa B binding protein	1.66677
18054	Ngp	neutrophilic granule protein	-1.55398
621239	Nhlrc4	NHL repeat containing 4	-3.00139
233280	Nipa1	non imprinted in Prader-Willi/Angelman syndrome 1 homolog (human)	-1.72862
64652	Nisch	nischarin	1.55044
58237	Nkain4	Na+/K+ transporting ATPase interacting 4	-2.82242
18087	Nktr	natural killer tumor recognition sequence	1.74893
18103	Nme2	non-metastatic cells 2, protein (NM23B) expressed in	-1.56679
74080	Nmnat3	nicotinamide nucleotide adenylyltransferase 3	-1.95019
18113	Nnmt	nicotinamide N-methyltransferase	-2.04903
18128	Notch1	Notch gene homolog 1 (Drosophila)	2.16548
18131	Notch3	Notch gene homolog 3 (Drosophila)	1.81788
18132	Notch4	Notch gene homolog 4 (Drosophila)	1.85927
18148	Npm1	nucleophosmin 1	-1.76554
53324	Nptx2	neuronal pentraxin 2	1.87015
18104	Nqo1	NAD(P)H dehydrogenase, quinone 1	-2.35377
22026	Nr2c2	nuclear receptor subfamily 2, group C, member 2	1.91974
78593	Nrip3	nuclear receptor interacting protein 3	-1.58004
107569	Nt5c3	5'-nucleotidase, cytosolic III	-2.05638
52653	Nudcd2	NudC domain containing 2	-1.71211
110959	Nudt19	nudix (nucleoside diphosphate linked moiety X)-type motif 19	-1.51314
227720	Nup214	nucleoporin 214	1.57243
108907	Nusap1	nucleolar and spindle associated protein 1	-2.06953
231699	Oas1e	2'-5' oligoadenylate synthetase 1E	-3.28176
380698	Obscn	obscurin, cytoskeletal calmodulin and titin-interacting RhoGEF	2.33505
18263	Odc1	ornithine decarboxylase, structural 1	-1.66557
382075	Odf3l1	outer dense fiber of sperm tails 3-like 1	-3.37435
70645	Oip5	Opa interacting protein 5	-2.16661
18405	Orm1	orosomucoid 1	-2.23881
71240	Osbpl7	oxysterol binding protein-like 7	1.55469
68149	Otub2	OTU domain, ubiquitin aldehyde binding 2	-1.52698
18452	P4ha2	procollagen-proline, 2-oxoglutarate 4-dioxygenase (proline 4-hydroxylase), alpha II polypeptide	1.97367
94212	Pag1	phosphoprotein associated with glycosphingolipid microdomains 1	1.73548
52033	Pbk	PDZ binding kinase	-1.9768
93724	Pcdhga12	protocadherin gamma subfamily A, 12	2.18215
18541	Pcnt	pericentrin (kendrin)	1.94158
104401	Pcnxl3	pecanex-like 3 (Drosophila)	1.91442
18563	Pcx	pyruvate carboxylase	-1.5102
236899	Pcyt1b	phosphate cytidylyltransferase 1, choline, beta isoform	-1.53355
18572	Pdcd11	programmed cell death 11	1.63665
69191	Pdia2	protein disulfide isomerase associated 2	-5.70337
67182	Pdzk1ip1	PDZK1 interacting protein 1	-2.74976
73182	Pear1	platelet endothelial aggregation receptor 1	1.75803
170676	Peg10	paternally expressed 10	2.48104
18626	Per1	period homolog 1 (Drosophila)	1.93662
64058	Perp	PERP, TP53 apoptosis effector	-2.02542
56744	Pf4	platelet factor 4	-2.00718
67199	Pfdn1	prefoldin 1	-1.58618
56612	Pfdn5	prefoldin 5	-2.03118
241915	Phc3	polyhomeotic-like 3 (Drosophila)	1.912
18676	Phf2	PHD finger protein 2	1.59795
192285	Phf21a	PHD finger protein 21A	1.59644
237928	Phospho1	phosphatase, orphan 1	-2.07511
56703	Pigo	phosphatidylinositol glycan anchor biosynthesis, class O	1.76933
56176	Pigp	phosphatidylinositol glycan anchor biosynthesis, class P	-1.61318
240752	Pik3c2b	phosphoinositide-3-kinase, class 2, beta polypeptide	1.7961
18711	Pikfyve	phosphoinositide kinase, FYVE finger containing	1.75511
69656	Pir	pirin	-2.68292
19679	Pitpnm2	phosphatidylinositol transfer protein, membrane-associated 2	1.52549
18763	Pkd1	polycystic kidney disease 1 homolog	2.74596
225845	Pla2g16	phospholipase A2, group XVI	-1.70603
18778	Pla2g1b	phospholipase A2, group IB, pancreas	-4.10351
211429	Pla2g4b	phospholipase A2, group IVB (cytosolic)	2.28035
231507	Plac8	placenta-specific 8	-1.87315
18810	Plec	plectin	2.17858
101497	Plekhg2	pleckstrin homology domain containing, family G (with RhoGef domain) member 2	2.00705
18844	Plxna1	plexin A1	1.66741
18846	Plxna3	plexin A3	2.20754
235611	Plxnb1	plexin B1	1.88539
67784	Plxnd1	plexin D1	1.51913
110312	Pmch	pro-melanin-concentrating hormone	-2.90925
69060	Pnlip	pancreatic lipase	-8.91064
18946	Pnliprp1	pancreatic lipase related protein 1	-8.81781
18947	Pnliprp2	pancreatic lipase-related protein 2	-5.57017
18949	Pnn	pinin	1.58822
18950	Pnp	purine-nucleoside phosphorylase	-1.66995
667034	Pnp2	purine-nucleoside phosphorylase 2	-2.57569
103711	Pnpo	pyridoxine 5'-phosphate oxidase	-1.67985
20022	Polr2j	polymerase (RNA) II (DNA directed) polypeptide J	-1.53193
216151	Polrmt	polymerase (RNA) mitochondrial (DNA directed)	1.51066
107939	Pom121	nuclear pore membrane protein 121	1.7662
66537	Pomp	proteasome maturation protein	-1.55566
99011	Pomt1	protein-O-mannosyltransferase 1	1.63995
117109	Pop5	processing of precursor 5, ribonuclease P/MRP family (S. cerevisiae)	-1.5045
64082	Popdc2	popeye domain containing 2	-1.81329
19015	Ppard	peroxisome proliferator activator receptor delta	1.7686
57349	Ppbp	pro-platelet basic protein	-1.80148
69706	Ppil5	peptidylprolyl isomerase (cyclophilin) like 5	-2.23597
17872	Ppp1r15a	protein phosphatase 1, regulatory (inhibitor) subunit 15A	-1.60049
53412	Ppp1r3c	protein phosphatase 1, regulatory (inhibitor) subunit 3C	-1.76677
233406	Prc1	protein regulator of cytokinesis 1	-1.52653
18477	Prdx1	peroxiredoxin 1	-1.64123
21672	Prdx2	peroxiredoxin 2	-2.2144
19075	Prim1	DNA primase, p49 subunit	-1.62534
19088	Prkar2b	protein kinase, cAMP dependent regulatory, type II beta	-1.66799
233210	Prr12	proline rich 12	2.12753
224908	Prr22	proline rich 22	2.12047
69017	Prrt2	proline-rich transmembrane protein 2	2.30895
22072	Prss2	protease, serine, 2	-6.2995
235631	Prss50	protease, serine, 50	-2.24731
26443	Psma6	proteasome (prosome, macropain) subunit, alpha type 6	-1.59386
26446	Psmb3	proteasome (prosome, macropain) subunit, beta type 3	-1.55558
211612	Ptchd1	patched domain containing 1	1.86336
27388	Ptdss2	phosphatidylserine synthase 2	-1.74928
104831	Ptpn23	protein tyrosine phosphatase, non-receptor type 23	1.73052
19263	Ptprb	protein tyrosine phosphatase, receptor type, B	1.53543
19280	Ptprs	protein tyrosine phosphatase, receptor type, S	1.7791
19273	Ptpru	protein tyrosine phosphatase, receptor type, U	1.93954
13924	Ptprv	protein tyrosine phosphatase, receptor type, V	1.93935
58235	Pvrl1	poliovirus receptor-related 1	1.66943
19301	Pxmp2	peroxisomal membrane protein 2	-1.71795
80718	Rab27b	RAB27b, member RAS oncogene family	-1.66174
74760	Rab3il1	RAB3A interacting protein (rabin3)-like 1	-1.5453
442827	Rab44	RAB44, member RAS oncogene family	2.38627
235442	Rab8b	RAB8B, member RAS oncogene family	-1.54551
19361	Rad51	RAD51 homolog (S. cerevisiae)	-1.51966
19362	Rad51ap1	RAD51 associated protein 1	-1.91218
19377	Rai1	retinoic acid induced 1	2.26693
223864	Rapgef3	Rap guanine nucleotide exchange factor (GEF) 3	1.80273
71660	Rarres2	retinoic acid receptor responder (tazarotene induced) 2	-1.5941
233046	Rasgrp4	RAS guanyl releasing protein 4	1.50261
381626	Rbm33	RNA binding motif protein 33	1.84366
633285	Rbm46	RNA binding motif protein 46	1.70024
19662	Rbp4	retinol binding protein 4, plasma	-1.58712
63954	Rbp7	retinol binding protein 7, cellular	-3.86628
19692	Reg1	regenerating islet-derived 1	-8.68723
19693	Reg2	regenerating islet-derived 2	-4.90173
18489	Reg3b	regenerating islet-derived 3 beta	-4.95421
68703	Rere	arginine glutamic acid dipeptide (RE) repeats	1.85115
57262	Retnla	resistin like alpha	-2.54687
245195	Retnlg	resistin like gamma	-1.65399
66932	Rexo1	REX1, RNA exonuclease 1 homolog (S. cerevisiae)	1.65263
106344	Rfc4	replication factor C (activator 1) 4	-1.87993
19724	Rfx1	regulatory factor X, 1 (influences HLA class II expression)	1.80116
19732	Rgl2	ral guanine nucleotide dissociation stimulator-like 2	1.60587
67865	Rgs10	regulator of G-protein signalling 10	-1.52246
19743	Rhag	Rhesus blood group-associated A glycoprotein	-2.26519
13650	Rhbdf1	rhomboid family 1 (Drosophila)	1.75078
217344	Rhbdf2	rhomboid 5 homolog 2 (Drosophila)	1.56977
19746	Rhd	Rh blood group, D antigen	-2.51329
212108	Rln3	relaxin 3	1.82177
67153	Rnaseh2b	ribonuclease H2, subunit B	-1.78442
29864	Rnf11	ring finger protein 11	-1.71537
22671	Rnf112	ring finger protein 112	-2.87608
328234	Rnf182	ring finger protein 182	-4.19575
105239	Rnf44	ring finger protein 44	1.60353
68925	Rpap1	RNA polymerase II associated protein 1	1.60878
22121	Rpl13a	ribosomal protein L13A	-1.60813
67115	Rpl14	ribosomal protein L14	-1.8166
19899	Rpl18	ribosomal protein L18	-1.6323
65019	Rpl23	ribosomal protein L23	-1.72382
19941	Rpl26	ribosomal protein L26	-2.05351
26451	Rpl27a	ribosomal protein L27A	-1.68821
19951	Rpl32	ribosomal protein L32	-2.11817
66483	Rpl36al	ribosomal protein L36A-like	-1.64742
19981	Rpl37a	ribosomal protein L37a	-1.72103
67248	Rpl39	ribosomal protein L39	-2.29309
67891	Rpl4	ribosomal protein L4	-1.97059
19988	Rpl6	ribosomal protein L6	-1.61172
19989	Rpl7	ribosomal protein L7	-2.3398
26961	Rpl8	ribosomal protein L8	-1.63852
11837	Rplp0	ribosomal protein, large, P0	-2.13979
67186	Rplp2	ribosomal protein, large P2	-2.21448
85029	Rpph1	ribonuclease P RNA component H1	3.46538
27207	Rps11	ribosomal protein S11	-1.64652
20044	Rps14	ribosomal protein S14	-2.20333
20054	Rps15	ribosomal protein S15	-1.93251
20084	Rps18	ribosomal protein S18	-1.7901
20085	Rps19	ribosomal protein S19	-2.21274
67427	Rps20	ribosomal protein S20	-2.00655
66481	Rps21	ribosomal protein S21	-1.57907
27370	Rps26	ribosomal protein S26	-1.88498
67941	Rps27l	ribosomal protein S27-like	-1.67298
54127	Rps28	ribosomal protein S28	-3.03945
27050	Rps3	ribosomal protein S3	-1.92542
20091	Rps3a	ribosomal protein S3A	-2.95387
20102	Rps4x	ribosomal protein S4, X-linked	-2.15397
20103	Rps5	ribosomal protein S5	-1.80909
20115	Rps7	ribosomal protein S7	-1.77122
20116	Rps8	ribosomal protein S8	-2.10304
76846	Rps9	ribosomal protein S9	-1.65041
68750	Rreb1	ras responsive element binding protein 1	1.71041
58185	Rsad2	radical S-adenosyl methionine domain containing 2	-2.12507
70432	Rufy2	RUN and FYVE domain-containing 2	1.53693
378700	Rya3	antimicrobial peptide RYA3	-2.91916
20194	S100a10	S100 calcium binding protein A10 (calpactin)	-1.7819
20195	S100a11	S100 calcium binding protein A11 (calgizzarin)	-1.703
20196	S100a13	S100 calcium binding protein A13	-1.70461
20198	S100a4	S100 calcium binding protein A4	-1.53182
20200	S100a6	S100 calcium binding protein A6 (calcyclin)	-1.8437
20201	S100a8	S100 calcium binding protein A8 (calgranulin A)	-1.67281
20202	S100a9	S100 calcium binding protein A9 (calgranulin B)	-1.5986
224903	Safb	scaffold attachment factor B	1.54984
217125	Samd14	sterile alpha motif domain containing 14	-1.52287
77980	Sbf1	SET binding factor 1	1.68003
216161	Sbno2	strawberry notch homolog 2 (Drosophila)	1.70758
233208	Scaf1	SR-related CTD-associated factor 1	1.77136
320271	Scai	suppressor of cancer cell invasion	1.98776
100126824	Sco2	SCO cytochrome oxidase deficient homolog 2 (yeast)	-2.27806
105782	Scrib	scribbled homolog (Drosophila)	1.61704
257635	Sdsl	serine dehydratase-like	-2.21464
67815	Sec14l2	SEC14-like 2 (S. cerevisiae)	-2.02447
227648	Sec16a	SEC16 homolog A (S. cerevisiae)	1.63665
66212	Sec61b	Sec61 beta subunit	-1.85517
20341	Selenbp1	selenium binding protein 1	-1.62388
574418	Serinc4	serine incorporator 4	2.86213
20719	Serpinb6a	serine (or cysteine) peptidase inhibitor, clade B, member 6a	-1.52109
67931	Serpini2	serine (or cysteine) peptidase inhibitor, clade I, member 2	-3.62221
240427	Setbp1	SET binding protein 1	2.36738
233904	Setd1a	SET domain containing 1A	1.66229
73251	Setd7	SET domain containing (lysine methyltransferase) 7	1.69901
72415	Sgol1	shugoshin-like 1 (S. pombe)	-1.81144
56726	Sh3bgrl	SH3-binding domain glutamic acid-rich protein like	-1.87253
20401	Sh3bp1	SH3-domain binding protein 1	1.50685
268396	Sh3pxd2b	SH3 and PX domains 2B	1.62575
24057	Sh3yl1	Sh3 domain YSC-like 1	-2.93354
244668	Sipa1l2	signal-induced proliferation-associated 1 like 2	1.68681
66468	Ska1	spindle and kinetochore associated complex subunit 1	-2.03141
108077	Skiv2l	superkiller viralicidic activity 2-like (S. cerevisiae)	1.69734
21402	Skp1a	S-phase kinase-associated protein 1A	-1.52004
20499	Slc12a7	solute carrier family 12, member 7	1.68386
83704	Slc12a9	solute carrier family 12 (potassium/chloride transporters), member 9	1.51214
108052	Slc14a1	solute carrier family 14 (urea transporter), member 1	-1.55616
57738	Slc15a2	solute carrier family 15 (H+/peptide transporter), member 2	3.71015
30805	Slc22a4	solute carrier family 22 (organic cation transporter), member 4	-1.58621
217593	Slc25a21	solute carrier family 25 (mitochondrial oxodicarboxylate carrier), member 21	-2.52193
68066	Slc25a39	solute carrier family 25, member 39	-1.753
268512	Slc26a11	solute carrier family 26, member 11	1.81617
20528	Slc2a4	solute carrier family 2 (facilitated glucose transporter), member 4	-1.77226
226781	Slc30a10	solute carrier family 30, member 10	-2.67367
215335	Slc36a1	solute carrier family 36 (proton/amino acid symporter), member 1	1.65765
67547	Slc39a8	solute carrier family 39 (metal ion transporter), member 8	-2.09843
98396	Slc41a1	solute carrier family 41, member 1	1.52262
72401	Slc43a1	solute carrier family 43, member 1	-1.92445
67739	Slc48a1	solute carrier family 48 (heme transporter), member 1	-1.57984
20533	Slc4a1	solute carrier family 4 (anion exchanger), member 1	-1.97461
14664	Slc6a9	solute carrier family 6 (neurotransmitter transporter, glycine), member 9	-1.74308
26570	Slc7a11	solute carrier family 7 (cationic amino acid transporter, y+ system), member 11	1.6689
74087	Slc7a13	solute carrier family 7, (cationic amino acid transporter, y+ system) member 13	-2.95197
20544	Slc9a1	solute carrier family 9 (sodium/hydrogen exchanger), member 1	1.56477
237890	Slfn14-ps	schlafen family member 14, pseudogene	-2.43715
233789	Smg1	SMG1 homolog, phosphatidylinositol 3-kinase-related kinase (C. elegans)	2.10555
64075	Smoc1	SPARC related modular calcium binding 1	1.80657
228608	Smox	spermine oxidase	-1.80079
20614	Snap25	synaptosomal-associated protein 25	-5.48267
227644	Snapc4	small nuclear RNA activating complex, polypeptide 4	1.6782
330959	Snapc5	small nuclear RNA activating complex, polypeptide 5	-1.57587
20617	Snca	synuclein, alpha	-2.06907
78372	Snrnp25	small nuclear ribonucleoprotein 25 (U11/U12)	-1.62498
107686	Snrpd2	small nuclear ribonucleoprotein D2	-1.80862
20643	Snrpe	small nuclear ribonucleoprotein E	-1.63257
69878	Snrpf	small nuclear ribonucleoprotein polypeptide F	-1.81042
68011	Snrpg	small nuclear ribonucleoprotein polypeptide G	-2.15351
20655	Sod1	superoxide dismutase 1, soluble	-1.62995
50817	Solh	small optic lobes homolog (Drosophila)	2.21546
20322	Sord	sorbitol dehydrogenase	-1.63902
71242	Spata24	spermatogenesis associated 24	-1.73945
67629	Spc24	SPC24, NDC80 kinetochore complex component, homolog (S. cerevisiae)	-1.89725
56381	Spen	SPEN homolog, transcriptional regulator (Drosophila)	2.34978
20698	Sphk1	sphingosine kinase 1	-1.88287
20730	Spink3	serine peptidase inhibitor, Kazal type 3	-5.06609
68166	Spire1	spire homolog 1 (Drosophila)	-1.54029
100689	Spon2	spondin 2, extracellular matrix protein	-1.66638
20787	Srebf1	sterol regulatory element binding transcription factor 1	1.58566
109552	Sri	sorcin	-1.6007
24067	Srp54a	signal recognition particle 54A	2.61049
243369	Sspo	SCO-spondin	2.97997
99167	Ssx2ip	synovial sarcoma, X breakpoint 2 interacting protein	-1.53521
20454	St3gal5	ST3 beta-galactoside alpha-2,3-sialyltransferase 5	-1.9086
64213	St7	suppression of tumorigenicity 7	-1.5957
192187	Stab1	stabilin 1	1.79247
50878	Stag3	stromal antigen 3	1.75808
56018	Stard10	START domain containing 10	-1.63909
68428	Steap3	STEAP family member 3	-1.76189
117167	Steap4	STEAP family member 4	1.57183
20460	Stil	Scl/Tal1 interrupting locus	-1.50167
16765	Stmn1	stathmin 1	-1.94353
13830	Stom	stomatin	-1.50242
228960	Stx16	syntaxin 16	1.86631
20024	Sub1	SUB1 homolog (S. cerevisiae)	-1.51014
29859	Sult4a1	sulfotransferase family 4A, member 1	-2.94324
74075	Syce1	synaptonemal complex central element protein 1	2.34969
68416	Sycn	syncollin	-6.3047
320558	Sycp2	synaptonemal complex protein 2	1.88807
17306	Sypl2	synaptophysin-like 2	2.31308
54524	Syt6	synaptotagmin VI	1.95593
230676	Szt2	seizure threshold 2	1.98692
21334	Tac2	tachykinin 2	-1.84702
228980	Taf4a	TAF4A RNA polymerase II, TATA box binding protein (TBP)-associated factor	1.53864
21349	Tal1	T-cell acute lymphocytic leukemia 1	-1.9614
210789	Tbc1d4	TBC1 domain family, member 4	1.58058
21371	Tbca	tubulin cofactor A	-1.54111
66684	Tceal8	transcription elongation factor A (SII)-like 8	-1.70729
67923	Tceb1	transcription elongation factor B (SIII), polypeptide 1	-1.53796
67673	Tceb2	transcription elongation factor B (SIII), polypeptide 2	-1.5853
99681	Tchh	trichohyalin	1.90362
77832	Tchp	trichoplein, keratin filament binding	1.77176
70381	Tecpr1	tectonin beta-propeller repeat containing 1	1.80946
214133	Tet2	tet oncogene family member 2	2.08401
83558	Tex11	testis expressed gene 11	4.36058
21785	Tff2	trefoil factor 2 (spasmolytic protein 1)	-6.4373
22042	Tfrc	transferrin receptor	-1.65449
21814	Tgfbr3	transforming growth factor, beta receptor III	1.56045
66231	Thoc7	THO complex 7 homolog (Drosophila)	-1.53045
21835	Thrsp	thyroid hormone responsive SPOT14 homolog (Rattus)	-3.23076
66131	Tipin	timeless interacting protein	-1.62945
21886	Tle2	transducin-like enhancer of split 2, homolog of Drosophila E(spl)	1.79209
21887	Tle3	transducin-like enhancer of split 3, homolog of Drosophila E(spl)	1.50958
56334	Tmed2	transmembrane emp24 domain trafficking protein 2	-1.63135
66269	Tmed6	transmembrane emp24 protein transport domain containing 6	-3.01018
320534	Tmem104	transmembrane protein 104	1.76657
66154	Tmem14c	transmembrane protein 14C	-1.54935
547127	Tmem181b-ps	transmembrane protein 181B, pseudogene	3.03085
230917	Tmem201	transmembrane protein 201	1.635
57394	Tmem27	transmembrane protein 27	-6.40446
94346	Tmem40	transmembrane protein 40	-1.87461
69071	Tmem97	transmembrane protein 97	-1.82899
21916	Tmod1	tropomodulin 1	-2.98109
19241	Tmsb4x	thymosin, beta 4, X chromosome	-1.94678
21923	Tnc	tenascin C	2.28814
228140	Tnks1bp1	tankyrase 1 binding protein 1	1.57752
329278	Tnn	tenascin N	2.16856
213988	Tnrc6b	trinucleotide repeat containing 6b	2.10341
21961	Tns1	tensin 1	1.53322
71943	Tom1l1	target of myb1-like 1 (chicken)	-2.31696
72119	Tpx2	TPX2, microtubule-associated protein homolog (Xenopus laevis)	-1.52408
22031	Traf3	TNF receptor-associated factor 3	1.60449
59005	Trappc2l	trafficking protein particle complex 2-like	-1.52966
19824	Trim10	tripartite motif-containing 10	-2.8561
223435	Trio	triple functional domain (PTPRF interacting)	2.08708
100683	Trrap	transformation/transcription domain-associated protein	1.93217
436522	Try10	trypsin 10	-3.82891
22074	Try4	trypsin 4	-6.87763
103964	Try5	trypsin 5	-7.03084
208634	Tspan10	tetraspanin 10	1.53513
232670	Tspan33	tetraspanin 33	-1.87881
216350	Tspan8	tetraspanin 8	-3.17033
67120	Ttc14	tetratricopeptide repeat domain 14	1.96128
620631	Ttc30a2	tetratricopeptide repeat domain 30A2	-3.25925
22137	Ttk	Ttk protein kinase	-1.66071
101100	Ttll3	tubulin tyrosine ligase-like family, member 3	3.02191
22145	Tuba4a	tubulin, alpha 4A	-1.54552
227613	Tubb2c	tubulin, beta 2C	-1.53438
328580	Tubgcp6	tubulin, gamma complex associated protein 6	1.85423
22166	Txn1	thioredoxin 1	-1.62794
52700	Txndc17	thioredoxin domain containing 17	-1.52343
53382	Txnl1	thioredoxin-like 1	-1.56779
22171	Tyms	thymidylate synthase	-1.98539
22172	Tyms-ps	thymidylate synthase, pseudogene	-2.24208
22177	Tyrobp	TYRO protein tyrosine kinase binding protein	-1.70716
22178	Tyrp1	tyrosinase-related protein 1	-3.56547
98766	Ubac1	ubiquitin associated domain containing 1	-1.96853
22187	Ubb	ubiquitin B	-2.13066
22190	Ubc	ubiquitin C	-1.53787
68612	Ube2c	ubiquitin-conjugating enzyme E2C	-2.07732
56791	Ube2l6	ubiquitin-conjugating enzyme E2L 6	-2.1052
320538	Ubn2	ubinuclein 2	1.79982
224826	Ubr2	ubiquitin protein ligase E3 component n-recognin 2	1.66016
69116	Ubr4	ubiquitin protein ligase E3 component n-recognin 4	1.88277
50933	Uchl3	ubiquitin carboxyl-terminal esterase L3 (ubiquitin thiolesterase)	-1.57543
66155	Ufc1	ubiquitin-fold modifier conjugating enzyme 1	-1.59137
94284	Ugt1a6a	UDP glucuronosyltransferase 1 family, polypeptide A6A	-2.44346
243085	Ugt2b35	UDP glucuronosyltransferase 2 family, polypeptide B35	-2.06987
22268	Upk1b	uroplakin 1B	-3.51577
66576	Uqcrh	ubiquinol-cytochrome c reductase hinge protein	-2.01798
207932	Urb1	URB1 ribosome biogenesis 1 homolog (S. cerevisiae)	1.71349
22275	Urod	uroporphyrinogen decarboxylase	-1.98332
24110	Usp18	ubiquitin specific peptidase 18	-1.65217
71472	Usp19	ubiquitin specific peptidase 19	1.68025
244144	Usp35	ubiquitin specific peptidase 35	1.79588
22288	Utrn	utrophin	1.9587
22290	Uty	ubiquitously transcribed tetratricopeptide repeat gene, Y chromosome	5.35924
22317	Vamp1	vesicle-associated membrane protein 1	2.0857
53620	Vamp5	vesicle-associated membrane protein 5	-1.50098
22320	Vamp8	vesicle-associated membrane protein 8	-1.556
246154	Vasn	vasorin	1.51927
270097	Vat1l	vesicle amine transport protein 1 homolog-like (T. californica)	-3.87779
13003	Vcan	versican	4.04139
433070	Vmn2r96	vomeronasal 2, receptor 96	2.48422
278180	Vsig4	V-set and immunoglobulin domain containing 4	-2.11887
72338	Wdr89	WD repeat domain 89	-1.8124
230796	Wdtc1	WD and tetratricopeptide repeats 1	1.54368
73750	Whrn	whirlin	2.25051
330319	Wipf3	WAS/WASL interacting protein family, member 3	1.82421
213742	Xist	inactive X specific transcripts	-26.0802
22439	Xk	Kell blood group precursor (McLeod phenotype) homolog	-1.6533
22445	Xlr3a	X-linked lymphocyte-regulated 3A	4.70017
74335	Xrcc3	X-ray repair complementing defective repair in Chinese hamster cells 3	1.86251
22635	Zan	zonadhesin	2.2511
667118	Zbed6	zinc finger, BED domain containing 6	3.19917
230848	Zbtb40	zinc finger and BTB domain containing 40	1.89409
230738	Zc3h12a	zinc finger CCCH type containing 12A	1.95874
330474	Zc3h4	zinc finger CCCH-type containing 4	1.6707
72693	Zcchc12	zinc finger, CCHC domain containing 12	1.61127
27801	Zdhhc8	zinc finger, DHHC domain containing 8	1.7597
239102	Zfhx2	zinc finger homeobox 2	2.45924
77264	Zfp142	zinc finger protein 142	1.75022
79233	Zfp319	zinc finger protein 319	1.77895
67230	Zfp329	zinc finger protein 329	1.71277
68490	Zfp579	zinc finger protein 579	1.79045
233410	Zfp592	zinc finger protein 592	1.51977
233905	Zfp646	zinc finger protein 646	1.59359
209225	Zfp710	zinc finger protein 710	1.51977
100043757	Zfp831	zinc finger protein 831	1.88913
208292	Zfp871	zinc finger protein 871	2.06316
211978	Zfyve26	zinc finger, FYVE domain containing 26	1.58083
69036	Zg16	zymogen granule protein 16	-7.0261
229007	Zgpat	zinc finger, CCCH-type with G patch domain	1.64959
100177	Zmym6	zinc finger, MYM-type 6	1.76798

## Sheet: DESEQ_9Vnull Imig_WT_Spleen
Spleen_DESeq_9V/null imig vs.WT
Entrez ID	Gene Symbol	Gene Description	Fold change 9V/nullI imig/WT
69104	March5	membrane-associated ring finger (C3HC4) 5	-1.66075
71779	March8	membrane-associated ring finger (C3HC4) 8	-2.44474
24050	septin 3	septin 3	2.02067
18952	septin 4	septin 4	-1.5384
93684	Sepp1	selenoprotein	-1.717
66050	0610009B22Rik	RIKEN cDNA 0610009B22 gene	-1.56838
66055	0610009D07Rik	RIKEN cDNA 0610009D07 gene	-1.67301
106264	0610012G03Rik	RIKEN cDNA 0610012G03 gene	-1.76977
66117	1110001J03Rik	RIKEN cDNA 1110001J03 gene	-1.66038
104725	1110002B05Rik	RIKEN cDNA 1110002B05 gene	-1.57976
67388	1110008F13Rik	RIKEN cDNA 1110008F13 gene	-1.91826
68646	1110020G09Rik	RIKEN cDNA 1110020G09 gene	-1.73638
68691	1110028C15Rik	RIKEN cDNA 1110028C15 gene	1.51873
73747	1110034G24Rik	RIKEN cDNA 1110034G24 gene	-1.76578
68763	1110038B12Rik	RIKEN cDNA 1110038B12 gene	-1.52751
68002	1110058L19Rik	RIKEN cDNA 1110058L19 gene	-1.59639
68859	1190007F08Rik	RIKEN cDNA 1190007F08 gene	-2.22952
544717	1190007I07Rik	RIKEN cDNA 1190007I07 gene	-1.63245
74152	1300002K09Rik	RIKEN cDNA 1300002K09 gene	1.53968
72325	1300018I17Rik	RIKEN cDNA 1300018I17 gene	1.53542
68971	1500001M20Rik	RIKEN cDNA 1500001M20 gene	-1.71792
319830	1500004A13Rik	RIKEN cDNA 1500004A13 gene	2.28509
68949	1500012F01Rik	RIKEN cDNA 1500012F01 gene	-1.50561
69029	1500032L24Rik	RIKEN cDNA 1500032L24 gene	-1.6407
69770	1600002K03Rik	RIKEN cDNA 1600002K03 gene	-1.70519
72000	1600016N20Rik	RIKEN cDNA 1600016N20 gene	1.79692
75555	1700020D05Rik	RIKEN cDNA 1700020D05 gene	2.42826
67851	1700021F05Rik	RIKEN cDNA 1700021F05 gene	-1.511
100502698	1700021K19Rik	RIKEN cDNA 1700021K19 gene	1.56256
66337	1700025K23Rik	RIKEN cDNA 1700025K23 gene	-1.76829
69987	1700026L06Rik	RIKEN cDNA 1700026L06 gene	-2.06494
76421	1700028K03Rik	RIKEN cDNA 1700028K03 gene	3.26017
75623	1700029F09Rik	RIKEN cDNA 1700029F09 gene	-1.63627
69479	1700029J07Rik	RIKEN cDNA 1700029J07 gene	2.00858
98736	1700034H15Rik	RIKEN cDNA 1700034H15 gene	1.81896
67326	1700037H04Rik	RIKEN cDNA 1700037H04 gene	-2.07045
73327	1700040I03Rik	RIKEN cDNA 1700040I03 gene	-1.74563
73410	1700065D16Rik	RIKEN cDNA 1700065D16 gene	1.61426
73545	1700094D03Rik	RIKEN cDNA 1700094D03 gene	1.75472
77036	1700109H08Rik	RIKEN cDNA 1700109H08 gene	1.72442
58248	1700123O20Rik	RIKEN cDNA 1700123O20 gene	-1.63751
69038	1810006K21Rik	RIKEN cDNA 1810006K21 gene	-1.67388
69064	1810014F10Rik	RIKEN cDNA 1810014F10 gene	-1.78247
69186	1810027O10Rik	RIKEN cDNA 1810027O10 gene	-1.79385
66291	1810030N24Rik	RIKEN cDNA 1810030N24 gene	-1.89585
380773	1810035L17Rik	RIKEN cDNA 1810035L17 gene	-1.88083
208501	1810043H04Rik	RIKEN cDNA 1810043H04 gene	-1.58389
103742	1810046J19Rik	RIKEN cDNA 1810046J19 gene	-1.74217
67705	1810058I24Rik	RIKEN cDNA 1810058I24 gene	-1.83808
67892	1810063B05Rik	RIKEN cDNA 1810063B05 gene	-1.60039
69861	2010003K11Rik	RIKEN cDNA 2010003K11 gene	-3.01473
67017	2010011I20Rik	RIKEN cDNA 2010011I20 gene	-1.87555
70257	2010107E04Rik	RIKEN cDNA 2010107E04 gene	-2.05447
69894	2010107G23Rik	RIKEN cDNA 2010107G23 gene	-2.17567
66487	2010107H07Rik	RIKEN cDNA 2010107H07 gene	-1.63197
67038	2010109I03Rik	RIKEN cDNA 2010109I03 gene	2.00776
74243	2210009G21Rik	RIKEN cDNA 2210009G21 gene	1.73344
67373	2210010C04Rik	RIKEN cDNA 2210010C04 gene	-26.7978
70123	2210013O21Rik	RIKEN cDNA 2210013O21 gene	-1.62712
66528	2210020M01Rik	RIKEN cDNA 2210020M01 gene	-2.08009
67693	2310003F16Rik	RIKEN cDNA 2310003F16 gene	-1.56205
433771	2310028O11Rik	RIKEN cDNA 2310028O11 gene	-1.6742
227446	2310035C23Rik	RIKEN cDNA 2310035C23 gene	1.71081
68544	2310036O22Rik	RIKEN cDNA 2310036O22 gene	-1.68104
74183	2310042D19Rik	RIKEN cDNA 2310042D19 gene	1.71305
66531	2310061C15Rik	RIKEN cDNA 2310061C15 gene	-1.57311
71947	2310067B10Rik	RIKEN cDNA 2310067B10 gene	1.56879
75593	2410003K15Rik	RIKEN cDNA 2410003K15 gene	-1.71556
69221	2410006H16Rik	RIKEN cDNA 2410006H16 gene	-1.52156
224904	2410015M20Rik	RIKEN cDNA 2410015M20 gene	-1.54209
66423	2410022L05Rik	RIKEN cDNA 2410022L05 gene	-1.88856
73673	2410076I21Rik	RIKEN cDNA 2410076I21 gene	-3.71298
73692	2410089E03Rik	RIKEN cDNA 2410089E03 gene	1.85855
69885	2610002D18Rik	RIKEN cDNA 2610002D18 gene	-4.44108
67683	2610029G23Rik	RIKEN cDNA 2610029G23 gene	-1.61345
100042464	2610203C20Rik	RIKEN cDNA 2610203C20 gene	2.83124
66497	2610528E23Rik	RIKEN cDNA 2610528E23 gene	-1.70443
72612	2700029M09Rik	RIKEN cDNA 2700029M09 gene	-1.59488
76967	2700049A03Rik	RIKEN cDNA 2700049A03 gene	1.54148
68045	2700060E02Rik	RIKEN cDNA 2700060E02 gene	-1.56307
72657	2700094K13Rik	RIKEN cDNA 2700094K13 gene	-1.5657
72658	2700097O09Rik	RIKEN cDNA 2700097O09 gene	-1.59532
69953	2810025M15Rik	RIKEN cDNA 2810025M15 gene	-1.62828
72669	2810032G03Rik	RIKEN cDNA 2810032G03 gene	-2.64204
212127	2810046L04Rik	RIKEN cDNA 2810046L04 gene	1.72545
66469	2810405K02Rik	RIKEN cDNA 2810405K02 gene	-1.91209
68026	2810417H13Rik	RIKEN cDNA 2810417H13 gene	-2.12928
66462	2810428I15Rik	RIKEN cDNA 2810428I15 gene	-1.67098
67063	2810432L12Rik	RIKEN cDNA 2810432L12 gene	-1.54281
67261	2900005J15Rik	RIKEN cDNA 2900005J15 gene	3.63432
72931	2900010J23Rik	RIKEN cDNA 2900010J23 gene	-1.76304
243219	2900026A02Rik	RIKEN cDNA 2900026A02 gene	1.65714
78403	2900041M22Rik	RIKEN cDNA 2900041M22 gene	-2.26689
67268	2900073G15Rik	RIKEN cDNA 2900073G15 gene	-1.52965
66928	3110001D03Rik	RIKEN cDNA 3110001D03 gene	-1.71243
73112	3110003A17Rik	RIKEN cDNA 3110003A17 gene	-1.70339
67419	3632451O06Rik	RIKEN cDNA 3632451O06 gene	1.86954
666737	4632427E13Rik	RIKEN cDNA 4632427E13 gene	1.97955
74041	4632434I11Rik	RIKEN cDNA 4632434I11 gene	-2.57662
319719	4732471D19Rik	RIKEN cDNA 4732471D19 gene	1.76897
320965	4831440E17Rik	RIKEN cDNA 4831440E17 gene	2.4914
373852	4833422C13Rik	RIKEN cDNA 4833422C13 gene	1.71446
74614	4833422F24Rik	RIKEN cDNA 4833422F24 gene	1.97175
223989	4921513D23Rik	RIKEN cDNA 4921513D23 gene	1.96254
70873	4921517L17Rik	RIKEN cDNA 4921517L17 gene	1.51175
382090	4922501C03Rik	RIKEN cDNA 4922501C03 gene	2.0225
67394	4930404I05Rik	RIKEN cDNA 4930404I05 gene	2.33519
67609	4930453N24Rik	RIKEN cDNA 4930453N24 gene	-1.56846
75317	4930547N16Rik	RIKEN cDNA 4930547N16 gene	-1.85103
75939	4930579G24Rik	RIKEN cDNA 4930579G24 gene	-1.60736
78934	4930581F22Rik	RIKEN cDNA 4930581F22 gene	1.77429
74356	4931428F04Rik	RIKEN cDNA 4931428F04 gene	1.57657
71101	4933407H18Rik	RIKEN cDNA 4933407H18 gene	1.91754
271508	4933408B17Rik	RIKEN cDNA 4933408B17 gene	2.14102
329735	4933431E20Rik	RIKEN cDNA 4933431E20 gene	-2.43326
74476	4933439C10Rik	RIKEN cDNA 4933439C10 gene	1.52841
100502841	5430411K18Rik	RIKEN cDNA 5430411K18 gene	1.85424
70550	5730416F02Rik	RIKEN cDNA 5730416F02 gene	-2.20963
70544	5730437N04Rik	RIKEN cDNA 5730437N04 gene	-1.62071
70564	5730469M10Rik	RIKEN cDNA 5730469M10 gene	-3.51754
70617	5730508B09Rik	RIKEN cDNA 5730508B09 gene	-2.40177
381232	5830416P10Rik	RIKEN cDNA 5830416P10 gene	3.94898
100302730	5830417I10Rik	RIKEN cDNA 5830417I10 gene	1.58481
76133	6230400D17Rik	RIKEN cDNA 6230400D17 gene	1.78819
68176	6230427J02Rik	RIKEN cDNA 6230427J02 gene	-1.50399
70720	6330407A03Rik	RIKEN cDNA 6330407A03 gene	1.78417
101314	6720456B07Rik	RIKEN cDNA 6720456B07 gene	-1.50175
547150	6820431F20Rik	cadherin 11 pseudogene	1.89657
75758	9130401M01Rik	RIKEN cDNA 9130401M01 gene	-1.52722
414085	9330151L19Rik	RIKEN cDNA 9330151L19 gene	1.74981
230996	9430015G10Rik	RIKEN cDNA 9430015G10 gene	1.86628
109254	9530008L14Rik	RIKEN cDNA 9530008L14 gene	-2.03225
68283	9530077C05Rik	RIKEN cDNA 9530077C05 gene	-1.81207
320706	9830001H06Rik	RIKEN cDNA 9830001H06 gene	1.70987
80982	9930013L23Rik	RIKEN cDNA 9930013L23 gene	1.89435
240613	9930021J03Rik	RIKEN cDNA 9930021J03 gene	2.06225
667214	9930111J21Rik1	RIKEN cDNA 9930111J21 gene 1	2.32027
100125931	A130049A11Rik	RIKEN cDNA A130049A11 gene	2.15594
216792	A230051G13Rik	RIKEN cDNA A230051G13 gene	-1.71043
320742	A230072C01Rik	RIKEN cDNA A230072C01 gene	1.50831
331547	A230072E10Rik	RIKEN cDNA A230072E10 gene	1.93846
320977	A330023F24Rik	RIKEN cDNA A330023F24 gene	3.6808
74333	A330040F15Rik	RIKEN cDNA A330040F15 gene	2.41034
215493	A3galt2	alpha 1,3-galactosyltransferase 2 (isoglobotriaosylceramide synthase)	1.62249
97159	A430005L14Rik	RIKEN cDNA A430005L14 gene	-1.81985
319493	A430078G23Rik	RIKEN cDNA A430078G23 gene	2.10529
269855	A430110N23Rik	RIKEN cDNA A430110N23 gene	2.06495
319942	A530016L24Rik	RIKEN cDNA A530016L24 gene	-1.90437
244183	A530023O14Rik	RIKEN cDNA A530023O14 gene	1.56803
664702	A530088E08Rik	RIKEN cDNA A530088E08 gene	2.33773
320770	A630072M18Rik	RIKEN cDNA A630072M18 gene	1.74226
231570	A830010M20Rik	RIKEN cDNA A830010M20 gene	1.88307
77128	A930001N09Rik	RIKEN cDNA A930001N09 gene	1.66827
403174	A930005I04Rik	RIKEN cDNA A930005I04 gene	1.99098
68074	A930013F10Rik	RIKEN cDNA A930013F10 gene	3.24862
269774	Aak1	AP2 associated kinase 1	1.83931
224805	Aars2	alanyl-tRNA synthetase 2, mitochondrial (putative)	1.85848
231326	Aasdh	aminoadipate-semialdehyde dehydrogenase	1.59017
11303	Abca1	ATP-binding cassette, sub-family A (ABC1), member 1	2.15467
11305	Abca2	ATP-binding cassette, sub-family A (ABC1), member 2	2.25885
11304	Abca4	ATP-binding cassette, sub-family A (ABC1), member 4	-2.86827
217265	Abca5	ATP-binding cassette, sub-family A (ABC1), member 5	1.52778
56199	Abcb10	ATP-binding cassette, sub-family B (MDR/TAP), member 10	-2.16835
74104	Abcb6	ATP-binding cassette, sub-family B (MDR/TAP), member 6	-2.27737
17250	Abcc1	ATP-binding cassette, sub-family C (CFTR/MRP), member 1	1.51313
224814	Abcc10	ATP-binding cassette, sub-family C (CFTR/MRP), member 10	1.93122
27416	Abcc5	ATP-binding cassette, sub-family C (CFTR/MRP), member 5	1.50158
20928	Abcc9	ATP-binding cassette, sub-family C (CFTR/MRP), member 9	1.67435
26357	Abcg2	ATP-binding cassette, sub-family G (WHITE), member 2	-2.22606
192663	Abcg4	ATP-binding cassette, sub-family G (WHITE), member 4	-4.91947
67469	Abhd5	abhydrolase domain containing 5	-1.50042
11352	Abl2	v-abl Abelson murine leukemia viral oncogene homolog 2 (arg, Abelson-related gene)	2.24334
99382	Abtb2	ankyrin repeat and BTB (POZ) domain containing 2	1.86081
100705	Acacb	acetyl-Coenzyme A carboxylase beta	1.84318
110460	Acat2	acetyl-Coenzyme A acetyltransferase 2	-1.75788
230379	Acer2	alkaline ceramidase 2	1.51182
66834	Acot13	acyl-CoA thioesterase 13	-1.71762
80911	Acox3	acyl-Coenzyme A oxidase 3, pristanoyl	1.51936
11431	Acp1	acid phosphatase 1, soluble	-1.9158
54137	Acrbp	proacrosin binding protein	2.05514
14081	Acsl1	acyl-CoA synthetase long-chain family member 1	-1.63529
216739	Acsl6	acyl-CoA synthetase long-chain family member 6	-3.70853
66204	Acyp1	acylphosphatase 1, erythrocyte (common) type	-1.50722
75572	Acyp2	acylphosphatase 2, muscle type	-1.85176
11488	Adam11	a disintegrin and metallopeptidase domain 11	2.47764
11492	Adam19	a disintegrin and metallopeptidase domain 19 (meltrin beta)	1.88517
238405	Adam6b	a disintegrin and metallopeptidase domain 6B	2.49237
11501	Adam8	a disintegrin and metallopeptidase domain 8	2.20264
11502	Adam9	a disintegrin and metallopeptidase domain 9 (meltrin gamma)	1.55062
237360	Adamts14	a disintegrin-like and metallopeptidase (reprolysin type) with thrombospondin type 1 motif, 14	1.90002
229595	Adamtsl4	ADAMTS-like 4	1.92664
110532	Adarb1	adenosine deaminase, RNA-specific, B1	1.79333
100113398	Adat3	adenosine deaminase, tRNA-specific 3, TAD2 homolog (S. cerevisiae)	1.62232
246747	Adig	adipogenin	-4.52001
11450	Adipoq	adiponectin, C1Q and collagen domain containing	-2.55961
72674	Adipor1	adiponectin receptor 1	-1.69165
320129	Adrbk2	adrenergic receptor kinase, beta 2	1.78379
70292	Afap1	actin filament associated protein 1	1.69904
17355	Aff1	AF4/FMR2 family, member 1	1.5682
16764	Aff3	AF4/FMR2 family, member 3	1.62734
93736	Aff4	AF4/FMR2 family, member 4	1.76512
11603	Agrn	agrin	1.54933
11606	Agt	angiotensinogen (serpin peptidase inhibitor, clade A, member 8)	2.02266
11622	Ahr	aryl-hydrocarbon receptor	1.68071
268390	Ahsa2	AHA1, activator of heat shock protein ATPase homolog 2 (yeast)	-1.60607
233066	AI428936	expressed sequence AI428936	1.58048
229694	AI504432	expressed sequence AI504432	2.07696
100043636	AI662270	expressed sequence AI662270	-1.56548
11629	Aif1	allograft inflammatory factor 1	-1.98171
219181	Akap11	A kinase (PRKA) anchor protein 11	1.69098
75547	Akap13	A kinase (PRKA) anchor protein 13	2.11973
338351	Akap17b	A kinase (PRKA) anchor protein 17B	1.60153
11641	Akap2	A kinase (PRKA) anchor protein 2	1.61574
432442	Akap7	A kinase (PRKA) anchor protein 7	-1.72749
100986	Akap9	A kinase (PRKA) anchor protein (yotiao) 9	2.40102
58810	Akr1a4	aldo-keto reductase family 1, member A4 (aldehyde reductase)	-1.6052
11997	Akr1b7	aldo-keto reductase family 1, member B7	-2.24234
14187	Akr1b8	aldo-keto reductase family 1, member B8	-1.53777
23797	Akt3	thymoma viral proto-oncogene 3	1.50499
17025	Alad	aminolevulinate, delta-, dehydratase	-2.46811
11656	Alas2	aminolevulinic acid synthase 2, erythroid	-2.74992
11657	Alb	albumin	12.0637
11668	Aldh1a1	aldehyde dehydrogenase family 1, subfamily A1	-2.83366
26358	Aldh1a7	aldehyde dehydrogenase family 1, subfamily A7	-2.93101
72535	Aldh1b1	aldehyde dehydrogenase 1 family, member B1	1.50141
216188	Aldh1l2	aldehyde dehydrogenase 1 family, member L2	1.77449
223774	Alg12	asparagine-linked glycosylation 12 homolog (yeast, alpha-1,6-mannosyltransferase)	1.50962
11687	Alox15	arachidonate 15-lipoxygenase	-1.84068
11689	Alox5	arachidonate 5-lipoxygenase	-2.21717
71481	Alpk1	alpha-kinase 1	1.53486
235633	Als2cl	ALS2 C-terminal like	1.81554
108812	Als2cr12	amyotrophic lateral sclerosis 2 (juvenile) chromosome region, candidate 12 (human)	-2.41256
228361	Ambra1	autophagy/beclin 1 regulator 1	1.54438
320844	Amigo3	adhesion molecule with Ig like domain 3	1.76584
75723	Amotl1	angiomotin-like 1	1.70892
56332	Amotl2	angiomotin-like 2	1.94822
545562	Amy2b	amylase 2b	-10.7687
69010	Anapc13	anaphase promoting complex subunit 13	-1.57251
11727	Ang	angiogenin, ribonuclease, RNase A family, 5	-2.15747
72713	Angptl1	angiopoietin-like 1	2.40386
234396	Ankle1	ankyrin repeat and LEM domain containing 1	-2.33148
232339	Ankrd26	ankyrin repeat domain 26	1.80364
237761	Ankrd43	ankyrin repeat domain 43	-6.45404
237615	Ankrd52	ankyrin repeat domain 52	2.43236
75305	Ankrd53	ankyrin repeat domain 53	2.02899
74251	Ankrd9	ankyrin repeat domain 9	-1.6915
68743	Anln	anillin, actin binding protein	-2.49635
382014	Ano8	anoctamin 8	2.09615
16790	Anpep	alanyl (membrane) aminopeptidase	1.59221
71790	Anxa9	annexin A9	-2.70189
237940	Aoc2	amine oxidase, copper containing 2 (retina-specific)	1.65526
11761	Aox1	aldehyde oxidase 1	1.83382
11777	Ap3s1	adaptor-related protein complex 3, sigma 1 subunit	-1.77639
108011	Ap4e1	adaptor-related protein complex AP-4, epsilon 1	1.65057
11782	Ap4s1	adaptor-related protein complex AP-4, sigma 1	-1.64509
11783	Apaf1	apoptotic peptidase activating factor 1	1.64078
56369	Apip	APAF1 interacting protein	-1.5939
72103	Aplf	aprataxin and PNKP like factor	-1.61894
23796	Aplnr	apelin receptor	-1.81807
11807	Apoa2	apolipoprotein A-II	4.75799
238055	Apob	apolipoprotein B	7.23191
171504	Apob48r	apolipoprotein B48 receptor	1.74768
626615	Apol11a	apolipoprotein L 11a	-4.81852
328563	Apol11b	apolipoprotein L 11b	-5.32893
11826	Aqp1	aquaporin 1	-3.14485
208760	Aqp12	aquaporin 12	-3.15251
11829	Aqp4	aquaporin 4	-3.10238
64008	Aqp9	aquaporin 9	-2.02553
212285	Arap2	ArfGAP with RhoGAP domain, ankyrin repeat and PH domain 2	1.71488
11838	Arc	activity regulated cytoskeletal-associated protein	1.84635
99371	Arfgef2	ADP-ribosylation factor guanine nucleotide-exchange factor 2 (brefeldin A-inhibited)	1.69744
11847	Arg2	arginase type II	3.36331
70497	Arhgap17	Rho GTPase activating protein 17	1.50439
71302	Arhgap26	Rho GTPase activating protein 26	1.80906
12549	Arhgap31	Rho GTPase activating protein 31	1.62313
330914	Arhgap32	Rho GTPase activating protein 32	1.96455
223666	Arhgap39	Rho GTPase activating protein 39	1.6502
11857	Arhgdib	Rho, GDP dissociation inhibitor (GDI) beta	-1.72781
14570	Arhgdig	Rho GDP dissociation inhibitor (GDI) gamma	-3.5645
207212	Arhgef17	Rho guanine nucleotide exchange factor (GEF) 17	1.66974
102098	Arhgef18	rho/rac guanine nucleotide exchange factor (GEF) 18	1.56981
54324	Arhgef5	Rho guanine nucleotide exchange factor (GEF) 5	1.54645
93760	Arid1a	AT rich interactive domain 1A (SWI-like)	1.81394
239985	Arid1b	AT rich interactive domain 1B (SWI-like)	1.72892
13496	Arid3a	AT rich interactive domain 3A (BRIGHT-like)	1.54341
238247	Arid4a	AT rich interactive domain 4A (RBP1-like)	1.70226
94246	Arid4b	AT rich interactive domain 4B (RBP1-like)	1.5843
56795	Arl10	ADP-ribosylation factor-like 10	1.99592
11861	Arl4a	ADP-ribosylation factor-like 4A	-1.84853
11863	Arnt	aryl hydrocarbon receptor nuclear translocator	1.54122
76709	Arpc2	actin related protein 2/3 complex, subunit 2	-1.50409
56378	Arpc3	actin related protein 2/3 complex, subunit 3	-1.51074
109978	Art4	ADP-ribosyltransferase 4	-2.09819
230837	Asap3	ArfGAP with SH3 domain, ankyrin repeat and PH domain 3	1.60469
65247	Asb1	ankyrin repeat and SOCS box-containing 1	-1.82796
117589	Asb7	ankyrin repeat and SOCS box-containing 7	1.62793
66929	Asf1b	ASF1 anti-silencing function 1 homolog B (S. cerevisiae)	-2.39922
192195	Ash1l	ash1 (absent, small, or homeotic)-like (Drosophila)	2.52537
27053	Asns	asparagine synthetase	-2.66239
228790	Asxl1	additional sex combs like 1 (Drosophila)	1.51869
226641	Atf6	activating transcription factor 6	1.70944
75329	Atf7ip2	activating transcription factor 7 interacting protein 2	-4.80186
76559	Atg2b	ATG2 autophagy related 2 homolog B (S. cerevisiae)	1.53514
11920	Atm	ataxia telangiectasia mutated homolog (human)	2.16475
13498	Atn1	atrophin 1	2.00799
11927	Atox1	ATX1 (antioxidant protein 1) homolog 1 (yeast)	-1.71749
11982	Atp10a	ATPase, class V, type 10A	1.76213
50770	Atp11a	ATPase, class VI, type 11A	2.01377
11932	Atp1b2	ATPase, Na+/K+ transporting, beta 2 polypeptide	-1.57981
11937	Atp2a1	ATPase, Ca++ transporting, cardiac muscle, fast twitch 1	1.74752
67972	Atp2b1	ATPase, Ca++ transporting, plasma membrane 1	1.73866
11947	Atp5b	ATP synthase, H+ transporting mitochondrial F1 complex, beta subunit	-1.64256
11949	Atp5c1	ATP synthase, H+ transporting, mitochondrial F1 complex, gamma polypeptide 1	-1.59821
66043	Atp5d	ATP synthase, H+ transporting, mitochondrial F1 complex, delta subunit	-1.73778
67126	Atp5e	ATP synthase, H+ transporting, mitochondrial F1 complex, epsilon subunit	-2.00922
228033	Atp5g3	ATP synthase, H+ transporting, mitochondrial F0 complex, subunit C3 (subunit 9)	-1.85564
11957	Atp5j	ATP synthase, H+ transporting, mitochondrial F0 complex, subunit F	-1.90021
57423	Atp5j2	ATP synthase, H+ transporting, mitochondrial F0 complex, subunit F2	-1.91139
11958	Atp5k	ATP synthase, H+ transporting, mitochondrial F1F0 complex, subunit e	-2.27614
27425	Atp5l	ATP synthase, H+ transporting, mitochondrial F0 complex, subunit g	2.09077
28080	Atp5o	ATP synthase, H+ transporting, mitochondrial F1 complex, O subunit	-2.00786
242341	Atp6v0d2	ATPase, H+ transporting, lysosomal V0 subunit D2	1.73398
11974	Atp6v0e	ATPase, H+ transporting, lysosomal V0 subunit E	-1.63245
11973	Atp6v1e1	ATPase, H+ transporting, lysosomal V1 subunit E1	-1.50974
66237	Atp6v1g2	ATPase, H+ transporting, lysosomal V1 subunit G2	1.57496
11977	Atp7a	ATPase, Cu++ transporting, alpha polypeptide	1.96506
54670	Atp8b1	ATPase, class I, type 8B, member 1	1.96589
241633	Atp8b4	ATPase, class I, type 8B, member 4	1.50023
11983	Atpif1	ATPase inhibitory factor 1	-2.53369
245000	Atr	ataxia telangiectasia and Rad3 related	1.84239
22589	Atrx	alpha thalassemia/mental retardation syndrome X-linked homolog (human)	1.93395
52335	Atxn1l	ataxin 1-like	1.91269
246103	Atxn7	ataxin 7	1.91026
20878	Aurka	aurora kinase A	-2.40523
66077	Aurkaip1	aurora kinase A interacting protein 1	-1.60468
20877	Aurkb	aurora kinase B	-1.69705
69534	Avpi1	arginine vasopressin-induced 1	-1.68795
12000	Avpr2	arginine vasopressin receptor 2	1.86846
107350	AW112010	expressed sequence AW112010	-1.76812
106064	AW549877	expressed sequence AW549877	1.80951
217882	AW555464	expressed sequence AW555464	1.55384
12009	Azi1	5-azacytidine induced gene 1	1.57784
68170	B230118H07Rik	RIKEN cDNA B230118H07 gene	-1.87043
78878	B230206F22Rik	RIKEN cDNA B230206F22 gene	1.56202
12010	B2m	beta-2 microglobulin	-1.61855
210004	B3gntl1	UDP-GlcNAc:betaGal beta-1,3-N-acetylglucosaminyltransferase-like 1	1.78282
27078	B9d1	B9 protein domain 1	-2.00509
23821	Bace1	beta-site APP cleaving enzyme 1	1.52622
12013	Bach1	BTB and CNC homology 1	1.63836
12017	Bag1	BCL2-associated athanogene 1	-1.71864
213539	Bag2	BCL2-associated athanogene 2	-2.55321
268515	Bahcc1	BAH domain and coiled-coil containing 1	1.92672
68010	Bambi	BMP and activin membrane-bound inhibitor, homolog (Xenopus laevis)	-2.0666
23825	Banf1	barrier to autointegration factor 1	-1.5535
116848	Baz2a	bromodomain adjacent to zinc finger domain, 2A	1.89964
241950	Bbs12	Bardet-Biedl syndrome 12 (human)	1.6002
70508	Bbx	bobby sox homolog (Drosophila)	1.78111
170658	BC002163	NADH dehydrogenase Fe-S protein 5 pseudogene	-2.10664
217827	BC002230	cDNA sequence BC002230	1.51765
80284	BC003266	cDNA sequence BC003266	-1.59708
100042165	BC005561	cDNA sequence BC005561	2.23902
216152	BC005764	cDNA sequence BC005764	2.70269
229003	BC006779	cDNA sequence BC006779	1.80308
218333	BC018507	cDNA sequence BC018507	1.76553
545551	BC021767	cingulin pseudogene	-4.74765
235184	BC024479	cDNA sequence BC024479	1.73287
268319	BC025920	zinc finger protein pseudogene	1.78702
229600	BC028528	cDNA sequence BC028528	-1.5294
210982	BC032203	cDNA sequence BC032203	1.89493
381101	BC048355	cDNA sequence BC048355	-2.07017
408058	BC048507	cDNA sequence BC048507	-2.09431
332713	BC051628	cDNA sequence BC051628	1.65148
333193	BC053749	cDNA sequence BC053749	1.60426
381350	BC061194	cDNA sequence BC061194	1.58498
436230	BC065397	cDNA sequence BC065397	1.63199
27061	Bcap31	B-cell receptor-associated protein 31	-1.51099
58208	Bcl11b	B-cell leukemia/lymphoma 11B	1.60936
12048	Bcl2l1	BCL2-like 1	-2.4973
12055	Bcl7c	B-cell CLL/lymphoma 7C	-2.01959
80288	Bcl9l	B-cell CLL/lymphoma 9-like	2.19465
71458	Bcor	BCL6 interacting corepressor	1.89739
544971	Bdp1	B double prime 1, subunit of RNA polymerase III transcription initiation factor IIIB	1.87574
380785	Begain	brain-enriched guanylate kinase-associated	2.27507
331623	Bend3	BEN domain containing 3	1.71706
666938	Bend4	BEN domain containing 4	1.58047
320705	Bend6	BEN domain containing 6	-1.71209
406217	Bex4	brain expressed gene 4	-5.44347
11799	Birc5	baculoviral IAP repeat-containing 5	-3.13643
12211	Birc6	baculoviral IAP repeat-containing 6	2.13412
14533	Bloc1s1	biogenesis of lysosome-related organelles complex-1, subunit 1	-1.50487
233016	Blvrb	biliverdin reductase B (flavin reductase (NADPH))	-2.35638
12164	Bmp8b	bone morphogenetic protein 8b	-4.38557
12168	Bmpr2	bone morphogenic protein receptor, type II (serine/threonine kinase)	2.06102
12177	Bnip3l	BCL2/adenovirus E1B interacting protein 3-like	-2.00363
117606	Boc	biregional cell adhesion molecule-related/down-regulated by oncogenes (Cdon) binding protein	1.87559
665775	Bod1l	biorientation of chromosomes in cell division 1-like	2.13243
78653	Bola3	bolA-like 3 (E. coli)	-2.59565
12183	Bpgm	2,3-bisphosphoglycerate mutase	-2.54853
109880	Braf	Braf transforming gene	1.80399
55950	Bri3	brain protein I3	-1.67688
70456	Brp44	brain protein 44	-2.13602
12215	Bsg	basigin	-2.1248
218490	Btf3	basic transcription factor 3	-1.80224
12231	Btn1a1	butyrophilin, subfamily 1, member A1	-7.83488
12235	Bub1	budding uninhibited by benzimidazoles 1 homolog (S. cerevisiae)	-1.89998
231889	Bud31	BUD31 homolog (yeast)	-1.87784
207777	Bzrap1	benzodiazepine receptor associated protein 1	3.46739
107372	C030016D13Rik	RIKEN cDNA C030016D13 gene	2.07408
319336	C130036L24Rik	RIKEN cDNA C130036L24 gene	1.88471
238317	C130039O16Rik	RIKEN cDNA C130039O16 gene	1.81909
56745	C1qtnf1	C1q and tumor necrosis factor related protein 1	1.57696
231855	C330006K01Rik	RIKEN cDNA C330006K01 gene	1.63383
224171	C330027C09Rik	RIKEN cDNA C330027C09 gene	-1.72469
320827	C530008M17Rik	RIKEN cDNA C530008M17 gene	-1.79902
12273	C5ar1	complement component 5a receptor 1	2.4531
97130	C77080	expressed sequence C77080	1.82699
217653	C79407	expressed sequence C79407	-1.67257
606736	C920009B18Rik	RIKEN cDNA C920009B18 gene	1.93222
104248	Cabin1	calcineurin binding protein 1	1.50303
12286	Cacna1a	calcium channel, voltage-dependent, P/Q type, alpha 1A subunit	1.89101
12291	Cacna1g	calcium channel, voltage-dependent, T type, alpha 1G subunit	-2.03711
58226	Cacna1h	calcium channel, voltage-dependent, T type, alpha 1H subunit	2.35136
239556	Cacna1i	calcium channel, voltage-dependent, alpha 1I subunit	1.60248
56808	Cacna2d2	calcium channel, voltage-dependent, alpha 2/delta subunit 2	2.03524
54376	Cacng3	calcium channel, voltage-dependent, gamma subunit 3	-2.65268
81904	Cacng7	calcium channel, voltage-dependent, gamma subunit 7	1.78349
12301	Cacybp	calcyclin binding protein	-1.70011
69719	Cad	carbamoyl-phosphate synthetase 2, aspartate transcarbamylase, and dihydroorotase	1.72475
12313	Calm1	calmodulin 1	-1.53325
12314	Calm2	calmodulin 2	-1.63757
52163	Camk1	calcium/calmodulin-dependent protein kinase I	-1.52333
55984	Camkk1	calcium/calmodulin-dependent protein kinase kinase 1, alpha	1.84385
12796	Camp	cathelicidin antimicrobial peptide	-2.4688
216874	Camta2	calmodulin binding transcription activator 2	1.84471
67088	Cand2	cullin-associated and neddylation-dissociated 2 (putative)	1.60004
12332	Capg	capping protein (actin filament), gelsolin-like	-1.53101
69543	Capns2	calpain, small subunit 2	2.01647
75568	Capsl	calcyphosine-like	-3.12768
76459	Car12	carbonic anyhydrase 12	2.15132
80733	Car15	carbonic anhydrase 15	2.11554
12349	Car2	carbonic anhydrase 2	-3.33332
12319	Car8	carbonic anhydrase 8	-2.70894
105844	Card10	caspase recruitment domain family, member 10	1.55837
239319	Card6	caspase recruitment domain family, member 6	1.76183
332579	Card9	caspase recruitment domain family, member 9	1.70665
52502	Carhsp1	calcium regulated heat stable protein 1	-1.79746
107239	Carns1	carnosine synthase 1	2.50953
76464	Casc5	cancer susceptibility candidate 5	-1.53406
140721	Caskin2	CASK-interacting protein 2	1.53081
320225	Catsperg1	cation channel, sperm-associated, gamma 1	2.18762
12404	Cbln1	cerebellin 1 precursor protein	-2.34138
73293	Ccdc103	coiled-coil domain containing 103	-2.93299
76872	Ccdc116	coiled-coil domain containing 116	1.86086
545428	Ccdc141	coiled-coil domain containing 141	1.76268
245902	Ccdc15	coiled-coil domain containing 15	1.66914
69216	Ccdc23	coiled-coil domain containing 23	-2.03423
74186	Ccdc3	coiled-coil domain containing 3	-1.87666
68201	Ccdc34	coiled-coil domain containing 34	-1.82941
237465	Ccdc38	coiled-coil domain containing 38	1.8312
76380	Ccdc46	coiled-coil domain containing 46	-2.30333
67282	Ccdc53	coiled-coil domain containing 53	-1.55287
52469	Ccdc56	coiled-coil domain containing 56	-1.72342
66167	Ccdc72	coiled-coil domain containing 72	-1.87661
72315	Ccdc74a	coiled-coil domain containing 74A	-3.4433
381077	Ccdc78	coiled-coil domain containing 78	1.51765
78317	Ccdc88b	coiled-coil domain containing 88B	1.54296
66365	Ccdc90b	coiled-coil domain containing 90B	-1.56597
12425	Cckar	cholecystokinin A receptor	-3.36535
20293	Ccl12	chemokine (C-C motif) ligand 12	2.08975
56221	Ccl24	chemokine (C-C motif) ligand 24	-3.08199
20304	Ccl5	chemokine (C-C motif) ligand 5	-1.56104
12428	Ccna2	cyclin A2	-3.02277
268697	Ccnb1	cyclin B1	-2.74203
12442	Ccnb2	cyclin B2	-3.16037
17151	Ccndbp1	cyclin D-type binding-protein 1	-1.53889
12447	Ccne1	cyclin E1	-3.11664
12448	Ccne2	cyclin E2	-6.14344
12449	Ccnf	cyclin F	-2.20557
240665	Ccnj	cyclin J	1.67929
12768	Ccr1	chemokine (C-C motif) receptor 1	1.7695
12772	Ccr2	chemokine (C-C motif) receptor 2	1.56115
12773	Ccr4	chemokine (C-C motif) receptor 4	1.94308
54199	Ccrl2	chemokine (C-C motif) receptor-like 2	-1.54808
12464	Cct4	chaperonin containing Tcp1, subunit 4 (delta)	-1.58947
12465	Cct5	chaperonin containing Tcp1, subunit 5 (epsilon)	-1.51308
630146	Cd101	CD101 antigen	1.64386
12475	Cd14	CD14 antigen	2.01805
244233	Cd163l1	CD163 molecule-like 1	5.54925
12480	Cd1d2	CD1d2 antigen	3.57778
246278	Cd207	CD207 antigen	-1.85643
69142	Cd209f	CD209f antigen	-2.66868
18106	Cd244	CD244 natural killer cell receptor 2B4	1.60032
12484	Cd24a	CD24a antigen	-2.35127
246746	Cd300lf	CD300 antigen like family member F	1.80486
12500	Cd3d	CD3 antigen, delta polypeptide	-1.57082
12502	Cd3g	CD3 antigen, gamma polypeptide	-1.52458
23833	Cd52	CD52 antigen	-1.87047
12509	Cd59a	CD59a antigen	-2.43373
333883	Cd59b	CD59b antigen	-3.26329
17064	Cd93	CD93 antigen	1.85462
218294	Cdc14b	CDC14 cell division cycle 14 homolog B (S. cerevisiae)	1.51011
107995	Cdc20	cell division cycle 20 homolog (S. cerevisiae)	-1.68139
12531	Cdc25b	cell division cycle 25 homolog B (S. pombe)	-1.64752
12532	Cdc25c	cell division cycle 25 homolog C (S. pombe)	-2.33
12540	Cdc42	cell division cycle 42 homolog (S. cerevisiae)	-1.54414
217866	Cdc42bpb	CDC42 binding protein kinase beta	1.78378
104445	Cdc42ep1	CDC42 effector protein (Rho GTPase binding) 1	1.59077
12544	Cdc45	cell division cycle 45 homolog (S. cerevisiae)	-1.94645
23834	Cdc6	cell division cycle 6 homolog (S. cerevisiae)	-4.02754
108912	Cdca2	cell division cycle associated 2	-1.7319
67849	Cdca5	cell division cycle associated 5	-2.3363
52276	Cdca8	cell division cycle associated 8	-2.38076
12550	Cdh1	cadherin 1	1.68669
239096	Cdh24	cadherin-like 24	1.81732
320169	Cdh29	cadherin-like 29	2.07268
12560	Cdh3	cadherin 3	2.29642
12561	Cdh4	cadherin 4	2.11668
12562	Cdh5	cadherin 5	1.59427
12563	Cdh6	cadherin 6	1.88095
12534	Cdk1	cyclin-dependent kinase 1	-2.79074
71091	Cdkl1	cyclin-dependent kinase-like 1 (CDC2-related kinase)	-1.77394
12580	Cdkn2c	cyclin-dependent kinase inhibitor 2C (p18, inhibits CDK4)	-1.65699
72391	Cdkn3	cyclin-dependent kinase inhibitor 3	-4.74252
12585	Cdr2	cerebellar degeneration-related 2	-3.26695
110911	Cds2	CDP-diacylglycerol synthase (phosphatidate cytidylyltransferase) 2	1.73371
26365	Ceacam1	carcinoembryonic antigen-related cell adhesion molecule 1	1.72617
330483	Ceacam16	carcinoembryonic antigen-related cell adhesion molecule 16	2.49297
72431	Ceacam18	carcinoembryonic antigen-related cell adhesion molecule 18	2.09113
110794	Cebpe	CCAAT/enhancer binding protein (C/EBP), epsilon	-3.51008
330409	Cecr2	cat eye syndrome chromosome region, candidate 2 homolog (human)	1.90252
12613	Cel	carboxyl ester lipase	-20.0379
13706	Cela2a	chymotrypsin-like elastase family, member 2A	-14.4068
67868	Cela3b	chymotrypsin-like elastase family, member 3B	-16.317
12614	Celsr1	cadherin, EGF LAG seven-pass G-type receptor 1 (flamingo homolog, Drosophila)	2.21172
53883	Celsr2	cadherin, EGF LAG seven-pass G-type receptor 2 (flamingo homolog, Drosophila)	2.19774
107934	Celsr3	cadherin, EGF LAG seven-pass G-type receptor 3 (flamingo homolog, Drosophila)	2.1193
26886	Cenph	centromere protein H	-2.38221
102920	Cenpi	centromere protein I	-1.99745
60411	Cenpk	centromere protein K	-3.32006
70454	Cenpl	centromere protein L	-2.07998
66570	Cenpm	centromere protein M	-2.35817
72155	Cenpn	centromere protein N	-2.09752
73139	Cenpv	centromere protein V	-2.00515
66311	Cenpw	centromere protein W	-2.28055
381644	Cep135	centrosomal protein 135	1.8006
99100	Cep152	centrosomal protein 152	1.57885
545389	Cep170	centrosomal protein 170	1.67403
70799	Cep192	centrosomal protein 192	1.74101
16328	Cep250	centrosomal protein 250	2.3036
74081	Cep350	centrosomal protein 350	1.77016
216543	Cep68	centrosomal protein 68	1.57758
225659	Cep76	centrosomal protein 76	-2.00479
74201	Cep97	centrosomal protein 97	2.02821
207175	Cetn4	centrin 4	-3.27329
11537	Cfd	complement factor D (adipsin)	-2.34957
23837	Cfdp1	craniofacial development protein 1	-1.54338
12631	Cfl1	cofilin 1, non-muscle	-1.62275
12642	Ch25h	cholesterol 25-hydroxylase	-1.97582
68044	Chac2	ChaC, cation transport regulator homolog 2 (E. coli)	-3.24657
12643	Chad	chondroadherin	2.89223
110749	Chaf1b	chromatin assembly factor 1, subunit B (p60)	-2.24442
66121	Chchd1	coiled-coil-helix-coiled-coil-helix domain containing 1	-1.79863
103172	Chchd10	coiled-coil-helix-coiled-coil-helix domain containing 10	-1.84157
14004	Chchd2	coiled-coil-helix-coiled-coil-helix domain containing 2	-1.9795
66075	Chchd3	coiled-coil-helix-coiled-coil-helix domain containing 3	-1.53743
66098	Chchd6	coiled-coil-helix-coiled-coil-helix domain containing 6	-2.15041
66433	Chchd7	coiled-coil-helix-coiled-coil-helix domain containing 7	-1.53615
68185	Chchd8	coiled-coil-helix-coiled-coil-helix domain containing 8	-1.59232
71389	Chd6	chromodomain helicase DNA binding protein 6	1.98101
12649	Chek1	checkpoint kinase 1 homolog (S. pombe)	-2.50648
12212	Chic1	cysteine-rich hydrophobic domain 1	2.23071
100910	Chpf2	chondroitin polymerizing factor 2	1.58584
93696	Chrac1	chromatin accessibility complex 1	-1.58518
11443	Chrnb1	cholinergic receptor, nicotinic, beta polypeptide 1 (muscle)	1.7035
11444	Chrnb2	cholinergic receptor, nicotinic, beta polypeptide 2 (neuronal)	1.8198
214901	Chtf18	CTF18, chromosome transmission fidelity factor 18 homolog (S. cerevisiae)	-1.51618
211151	Churc1	churchill domain containing 1	-1.55659
56506	Cib2	calcium and integrin binding family member 2	-1.80684
71722	Cic	capicua homolog (Drosophila)	1.96818
214425	Cilp	cartilage intermediate layer protein, nucleotide pyrophosphohydrolase	1.51926
67236	Cinp	cyclin-dependent kinase 2 interacting protein	-1.51781
52637	Cisd1	CDGSH iron sulfur domain 1	-1.55997
217149	Cisd3	CDGSH iron sulfur domain 3	-1.61806
12704	Cit	citron	-1.55323
56222	Cited4	Cbp/p300-interacting transactivator, with Glu/Asp-rich carboxy-terminal domain, 4	-2.21602
80986	Ckap2	cytoskeleton associated protein 2	-2.11546
70466	Ckap2l	cytoskeleton associated protein 2-like	-1.73966
54124	Cks1b	CDC28 protein kinase 1b	-1.98814
57255	Cldn13	claudin 13	-7.65947
60363	Cldn15	claudin 15	-2.4765
56760	Clec1b	C-type lectin domain family 1, member b	-1.94369
93694	Clec2d	C-type lectin domain family 2, member d	-1.82106
17474	Clec4d	C-type lectin domain family 4, member d	1.8076
56619	Clec4e	C-type lectin domain family 4, member e	2.33814
56620	Clec4n	C-type lectin domain family 4, member n	-1.52284
12745	Clgn	calmegin	-3.56551
114584	Clic1	chloride intracellular channel 1	-1.50692
269713	Clip2	CAP-GLY domain containing linker protein 2	1.51891
109791	Clps	colipase, pancreatic	-21.6229
65945	Clstn1	calsyntenin 1	1.52261
232370	Clstn3	calsyntenin 3	-2.10526
69634	Clybl	citrate lyase beta like	-1.96069
17228	Cma1	chymase 1, mast cell	-1.74781
12764	Cmas	cytidine monophospho-N-acetylneuraminic acid synthetase	-1.97325
69574	Cmbl	carboxymethylenebutenolidase-like (Pseudomonas)	-1.64681
67899	Cmc1	COX assembly mitochondrial protein homolog (S. cerevisiae)	-1.51378
22169	Cmpk2	cytidine monophosphate (UMP-CMP) kinase 2, mitochondrial	-2.01455
76469	Cmya5	cardiomyopathy associated 5	2.79338
12785	Cnbp	cellular nucleic acid binding protein	-1.50368
12793	Cnih	cornichon homolog (Drosophila)	-1.68126
234594	Cnot1	CCR4-NOT transcription complex, subunit 1	1.55679
12804	Cntfr	ciliary neurotrophic factor receptor	1.97459
53321	Cntnap1	contactin associated protein-like 1	2.31725
216846	Cntrob	centrobin, centrosomal BRCA2 interacting protein	1.67509
319876	Cobll1	Cobl-like 1	1.6997
12816	Col12a1	collagen, type XII, alpha 1	2.91687
12819	Col15a1	collagen, type XV, alpha 1	1.67066
107581	Col16a1	collagen, type XVI, alpha 1	1.50936
12822	Col18a1	collagen, type XVIII, alpha 1	1.71643
73368	Col20a1	collagen, type XX, alpha 1	2.63397
12826	Col4a1	collagen, type IV, alpha 1	1.91505
12827	Col4a2	collagen, type IV, alpha 2	1.96859
12830	Col4a5	collagen, type IV, alpha 5	1.7525
68553	Col6a4	collagen, type VI, alpha 4	2.00957
12836	Col7a1	collagen, type VII, alpha 1	2.31458
12841	Col9a3	collagen, type IX, alpha 3	2.04912
17846	Commd1	COMM domain containing 1	-1.52958
66200	Commd6	COMM domain containing 6	-1.66256
26893	Cops6	COP9 (constitutive photomorphogenic) homolog, subunit 6 (Arabidopsis thaliana)	-1.60434
66272	Cox16	COX16 cytochrome c oxidase assembly homolog (S. cerevisiae)	-1.5744
12856	Cox17	cytochrome c oxidase, subunit XVII assembly protein homolog (yeast)	-2.05216
12857	Cox4i1	cytochrome c oxidase subunit IV isoform 1	-1.88046
12858	Cox5a	cytochrome c oxidase, subunit Va	-2.02021
12859	Cox5b	cytochrome c oxidase, subunit Vb	-1.74838
12861	Cox6a1	cytochrome c oxidase, subunit VI a, polypeptide 1	-1.94282
110323	Cox6b1	cytochrome c oxidase, subunit VIb polypeptide 1	-1.6994
333182	Cox6b2	cytochrome c oxidase subunit VIb polypeptide 2	-3.46467
12864	Cox6c	cytochrome c oxidase, subunit VIc	-1.72353
12866	Cox7a2	cytochrome c oxidase, subunit VIIa 2	-1.68115
20463	Cox7a2l	cytochrome c oxidase subunit VIIa polypeptide 2-like	-1.70443
66142	Cox7b	cytochrome c oxidase subunit VIIb	-1.80752
12868	Cox8a	cytochrome c oxidase, subunit VIIIa	-1.61188
12869	Cox8b	cytochrome c oxidase, subunit VIIIb	-3.80339
109697	Cpa1	carboxypeptidase A1	-26.8779
232680	Cpa2	carboxypeptidase A2, pancreatic	-15.4217
76703	Cpb1	carboxypeptidase B1 (tissue)	-22.192
12874	Cpd	carboxypeptidase D	1.65407
231207	Cpeb2	cytoplasmic polyadenylation element binding protein 2	2.15935
70568	Cpne3	copine III	1.54016
12892	Cpox	coproporphyrinogen oxidase	-2.40142
12894	Cpt1a	carnitine palmitoyltransferase 1a, liver	1.51472
12895	Cpt1b	carnitine palmitoyltransferase 1b, muscle	1.54517
57354	Cramp1l	Crm, cramped-like (Drosophila)	1.60596
12908	Crat	carnitine acetyltransferase	-1.54647
26427	Creb3l1	cAMP responsive element binding protein 3-like 1	1.7043
433375	Creg1	cellular repressor of E1A-stimulated genes 1	-1.89242
50766	Crim1	cysteine rich transmembrane BMP regulator 1 (chordin like)	1.6698
12925	Crip1	cysteine-rich protein 1 (intestinal)	-2.19198
68337	Crip2	cysteine rich protein 2	-1.5791
56724	Cript	cysteine-rich PDZ-binding protein	-1.69309
78892	Crispld2	cysteine-rich secretory protein LCCL domain containing 2	2.55647
12931	Crlf1	cytokine receptor-like factor 1	-3.68998
66586	Crls1	cardiolipin synthase 1	-1.50869
230872	Crocc	ciliary rootlet coiled-coil, rootletin	1.75272
382056	Crtc1	CREB regulated transcription coactivator 1	1.56751
70461	Crtc3	CREB regulated transcription coactivator 3	1.69846
12953	Cry2	cryptochrome 2 (photolyase-like)	1.61515
224273	Crybg3	beta-gamma crystallin domain containing 3	1.66933
56449	Csda	cold shock domain protein A	-2.04557
12982	Csf2ra	colony stimulating factor 2 receptor, alpha, low-affinity (granulocyte-macrophage)	1.54251
12983	Csf2rb	colony stimulating factor 2 receptor, beta, low-affinity (granulocyte-macrophage)	1.58717
12984	Csf2rb2	colony stimulating factor 2 receptor, beta 2, low-affinity (granulocyte-macrophage)	1.5163
214897	Csnk1g1	casein kinase 1, gamma 1	1.50988
121021	Cspg4	chondroitin sulfate proteoglycan 4	1.6338
211660	Cspp1	centrosome and spindle pole associated protein 1	1.68186
13010	Cst3	cystatin C	-1.60819
13014	Cstb	cystatin B	-1.7256
66473	Ctrb1	chymotrypsinogen B1	-10.5899
76701	Ctrc	chymotrypsin C (caldecrin)	-20.204
109660	Ctrl	chymotrypsin-like	-6.90197
13034	Ctse	cathepsin E	-2.04876
56464	Ctsf	cathepsin F	-1.53142
13035	Ctsg	cathepsin G	-2.52938
13040	Ctss	cathepsin S	-1.57431
30785	Cttnbp2	cortactin binding protein 2	1.6704
65969	Cubn	cubilin (intrinsic factor-cobalamin receptor)	1.60912
67116	Cuedc2	CUE domain containing 2	-1.53123
16433	Cuzd1	CUB and zona pellucida-like domains 1	-13.9929
244672	Cwf19l2	CWF19-like 2, cell cycle control (S. pombe)	1.50439
15945	Cxcl10	chemokine (C-X-C motif) ligand 10	-1.71343
55985	Cxcl13	chemokine (C-X-C motif) ligand 13	-1.69351
20310	Cxcl2	chemokine (C-X-C motif) ligand 2	-2.43679
20311	Cxcl5	chemokine (C-X-C motif) ligand 5	2.03401
12765	Cxcr2	chemokine (C-X-C motif) receptor 2	1.96183
80901	Cxcr6	chemokine (C-X-C motif) receptor 6	-1.52487
109672	Cyb5	cytochrome b-5	-1.67198
13063	Cycs	cytochrome c, somatic	-1.73035
13077	Cyp1a2	cytochrome P450, family 1, subfamily a, polypeptide 2	3.49376
232174	Cyp26b1	cytochrome P450, family 26, subfamily b, polypeptide 1	2.09281
384724	Cyp2t4	cytochrome P450, family 2, subfamily t, polypeptide 4	1.52513
170716	Cyp4f13	cytochrome P450, family 4, subfamily f, polypeptide 13	1.63663
13123	Cyp7b1	cytochrome P450, family 7, subfamily b, polypeptide 1	1.62194
319371	D030028A08Rik	RIKEN cDNA D030028A08 gene	1.57481
225995	D030056L22Rik	RIKEN cDNA D030056L22 gene	-1.52983
320064	D130017N08Rik	RIKEN cDNA D130017N08 gene	1.55431
218850	D14Abb1e	DNA segment, Chr 14, Abbott 1 expressed	1.94583
27883	D16H22S680E	DNA segment, Chr 16, human D22S680E, expressed	-1.56111
27762	D17H6S56E-3	DNA segment, Chr 17, human D6S56E 3	2.24063
28106	D17Wsu104e	DNA segment, Chr 17, Wayne State University 104, expressed	-1.51535
51944	D2Ertd750e	DNA segment, Chr 2, ERATO Doi 750, expressed	-1.57873
233865	D430042O09Rik	RIKEN cDNA D430042O09 gene	1.92731
100039805	D5Ertd605e	DNA segment, Chr 5, ERATO Doi 605, expressed	-3.51458
442834	D830031N03Rik	RIKEN cDNA D830031N03 gene	3.16497
244418	D8Ertd82e	DNA segment, Chr 8, ERATO Doi 82, expressed	1.97665
57373	D930014E17Rik	RIKEN cDNA D930014E17 gene	-1.68171
100662	D930016D06Rik	RIKEN cDNA D930016D06 gene	1.79547
97775	D930048N14Rik	RIKEN cDNA D930048N14 gene	1.82381
13135	Dad1	defender against cell death 1	-1.78812
13143	Dapk2	death-associated protein kinase 2	-1.5645
13349	Darc	Duffy blood group, chemokine receptor	-3.58282
27214	Dbf4	DBF4 homolog (S. cerevisiae)	-1.88442
13167	Dbi	diazepam binding inhibitor	-1.81906
72185	Dbndd1	dysbindin (dystrobrevin binding protein 1) domain containing 1	1.91166
68970	Dcaf12	DDB1 and CUL4 associated factor 12	-1.54458
74106	Dcaf6	DDB1 and CUL4 associated factor 6	-1.61993
233651	Dchs1	dachsous 1 (Drosophila)	1.78098
227525	Dclre1c	DNA cross-link repair 1C, PSO2 homolog (S. cerevisiae)	1.65603
319618	Dcp1b	DCP1 decapping enzyme homolog b (S. cerevisiae)	1.58102
76863	Dcun1d5	DCN1, defective in cullin neddylation 1, domain containing 5 (S. cerevisiae)	-1.56642
13202	Ddt	D-dopachrome tautomerase	-1.56382
234733	Ddx19b	DEAD (Asp-Glu-Ala-Asp) box polypeptide 19b	1.63616
236790	Ddx26b	DEAD/H (Asp-Glu-Ala-Asp/His) box polypeptide 26B	1.57874
26900	Ddx3y	DEAD (Asp-Glu-Ala-Asp) box polypeptide 3, Y-linked	7.72022
234311	Ddx60	DEAD (Asp-Glu-Ala-Asp) box polypeptide 60	1.58469
26901	Deb1	differentially expressed in B16F10 1	-1.66532
70059	Degs2	degenerative spermatocyte homolog 2 (Drosophila), lipid desaturase	2.21891
227801	Dennd1a	DENN/MADD domain containing 1A	1.63221
329260	Dennd1b	DENN/MADD domain containing 1B	1.63249
329727	Dennd2c	DENN/MADD domain containing 2C	-2.34111
329877	Dennd4c	DENN/MADD domain containing 4C	2.49081
320560	Dennd5b	DENN/MADD domain containing 5B	2.51227
76131	Depdc1a	DEP domain containing 1a	-3.27936
218581	Depdc1b	DEP domain containing 1B	-3.25808
277854	Depdc5	DEP domain containing 5	1.52173
54722	Dfna5	deafness, autosomal dominant 5 (human)	1.79547
110524	Dgkq	diacylglycerol kinase, theta	1.8572
13361	Dhfr	dihydrofolate reductase	-2.41222
192970	Dhrs11	dehydrogenase/reductase (SDR family) member 11	-3.26784
241452	Dhrs9	dehydrogenase/reductase (SDR family) member 9	4.52963
71723	Dhx34	DEAH (Asp-Glu-Ala-His) box polypeptide 34	1.68506
64340	Dhx38	DEAH (Asp-Glu-Ala-His) box polypeptide 38	1.54024
106794	Dhx57	DEAH (Asp-Glu-Ala-Asp/His) box polypeptide 57	1.63298
54004	Diap2	diaphanous homolog 2 (Drosophila)	1.58519
192119	Dicer1	Dicer1, Dcr-1 homolog (Drosophila)	1.89514
13370	Dio1	deiodinase, iodothyronine, type I	1.64224
64451	Dip2a	DIP2 disco-interacting protein 2 homolog A (Drosophila)	1.58759
239667	Dip2b	DIP2 disco-interacting protein 2 homolog B (Drosophila)	1.79976
320256	Dlec1	deleted in lung and esophageal cancer 1	2.33874
71228	Dlg5	discs, large homolog 5 (Drosophila)	2.49651
218977	Dlgap5	discs, large (Drosophila) homolog-associated protein 5	-2.04456
12945	Dmbt1	deleted in malignant brain tumors 1	-5.03349
73712	Dmkn	dermokine	-2.12516
240283	Dmxl1	Dmx-like 1	2.02961
235380	Dmxl2	Dmx-like 2	2.30858
69926	Dnahc17	dynein, axonemal, heavy chain 17	3.75346
58233	Dnaja4	DnaJ (Hsp40) homolog, subfamily A, member 4	-2.35713
81489	Dnajb1	DnaJ (Hsp40) homolog, subfamily B, member 1	-2.03081
56812	Dnajb2	DnaJ (Hsp40) homolog, subfamily B, member 2	-1.81529
15504	Dnajb3	DnaJ (Hsp40) homolog, subfamily B, member 3	-2.63825
67035	Dnajb4	DnaJ (Hsp40) homolog, subfamily B, member 4	-1.78293
235567	Dnajc13	DnaJ (Hsp40) homolog, subfamily C, member 13	1.5967
66148	Dnajc15	DnaJ (Hsp40) homolog, subfamily C, member 15	-1.83432
13419	Dnase1	deoxyribonuclease I	2.3248
474332	Dnm3os	dynamin 3, opposite strand	1.84689
13435	Dnmt3a	DNA methyltransferase 3A	1.55062
60425	Doc2g	double C2, gamma	1.72113
68813	Dock5	dedicator of cytokinesis 5	1.82842
319899	Dock6	dedicator of cytokinesis 6	1.794
105445	Dock9	dedicator of cytokinesis 9	1.70289
231134	Dok7	docking protein 7	1.54878
29861	Dpf1	D4, zinc and double PHD fingers family 1	-3.79403
68563	Dpm3	dolichyl-phosphate mannosyltransferase polypeptide 3	-1.5479
233115	Dpy19l3	dpy-19-like 3 (C. elegans)	1.64177
66310	Dpy30	dpy-30 homolog (C. elegans)	-1.96654
93838	Dqx1	DEAQ RNA-dependent ATPase	3.12529
66556	Drap1	Dr1 associated protein 1 (negative cofactor 2 alpha)	-1.52172
13508	Dscam	Down syndrome cell adhesion molecule	1.88439
72107	Dscc1	defective in sister chromatid cohesion 1 homolog (S. cerevisiae)	-2.26197
213452	Dstyk	dual serine/threonine and tyrosine protein kinase	1.52586
76843	Dtl	denticleless homolog (Drosophila)	-2.09982
21915	Dtymk	deoxythymidylate kinase	-1.7283
110074	Dut	deoxyuridine triphosphatase	-2.15546
13424	Dync1h1	dynein cytoplasmic 1 heavy chain 1	1.81075
110350	Dync2h1	dynein cytoplasmic 2 heavy chain 1	1.7606
56455	Dynll1	dynein light chain LC8-type 1	-2.03176
67068	Dynlrb1	dynein light chain roadblock-type 1	-1.51429
226419	Dyrk3	dual-specificity tyrosine-(Y)-phosphorylation regulated kinase 3	-2.73725
230098	E130306D19Rik	RIKEN cDNA E130306D19 gene	-1.80951
432582	E130309D14Rik	RIKEN cDNA E130309D14 gene	-5.71537
13555	E2f1	E2F transcription factor 1	-2.08234
242705	E2f2	E2F transcription factor 2	-2.44955
52679	E2f7	E2F transcription factor 7	-1.739
108961	E2f8	E2F transcription factor 8	-2.74914
319722	E330033B04Rik	RIKEN cDNA E330033B04 gene	3.623
106389	Eaf2	ELL associated factor 2	1.67683
13586	Ear1	eosinophil-associated, ribonuclease A family, member 1	-3.22447
93719	Ear6	eosinophil-associated, ribonuclease A family, member 6	-4.3102
230857	Ece1	endothelin converting enzyme 1	1.59614
13605	Ect2	ect2 oncogene	-1.95498
66967	Edem3	ER degradation enhancer, mannosidase alpha-like 3	1.64365
13616	Edn3	endothelin 3	-3.07128
216238	Eea1	early endosome antigen 1	1.80343
13627	Eef1a1	eukaryotic translation elongation factor 1 alpha 1	-2.22469
55949	Eef1b2	eukaryotic translation elongation factor 1 beta 2	-2.19407
66656	Eef1d	eukaryotic translation elongation factor 1 delta (guanine nucleotide exchange protein)	-1.6096
67160	Eef1g	eukaryotic translation elongation factor 1 gamma	-1.83666
381812	Efcab4b	EF-hand calcium binding domain 4B	1.74671
13645	Egf	epidermal growth factor	2.36719
66235	Eif1ax	eukaryotic translation initiation factor 1A, X-linked	-1.76896
68969	Eif1b	eukaryotic translation initiation factor 1B	-1.57205
27103	Eif2ak4	eukaryotic translation initiation factor 2 alpha kinase 4	1.77353
239528	Eif2c2	eukaryotic translation initiation factor 2C, 2	1.91848
76850	Eif2c4	eukaryotic translation initiation factor 2C, 4	1.62239
66085	Eif3f	eukaryotic translation initiation factor 3, subunit F	-1.84635
68135	Eif3h	eukaryotic translation initiation factor 3, subunit H	-1.70134
54709	Eif3i	eukaryotic translation initiation factor 3, subunit I	-1.66432
98221	Eif3m	eukaryotic translation initiation factor 3, subunit M	-1.57281
13685	Eif4ebp1	eukaryotic translation initiation factor 4E binding protein 1	-1.57514
276770	Eif5a	eukaryotic translation initiation factor 5A	-1.69895
114615	Elac1	elaC homolog 1 (E. coli)	1.65544
50701	Elane	elastase, neutrophil expressed	-1.79981
13714	Elk4	ELK4, member of ETS oncogene family	2.87391
13717	Eln	elastin	1.91527
66126	Elof1	elongation factor 1 homolog (ELF1, S. cerevisiae)	-1.6135
12686	Elovl3	elongation of very long chain fatty acids (FEN1/Elo2, SUR4/Elo3, yeast)-like 3	2.07841
268465	Eme1	essential meiotic endonuclease 1 homolog 1 (S. pombe)	-1.87373
100952	Emilin1	elastin microfibril interfacer 1	1.69578
78798	Eml4	echinoderm microtubule associated protein like 4	1.57862
319670	Eml5	echinoderm microtubule associated protein like 5	2.29967
237711	Eml6	echinoderm microtubule associated protein like 6	2.35262
71946	Endod1	endonuclease domain containing 1	-1.79012
13804	Endog	endonuclease G	-1.75875
69638	Enho	energy homeostasis associated	-1.85384
215446	Entpd3	ectonucleoside triphosphate diphosphohydrolase 3	4.7558
13829	Epb4.9	erythrocyte protein band 4.9	-4.94055
105298	Epdr1	ependymin related protein 1 (zebrafish)	-2.15031
13845	Ephb3	Eph receptor B3	1.74213
13848	Ephb6	Eph receptor B6	1.51324
77781	Epm2aip1	EPM2A (laforin) interacting protein 1	1.96874
13857	Epor	erythropoietin receptor	-3.5632
13860	Eps8	epidermal growth factor receptor pathway substrate 8	2.00559
13861	Epx	eosinophil peroxidase	-2.21498
111173	Erc1	ELKS/RAB6-interacting/CAST family member 1	1.66965
13871	Ercc2	excision repair cross-complementing rodent repair deficiency, complementation group 2	1.50373
319955	Ercc6	excision repair cross-complementing rodent repair deficiency, complementation group 6	2.16851
71988	Esco2	establishment of cohesion 1 homolog 2 (S. cerevisiae)	-2.62533
13885	Esd	esterase D/formylglutathione hydrolase	-1.66035
110842	Etfa	electron transferring flavoprotein, alpha polypeptide	-1.50919
110826	Etfb	electron transferring flavoprotein, beta polypeptide	-1.54393
26909	Exo1	exonuclease 1	-1.90818
75914	Exoc6b	exocyst complex component 6B	1.51546
14048	Eya1	eyes absent 1 homolog (Drosophila)	1.6336
74145	F13a1	coagulation factor XIII, A1 subunit	2.48989
100038363	F630028O10Rik	RIKEN cDNA F630028O10 gene	1.60324
219114	F630043A04Rik	RIKEN cDNA F630043A04 gene	-2.14789
320046	F730043M19Rik	RIKEN cDNA F730043M19 gene	1.92955
11770	Fabp4	fatty acid binding protein 4, adipocyte	-2.0382
12140	Fabp7	fatty acid binding protein 7, brain	-1.63488
68636	Fahd1	fumarylacetoacetate hydrolase domain containing 1	-1.99583
319370	Fam100b	family with sequence similarity 100, member B	-1.74805
338368	Fam109b	family with sequence similarity 109, member B	-2.72381
104943	Fam110c	family with sequence similarity 110, member C	-1.93426
69440	Fam116b	family with sequence similarity 116, member B	1.66566
215512	Fam117a	family with sequence similarity 117, memberA	-1.70385
72125	Fam123a	family with sequence similarity 123, member A	1.7954
72345	Fam123b	family with sequence similarity 123, member B	1.75877
227737	Fam129b	family with sequence similarity 129, member B	1.58317
227358	Fam132b	family with sequence similarity 132, member B	-2.99592
230579	Fam151a	family with sequence simliarity 151, member A	-3.45344
85308	Fam158a	family with sequence similarity 158, member A	-1.9462
226252	Fam160b1	family with sequence similarity 160, member B1	1.53375
239170	Fam160b2	family with sequence similarity 160, member B2	1.95985
70186	Fam162a	family with sequence similarity 162, member A	-1.75128
68936	Fam165b	family with sequence similarity 165, member B	-1.59088
319604	Fam168a	family with sequence similarity 168, member A	1.53197
226151	Fam178a	family with sequence similarity 178, member A	1.52534
212483	Fam193b	family with sequence similarity 193, member B	2.10984
574403	Fam196b	family with sequence similarity 196, member B	2.56641
245622	Fam199x	family with sequence similarity 199, X-linked	2.02623
329731	Fam19a3	family with sequence similarity 19, member A3	1.70285
215900	Fam26f	family with sequence similarity 26, member F	-1.70081
320609	Fam40b	family with sequence similarity 40, member B	1.64721
71804	Fam54a	family with sequence similarity 54, member A	-2.57813
78252	Fam55b	family with sequence similarity 55, member B	-2.56406
75687	Fam65a	family with sequence similarity 65, member A	1.61923
71878	Fam83d	family with sequence similarity 83, member D	-2.01932
68099	Fam92a	family with sequence similarity 92, member A	-1.79961
68250	Fam96a	family with sequence similarity 96, member A	-1.74496
330450	Far2	fatty acyl CoA reductase 2	2.45359
14107	Fat1	FAT tumor suppressor homolog 1 (Drosophila)	2.42448
329628	Fat4	FAT tumor suppressor homolog 4 (Drosophila)	2.10333
217335	Fbf1	Fas (TNFRSF6) binding factor 1	1.5604
14115	Fbln2	fibulin 2	1.65128
14118	Fbn1	fibrillin 1	1.63361
14121	Fbp1	fructose bisphosphatase 1	3.1379
72194	Fbxl20	F-box and leucine-rich repeat protein 20	2.10291
71865	Fbxo30	F-box protein 30	-1.81396
78938	Fbxo34	F-box protein 34	-1.52385
67141	Fbxo5	F-box protein 5	-2.18911
69754	Fbxo7	F-box protein 7	-1.61501
71538	Fbxo9	f-box protein 9	-1.76732
64435	Fcamr	Fc receptor, IgA, IgM, high affinity	3.52438
14127	Fcer1g	Fc receptor, IgE, high affinity I, gamma polypeptide	-1.57619
207278	Fchsd2	FCH and double SH3 domains 2	1.7858
14133	Fcna	ficolin A	-1.63456
110196	Fdps	farnesyl diphosphate synthetase	-1.62863
68165	Fdx1l	ferredoxin 1-like	-1.60469
14151	Fech	ferrochelatase	-3.15172
14156	Fen1	flap structure specific endonuclease 1	-1.68134
13998	Fgd6	FYVE, RhoGEF and PH domain containing 6	1.83237
64654	Fgf23	fibroblast growth factor 23	1.54396
57756	Fhl5	four and a half LIM domains 5	1.55044
60530	Fignl1	fidgetin-like 1	-2.16017
66437	Fis1	fission 1 (mitochondrial outer membrane) homolog (yeast)	-1.79003
30795	Fkbp3	FK506 binding protein 3	-1.56449
286940	Flnb	filamin, beta	1.67405
71436	Flrt3	fibronectin leucine rich transmembrane protein 3	1.7935
14255	Flt3	FMS-like tyrosine kinase 3	1.63195
14257	Flt4	FMS-like tyrosine kinase 4	2.04784
224613	Flywch1	FLYWCH-type zinc finger 1	1.64195
14268	Fn1	fibronectin 1	1.72837
63828	Fn3k	fructosamine 3 kinase	-6.26243
55935	Fnbp4	formin binding protein 4	1.74842
72007	Fndc3b	fibronectin type III domain containing 3B	2.03078
384061	Fndc5	fibronectin type III domain containing 5	-1.81581
53320	Folh1	folate hydrolase	1.50094
14275	Folr1	folate receptor 1 (adult)	-3.65481
14284	Fosl2	fos-like antigen 2	2.17909
14237	Foxd4	forkhead box D4	2.76567
60611	Foxj2	forkhead box J2	1.51022
230700	Foxj3	forkhead box J3	1.56744
17425	Foxk1	forkhead box K1	1.96815
20371	Foxp3	forkhead box P3	1.945
239554	Foxred2	FAD-dependent oxidoreductase domain containing 2	1.94332
14289	Fpr2	formyl peptide receptor 2	1.7288
242022	Frem2	Fras1 related extracellular matrix protein 2	1.88799
14300	Frg1	FSHD region gene 1	-1.614
72313	Fryl	furry homolog-like (Drosophila)	1.88544
14319	Fth1	ferritin heavy chain 1	-2.18356
14325	Ftl1	ferritin light chain 1	-1.8737
54632	Ftsj1	FtsJ homolog 1 (E. coli)	-1.57643
67391	Fundc2	FUN14 domain containing 2	-1.7265
18550	Furin	furin (paired basic amino acid cleaving enzyme)	1.56098
14349	Fv1	Friend virus susceptibility 1	1.73312
17178	Fxyd3	FXYD domain-containing ion transport regulator 3	-3.3712
17281	Fyco1	FYVE and coiled-coil domain containing 1	2.26002
56371	Fzr1	fizzy/cell division cycle 20 related 1 (Drosophila)	-1.57812
654820	G530011O06Rik	RIKEN cDNA G530011O06 gene	1.50525
56486	Gabarap	gamma-aminobutyric acid receptor associated protein	-1.70926
213054	Gabpb2	GA repeat binding protein, beta 2	1.63718
13197	Gadd45a	growth arrest and DNA-damage-inducible 45 alpha	-1.83729
102060	Gadd45gip1	growth arrest and DNA-damage-inducible, gamma interacting protein 1	-1.62119
14447	Gapdhs	glyceraldehyde-3-phosphate dehydrogenase, spermatogenic	2.19036
14457	Gas7	growth arrest specific 7	2.19953
14460	Gata1	GATA binding protein 1	-4.00337
107338	Gbf1	golgi-specific brefeldin A-resistance factor 1	1.65798
70297	Gcc2	GRIP and coiled-coil domain containing 2	1.61671
14630	Gclm	glutamate-cysteine ligase, modifier subunit	-2.44213
231659	Gcn1l1	GCN1 general control of amino-acid synthesis 1-like 1 (yeast)	1.94529
14537	Gcnt1	glucosaminyl (N-acetyl) transferase 1, core 2	1.55091
14562	Gdf3	growth differentiation factor 3	-2.28482
66569	Gdpd1	glycerophosphodiester phosphodiesterase domain containing 1	-1.653
216766	Gemin5	gem (nuclear organelle) associated protein 5	1.52571
69731	Gemin7	gem (nuclear organelle) associated protein 7	-1.71054
14580	Gfap	glial fibrillary acidic protein	-7.26438
14582	Gfi1b	growth factor independent 1B	-5.01844
56316	Ggcx	gamma-glutamyl carboxylase	1.81332
14590	Ggh	gamma-glutamyl hydrolase	-1.763
243374	Gimap8	GTPase, IMAP family member 8	1.5169
69270	Gins1	GINS complex subunit 1 (Psf1 homolog)	-2.45294
272551	Gins2	GINS complex subunit 2 (Psf2 homolog)	-2.03351
109145	Gins4	GINS complex subunit 4 (Sld5 homolog)	-1.75598
170772	Glcci1	glucocorticoid induced transcript 1	1.51357
14633	Gli2	GLI-Kruppel family member GLI2	2.00194
226075	Glis3	GLIS family zinc finger 3	2.28044
30926	Glrx3	glutaredoxin 3	-1.71608
73046	Glrx5	glutaredoxin 5 homolog (S. cerevisiae)	-2.66597
235582	Glyctk	glycerate kinase	1.51197
672214	Gm10136	predicted pseudogene 10136	-3.48158
381538	Gm1027	predicted gene 1027	1.92348
100040233	Gm10334	predicted gene 10334	-3.66496
677044	Gm10653	ribsomal protein S2 pseudogene	-4.13475
100041655	Gm10863	predicted gene 10863	1.70011
629303	Gm11435	predicted gene 11435	1.56502
208820	Gm11818	predicted gene 11818	-2.0199
666048	Gm12824	predicted gene 12824	1.96232
631037	Gm12839	cytochrome P450, family 4, subfamily b, polypeptide 1 pseudogene	-7.41708
623781	Gm14137	predicted gene 14137	2.05349
100044509	Gm14378	predicted gene 14378	2.34882
677289	Gm14492	predicted gene 14492	3.13529
100040259	Gm16379	predicted pseudogene 16379	-2.24079
218963	Gm1821	ubiquitin pseudogene	-2.06197
100041231	Gm3219	B-cell CLL/lymphoma 7C pseudogene	-1.66274
100043305	Gm4349	SET domain, bifurcated 1 pseudogene	2.02055
100043585	Gm4535	predicted gene 4535	-2.67694
236749	Gm4907	predicted gene 4907	2.33082
333669	Gm5134	predicted gene 5134	2.24381
386551	Gm5409	predicted pseudogene 5409	-3.8815
432649	Gm5434	ubiquitin-conjugating enzyme E2F (putative) pseudogene	-1.91255
432879	Gm5465	predicted gene 5465	-2.12632
433016	Gm5483	predicted gene 5483	1.59925
545056	Gm5801	ubiquitin-conjugating enzyme E2, J2 homolog pseudogene	-1.53427
545989	Gm5901	predicted gene 5901	2.08054
239151	Gm600	predicted gene 600	1.97938
207806	Gm608	predicted gene 608	2.29751
245536	Gm614	predicted gene 614	2.05311
621697	Gm6251	predicted gene 6251	15.341
623169	Gm6402	ribosomal protein S17 pseudogene	-2.6851
626175	Gm6654	predicted pseudogene 6654	1.6863
269037	Gm672	predicted gene 672	1.87316
665033	Gm7455	predicted gene 7455	1.7188
665378	Gm7609	predicted pseudogene 7609	1.70465
57441	Gmnn	geminin	-2.06943
14675	Gna14	guanine nucleotide binding protein, alpha 14	-2.17882
14681	Gnao1	guanine nucleotide binding protein, alpha O	1.77539
14694	Gnb2l1	guanine nucleotide binding protein (G protein), beta polypeptide 2 like 1	-1.95398
66066	Gng11	guanine nucleotide binding protein (G protein), gamma 11	-1.95138
14707	Gng5	guanine nucleotide binding protein (G protein), gamma 5	-1.63479
14710	Gngt2	guanine nucleotide binding protein (G protein), gamma transducing activity polypeptide 2	-1.57837
14711	Gnmt	glycine N-methyltransferase	1.64034
432486	Gnptab	N-acetylglucosamine-1-phosphate transferase, alpha and beta subunits	1.59426
76899	Golga1	golgi autoantigen, golgin subfamily a, 1	1.53878
54214	Golga4	golgi autoantigen, golgin subfamily a, 4	1.89569
224139	Golgb1	golgi autoantigen, golgin subfamily b, macrogolgin 1	2.17591
76022	Gon4l	gon-4-like (C.elegans)	1.55708
14724	Gp1bb	glycoprotein Ib, beta polypeptide	-2.13428
67133	Gp2	glycoprotein 2 (zymogen granule membrane)	-1.75994
243816	Gp6	glycoprotein 6 (platelet)	-1.58636
237943	Gpatch8	G patch domain containing 8	1.77361
71951	Gpc2	glypican 2 (cerebroglycan)	2.00819
14555	Gpd1	glycerol-3-phosphate dehydrogenase 1 (soluble)	-2.04877
93695	Gpnmb	glycoprotein (transmembrane) nmb	1.89198
382045	Gpr114	G protein-coupled receptor 114	1.91432
78560	Gpr124	G protein-coupled receptor 124	1.60515
215798	Gpr126	G protein-coupled receptor 126	1.61955
239853	Gpr128	G protein-coupled receptor 128	-2.88946
70713	Gpr137c	G protein-coupled receptor 137C	3.69907
68526	Gpr155	G protein-coupled receptor 155	1.79049
229323	Gpr171	G protein-coupled receptor 171	-1.55752
64095	Gpr35	G protein-coupled receptor 35	1.54579
319197	Gpr4	G protein-coupled receptor 4	1.8038
237175	Gpr64	G protein-coupled receptor 64	1.52096
319430	Gpr77	G protein-coupled receptor 77	2.0547
14608	Gpr83	G protein-coupled receptor 83	1.7515
76123	Gpsm2	G-protein signalling modulator 2 (AGS3-like, C. elegans)	-3.47117
14775	Gpx1	glutathione peroxidase 1	-2.7294
381157	Greb1l	growth regulation by estrogen in breast cancer-like	1.84356
53623	Gria3	glutamate receptor, ionotropic, AMPA3 (alpha 3)	1.64006
66168	Grina	glutamate receptor, ionotropic, N-methyl D-aspartate-associated protein 1 (glutamate binding)	-1.52369
54645	Gripap1	GRIP1 associated protein 1	1.51328
232906	Grlf1	glucocorticoid receptor DNA binding factor 1	1.65486
108072	Grm6	glutamate receptor, metabotropic 6	1.84181
66790	Grtp1	GH regulated TBC protein 1	-2.37089
56637	Gsk3b	glycogen synthase kinase 3 beta	1.50357
14860	Gsta4	glutathione S-transferase, alpha 4	-2.90856
76263	Gstk1	glutathione S-transferase kappa 1	-1.70767
14862	Gstm1	glutathione S-transferase, mu 1	-1.69617
14866	Gstm5	glutathione S-transferase, mu 5	-3.56236
14873	Gsto1	glutathione S-transferase omega 1	-1.5471
14870	Gstp1	glutathione S-transferase, pi 1	-1.58282
14871	Gstt1	glutathione S-transferase, theta 1	-1.91071
235459	Gtf2a2	general transcription factor II A, 2	-1.56358
66467	Gtf2h5	general transcription factor IIH, polypeptide 5	-1.55807
233863	Gtf3c1	general transcription factor III C 1	1.89364
29870	Gtse1	G two S phase expressed protein 1	-1.8819
107477	Guca1b	guanylate cyclase activator 1B	1.79096
14923	Guk1	guanylate kinase 1	-1.63483
223827	Gxylt1	glucoside xylosyltransferase 1	2.00139
71683	Gypc	glycophorin C	-1.84857
14938	Gzma	granzyme A	-1.86925
14960	H2-Aa	histocompatibility 2, class II antigen A, alpha	-1.72933
15270	H2afx	H2A histone family, member X	-1.5602
14969	H2-Eb1	histocompatibility 2, class II antigen E beta	-1.51999
110557	H2-Q6	histocompatibility 2, Q region locus 6	1.50502
15078	H3f3a	H3 histone, family 3A	-2.24043
667281	H60b	histocompatibility 60b	2.022
14651	Hagh	hydroxyacyl glutathione hydrolase	-2.61623
15114	Hap1	huntingtin-associated protein 1	1.54597
15118	Has3	hyaluronan synthase 3	1.92719
225745	Haus1	HAUS augmin-like complex, subunit 1	-1.55535
73738	Haus7	HAUS augmin-like complex, subunit 7	-1.51115
15122	Hba-a1	hemoglobin alpha, adult chain 1	-5.10786
110257	Hba-a2	hemoglobin alpha, adult chain 2	-4.94116
15126	Hba-x	hemoglobin X, alpha-like embryonic chain in Hba complex	-3.52346
15129	Hbb-b1	hemoglobin, beta adult major chain	-5.02788
353502	Hcfc1r1	host cell factor C1 regulator 1 (XPO1-dependent)	-1.65812
15168	Hcn3	hyperpolarization-activated, cyclic nucleotide-gated K+ 3	1.84136
15185	Hdac6	histone deacetylase 6	1.74978
56233	Hdac7	histone deacetylase 7	1.64194
79221	Hdac9	histone deacetylase 9	1.69042
15186	Hdc	histidine decarboxylase	2.77075
68695	Hddc3	HD domain containing 3	-1.60174
320473	Heatr5b	HEAT repeat containing 5B	1.63457
217026	Heatr6	HEAT repeat containing 6	1.67621
223658	Heatr7a	HEAT repeat containing 7A	1.7543
15199	Hebp1	heme binding protein 1	-1.83598
56016	Hebp2	heme binding protein 2	-1.96863
207304	Hectd1	HECT domain containing 1	1.72761
15204	Herc2	hect (homologous to the E6-AP (UBE3A) carboxyl terminus) domain and RCC1 (CHC1)-like domain (RLD) 2	2.19241
73998	Herc3	hect domain and RLD 3	1.77376
214305	Hhipl1	hedgehog interacting protein-like 1	1.55364
58180	Hic2	hypermethylated in cancer 2	1.54435
56295	Higd1a	HIG1 domain family, member 1A	-1.68282
67044	Higd2a	HIG1 domain family, member 2A	-1.57094
15254	Hint1	histidine triad nucleotide binding protein 1	-1.81275
68917	Hint2	histidine triad nucleotide binding protein 2	-1.50252
66847	Hint3	histidine triad nucleotide binding protein 3	-1.62473
215114	Hip1	huntingtin interacting protein 1	1.66207
29816	Hip1r	huntingtin interacting protein 1 related	1.56652
68024	Hist1h2bc	histone cluster 1, H2bc	-1.75615
78303	Hist3h2ba	histone cluster 3, H2ba	-2.29001
320332	Hist4h4	histone cluster 4, H4	-3.17197
15277	Hk2	hexokinase 2	1.85917
219150	Hmbox1	homeobox containing 1	2.02959
15288	Hmbs	hydroxymethylbilane synthase	-3.73983
545370	Hmcn1	hemicentin 1	2.19311
434174	Hmg1l1	high-mobility group (nonhistone chromosomal) protein 1-like 1	-1.96333
15354	Hmgb3	high mobility group box 3	-2.92886
15312	Hmgn1	high mobility group nucleosomal binding domain 1	-1.56141
15366	Hmmr	hyaluronan mediated motility receptor (RHAMM)	-2.33016
15378	Hnf4a	hepatic nuclear factor 4, alpha	2.21255
320191	Hook3	hook homolog 3 (Drosophila)	1.91665
15439	Hp	haptoglobin	2.07149
15446	Hpgd	hydroxyprostaglandin dehydrogenase 15 (NAD)	-1.59901
15452	Hprt	hypoxanthine guanine phosphoribosyl transferase	-1.5202
246694	Hps5	Hermansky-Pudlak syndrome 5 homolog (human)	1.56483
15460	Hr	hairless	1.63472
15461	Hras1	Harvey rat sarcoma virus oncogene 1	-1.725
15473	Hrsp12	heat-responsive protein 12	-1.76885
100900	Hscb	HscB iron-sulfur cluster co-chaperone homolog (E. coli)	-1.98482
15484	Hsd11b2	hydroxysteroid 11-beta dehydrogenase 2	-2.357
15108	Hsd17b10	hydroxysteroid (17-beta) dehydrogenase 10	-1.5824
15511	Hspa1b	heat shock protein 1B	-2.22353
15507	Hspb1	heat shock protein 1	1.95454
72938	Hspb11	heat shock protein family B (small), member 11	-1.54721
80888	Hspb8	heat shock protein 8	-1.50844
15530	Hspg2	perlecan (heparan sulfate proteoglycan 2)	2.46725
15505	Hsph1	heat shock 105kDa/110kDa protein 1	-1.59438
53415	Htatip2	HIV-1 tat interactive protein 2, homolog (human)	-1.63046
15194	Htt	huntingtin	2.06183
59026	Huwe1	HECT, UBA and WWE domain containing 1	2.08141
109685	Hyal3	hyaluronoglucosaminidase 3	-2.10297
667370	I830012O16Rik	RIKEN cDNA I830012O16 gene	-2.29574
57295	Icmt	isoprenylcysteine carboxyl methyltransferase	1.51012
212632	Iffo2	intermediate filament family orphan 2	1.71298
76933	Ifi27l2a	interferon, alpha-inducible protein 27 like 2A	-2.02501
65972	Ifi30	interferon gamma inducible protein 30	-1.6477
15953	Ifi47	interferon gamma inducible protein 47	-1.51181
15957	Ifit1	interferon-induced protein with tetratricopeptide repeats 1	-2.1888
15959	Ifit3	interferon-induced protein with tetratricopeptide repeats 3	-1.92965
66141	Ifitm3	interferon induced transmembrane protein 3	-1.51093
15983	Ifrd2	interferon-related developmental regulator 2	-2.0722
81896	Ift122	intraflagellar transport 122 homolog (Chlamydomonas)	1.72187
67661	Ift172	intraflagellar transport 172 homolog (Chlamydomonas)	1.80615
16000	Igf1	insulin-like growth factor 1	-1.59928
16001	Igf1r	insulin-like growth factor I receptor	1.9516
16004	Igf2r	insulin-like growth factor 2 receptor	1.92045
16010	Igfbp4	insulin-like growth factor binding protein 4	-1.52354
16012	Igfbp6	insulin-like growth factor binding protein 6	-1.85328
29817	Igfbp7	insulin-like growth factor binding protein 7	-1.5743
20589	Ighmbp2	immunoglobulin mu binding protein 2	1.63704
242050	Igsf10	immunoglobulin superfamily, member 10	1.72271
93842	Igsf9	immunoglobulin superfamily, member 9	1.61214
230233	Ikbkap	inhibitor of kappa light polypeptide enhancer in B-cells, kinase complex-associated protein	1.51742
22779	Ikzf2	IKAROS family zinc finger 2	2.22481
22781	Ikzf4	IKAROS family zinc finger 4	1.58318
16159	Il12a	interleukin 12a	1.94117
16182	Il18r1	interleukin 18 receptor 1	1.50107
215257	Il1f9	interleukin 1 family, member 9	3.49634
16178	Il1r2	interleukin 1 receptor, type II	2.48725
17082	Il1rl1	interleukin 1 receptor-like 1	-1.54408
16181	Il1rn	interleukin 1 receptor antagonist	1.63113
16196	Il7	interleukin 7	-1.59213
66541	Immp1l	IMP1 inner mitochondrial membrane peptidase-like (S. cerevisiae)	-1.8854
23918	Impdh2	inosine 5'-phosphate dehydrogenase 2	-1.70522
68142	Ino80	INO80 homolog (S. cerevisiae)	1.74475
227195	Ino80d	INO80 complex subunit D	2.72519
269180	Inpp4a	inositol polyphosphate-4-phosphatase, type I	1.62292
16336	Insl3	insulin-like 3	1.59946
16337	Insr	insulin receptor	1.58981
68510	Ints1	integrator complex subunit 1	1.92462
320495	Ipcef1	interaction protein for cytohesin exchange factors 1	1.93623
75732	Iqcd	IQ motif containing D	-2.9679
74239	Iqce	IQ motif containing E	2.03708
434232	Iqck	IQ motif containing K	2.36036
232227	Iqsec1	IQ motif and Sec7 domain 1	1.5301
16364	Irf4	interferon regulatory factor 4	1.55059
54123	Irf7	interferon regulatory factor 7	-1.51373
16365	Irg1	immunoresponsive gene 1	4.09594
69046	Isca1	iron-sulfur cluster assembly 1 homolog (S. cerevisiae)	-2.11067
66383	Iscu	IscU iron-sulfur cluster scaffold homolog (E. coli)	-1.78162
100038882	Isg15	ISG15 ubiquitin-like modifier	-3.36394
57444	Isg20	interferon-stimulated protein	-2.87287
319480	Itga11	integrin alpha 11	2.00417
16400	Itga3	integrin alpha 3	1.8316
16407	Itgae	integrin alpha E, epithelial-associated	1.64333
16409	Itgam	integrin alpha M	1.98904
16410	Itgav	integrin alpha V	1.79137
16413	Itgb1bp1	integrin beta 1 binding protein 1	-1.50388
16425	Itih2	inter-alpha trypsin inhibitor, heavy chain 2	2.88586
209378	Itih5	inter-alpha (globulin) inhibitor H5	1.55498
16432	Itm2b	integral membrane protein 2B	-1.64661
16434	Itpa	inosine triphosphatase (nucleoside triphosphate pyrophosphatase)	-1.55034
16440	Itpr3	inositol 1,4,5-triphosphate receptor 3	1.89742
16449	Jag1	jagged 1	1.60219
16453	Jak3	Janus kinase 3	2.23894
107351	Kank1	KN motif and ankyrin repeat domains 1	1.71489
107250	Kazald1	Kazal-type serine peptidase inhibitor domain 1	-1.82561
16491	Kcna3	potassium voltage-gated channel, shaker-related subfamily, member 3	2.58874
16500	Kcnb1	potassium voltage gated channel, Shab-related subfamily, member 1	1.85259
16504	Kcnc3	potassium voltage gated channel, Shaw-related subfamily, member 3	2.38629
57442	Kcne3	potassium voltage-gated channel, Isk-related subfamily, gene 3	-2.25748
241794	Kcng1	potassium voltage-gated channel, subfamily G, member 1	2.4812
80334	Kcnip4	Kv channel interacting protein 4	1.56717
16517	Kcnj16	potassium inwardly-rectifying channel, subfamily J, member 16	-1.61209
16518	Kcnj2	potassium inwardly-rectifying channel, subfamily J, member 2	2.68181
16523	Kcnj8	potassium inwardly-rectifying channel, subfamily J, member 8	-1.56481
16524	Kcnj9	potassium inwardly-rectifying channel, subfamily J, member 9	1.99477
16534	Kcnn4	potassium intermediate/small conductance calcium-activated channel, subfamily N, member 4	-1.57008
63830	Kcnq1ot1	KCNQ1 overlapping transcript 1	3.35172
328424	Kcnrg	potassium channel regulator	1.6906
277250	Kdm3b	KDM3B lysine (K)-specific demethylase 3B	1.67217
230674	Kdm4a	lysine (K)-specific demethylase 4A	1.54875
214899	Kdm5a	lysine (K)-specific demethylase 5A	1.63357
216850	Kdm6b	KDM1 lysine (K)-specific demethylase 6B	2.14909
13992	Khdrbs3	KH domain containing, RNA binding, signal transduction associated 3	-1.67947
16551	Kif11	kinesin family member 11	-2.01468
381293	Kif14	kinesin family member 14	-1.68769
209737	Kif15	kinesin family member 15	-1.59038
228421	Kif18a	kinesin family member 18A	-2.1179
70218	Kif18b	kinesin family member 18B	-2.22768
16561	Kif1b	kinesin family member 1B	1.68175
16565	Kif21b	kinesin family member 21B	2.33594
110033	Kif22	kinesin family member 22	-2.07234
668303	Kif26a	kinesin family member 26A	1.75386
73804	Kif2c	kinesin family member 2C	-1.6769
16569	Kif3b	kinesin family member 3B	1.52265
16571	Kif4	kinesin family member 4	-1.54375
100042970	Kifc1	kinesin family member C1	-1.99424
16581	Kifc2	kinesin family member C2	1.77554
16582	Kifc3	kinesin family member C3	1.75649
170643	Kirrel	kin of IRRE like (Drosophila)	1.72395
67703	Kirrel3	kin of IRRE like 3 (Drosophila)	1.93929
16590	Kit	kit oncogene	1.5129
16596	Klf1	Kruppel-like factor 1 (erythroid)	-6.63052
232539	Klhdc5	kelch domain containing 5	1.55419
231003	Klhl17	kelch-like 17 (Drosophila)	1.52081
16612	Klk1	kallikrein 1	-1.72694
16622	Klk1b5	kallikrein 1-related peptidase b5	-3.29638
259277	Klk8	kallikrein related-peptidase 8	-1.54939
101533	Klk9	kallikrein related-peptidase 9	1.88647
16638	Klra7	killer cell lectin-like receptor, subfamily A, member 7	-1.71521
208628	Kntc1	kinetochore associated 1	-1.5934
215194	Kri1	KRI1 homolog (S. cerevisiae)	1.62508
16728	L1cam	L1 cell adhesion molecule	2.17438
67669	l7Rn6	lethal, Chr 7, Rinchik 6	-1.50757
66192	Lage3	L antigen family, member 3	-1.55634
16773	Lama2	laminin, alpha 2	2.34592
16774	Lama3	laminin, alpha 3	2.1731
16776	Lama5	laminin, alpha 5	2.80055
16779	Lamb2	laminin, beta 2	1.80722
16780	Lamb3	laminin, beta 3	2.32257
226519	Lamc1	laminin, gamma 1	1.84699
23928	Lamc3	laminin gamma 3	2.37346
236285	Lancl3	LanC lantibiotic synthetase component C-like 3 (bacterial)	1.6169
102436	Lars2	leucyl-tRNA synthetase, mitochondrial	-1.55323
16798	Lats1	large tumor suppressor	1.53235
75782	Lca5	Leber congenital amaurosis 5 (human)	1.84086
212391	Lcor	ligand dependent nuclear receptor corepressor	2.73782
209707	Lcorl	ligand dependent nuclear receptor corepressor-like	1.50273
24131	Ldb3	LIM domain binding 3	2.26333
380664	Lemd3	LEM domain containing 3	1.55123
16852	Lgals1	lectin, galactose binding, soluble 1	-1.9179
107753	Lgals2	lectin, galactose-binding, soluble 2	-2.49513
16854	Lgals3	lectin, galactose binding, soluble 3	-1.6771
16855	Lgals4	lectin, galactose binding, soluble 4	1.73765
16858	Lgals7	lectin, galactose binding, soluble 7	-3.84114
56839	Lgi1	leucine-rich repeat LGI family, member 1	-4.17234
218454	Lhfpl2	lipoma HMGIC fusion partner-like 2	-1.98573
16878	Lif	leukemia inhibitory factor	1.9512
16881	Lig1	ligase I, DNA, ATP-dependent	-1.62329
217325	Llgl2	lethal giant larvae homolog 2 (Drosophila)	1.51477
74775	Lmbr1l	limb region 1 like	1.50426
16905	Lmna	lamin A	-1.53378
231876	Lmtk2	lemur tyrosine kinase 2	1.97832
381983	Lmtk3	lemur tyrosine kinase 3	1.80256
100042049	LOC100042049	ribosomal protein L22 like 1 pseudogene	-2.1589
100303645	LOC100303645	hypothetical LOC100303645	3.14787
381338	Lonrf2	LON peptidase N-terminal domain and ring finger 2	1.92752
74365	Lonrf3	LON peptidase N-terminal domain and ring finger 3	1.76108
14792	Lpcat3	lysophosphatidylcholine acyltransferase 3	-1.52767
330814	Lphn1	latrophilin 1	1.84189
99633	Lphn2	latrophilin 2	1.61802
210126	Lpp	LIM domain containing preferred translocation partner in lipoma	2.10934
79235	Lrat	lecithin-retinol acyltransferase (phosphatidylcholine-retinol-O-acyltransferase)	1.71601
80877	Lrba	LPS-responsive beige-like anchor	1.89624
76905	Lrg1	leucine-rich alpha-2-glycoprotein 1	2.09808
269473	Lrig2	leucine-rich repeats and immunoglobulin-like domains 2	1.56418
16971	Lrp1	low density lipoprotein receptor-related protein 1	2.22666
16973	Lrp5	low density lipoprotein receptor-related protein 5	1.51567
268747	Lrrc16b	leucine rich repeat containing 16B	1.83642
270091	Lrrc36	leucine rich repeat containing 36	-3.60743
233328	Lrrk1	leucine-rich repeat kinase 1	1.59742
66725	Lrrk2	leucine-rich repeat kinase 2	1.88949
16980	Lrrn2	leucine rich repeat protein 2, neuronal	1.98813
67207	Lsm1	LSM1 homolog, U6 small nuclear RNA associated (S. cerevisiae)	-1.58606
27756	Lsm2	LSM2 homolog, U6 small nuclear RNA associated (S. cerevisiae)	-1.7018
67678	Lsm3	LSM3 homolog, U6 small nuclear RNA associated (S. cerevisiae)	-1.8365
78304	Lsmd1	LSM domain containing 1	-2.02003
16988	Lst1	leukocyte specific transcript 1	-1.70562
108075	Ltbp4	latent transforming growth factor beta binding protein 4	1.7641
269593	Luzp1	leucine zipper protein 1	1.71268
110454	Ly6a	lymphocyte antigen 6 complex, locus A	-1.70387
17067	Ly6c1	lymphocyte antigen 6 complex, locus C1	-1.55203
17069	Ly6e	lymphocyte antigen 6 complex, locus E	-1.5949
433099	Ly6g6f	lymphocyte antigen 6 complex, locus G6F	-2.02857
76486	Ly6k	lymphocyte antigen 6 complex, locus K	-1.81242
72585	Lypd1	Ly6/Plaur domain containing 1	-4.26085
226791	Lyplal1	lysophospholipase-like 1	-1.86022
380840	Lyrm4	LYR motif containing 4	-1.8327
17105	Lyz2	lysozyme 2	-1.78607
56150	Mad2l1	MAD2 mitotic arrest deficient-like 1 (yeast)	-1.75225
228355	Madd	MAP-kinase activating death domain	1.6152
14924	Magi1	membrane associated guanylate kinase, WW and PDZ domain containing 1	1.63869
17149	Magoh	mago-nashi homolog, proliferation-associated (Drosophila)	-1.58093
72289	Malat1	metastasis associated lung adenocarcinoma transcript 1 (non-coding RNA)	3.90213
381352	Mamdc4	MAM domain containing 4	1.78083
270118	Maml2	mastermind like 2 (Drosophila)	1.72782
433586	Maml3	mastermind like 3 (Drosophila)	1.86237
17158	Man2a1	mannosidase 2, alpha 1	1.56881
140481	Man2a2	mannosidase 2, alpha 2	2.5899
74840	Manf	mesencephalic astrocyte-derived neurotrophic factor	-1.77757
66734	Map1lc3a	microtubule-associated protein 1 light chain 3 alpha	-1.83257
26397	Map2k3	mitogen-activated protein kinase kinase 3	-1.52975
26401	Map3k1	mitogen-activated protein kinase kinase kinase 1	1.70637
26405	Map3k2	mitogen-activated protein kinase kinase kinase 2	1.79341
26408	Map3k5	mitogen-activated protein kinase kinase kinase 5	1.71618
26410	Map3k8	mitogen-activated protein kinase kinase kinase 8	1.89483
338372	Map3k9	mitogen-activated protein kinase kinase kinase 9	2.50868
30957	Mapk8ip3	mitogen-activated protein kinase 8 interacting protein 3	2.46756
26390	Mapkbp1	mitogen-activated protein kinase binding protein 1	2.45429
17762	Mapt	microtubule-associated protein tau	2.05933
56527	Mast1	microtubule associated serine/threonine kinase 1	1.5881
546071	Mast3	microtubule associated serine/threonine kinase 3	1.5094
67121	Mastl	microtubule associated serine/threonine kinase-like	-1.77732
110962	Mbd6	methyl-CpG binding domain protein 6	1.76298
67216	Mboat2	membrane bound O-acyltransferase domain containing 2	-4.32883
84004	Mcam	melanoma cell adhesion molecule	1.57064
230125	Mcart1	mitochondrial carrier triple repeat 1	-1.50821
73724	Mcee	methylmalonyl CoA epimerase	-1.61107
17207	Mcf2l	mcf.2 transforming sequence-like	1.60105
70024	Mcm10	minichromosome maintenance deficient 10 (S. cerevisiae)	-1.99623
17216	Mcm2	minichromosome maintenance deficient 2 mitotin (S. cerevisiae)	-1.61978
54387	Mcm3ap	minichromosome maintenance deficient 3 (S. cerevisiae) associated protein	1.75937
17219	Mcm6	minichromosome maintenance deficient 6 (MIS5 homolog, S. pombe) (S. cerevisiae)	-1.77777
17231	Mcpt8	mast cell protease 8	-2.84452
244049	Mctp2	multiple C2 domains, transmembrane 2	1.52482
240087	Mdc1	mediator of DNA damage checkpoint 1	1.70831
100019	Mdn1	midasin homolog (yeast)	2.76586
17436	Me1	malic enzyme 1, NADP(+)-dependent, cytosolic	-1.71114
66172	Med11	mediator of RNA polymerase II transcription, subunit 11 homolog (S. cerevisiae)	-1.50871
59024	Med12	mediator of RNA polymerase II transcription, subunit 12 homolog (yeast)	1.99251
327987	Med13	mediator complex subunit 13	1.80755
76199	Med13l	mediator complex subunit 13-like	1.72328
108098	Med21	mediator complex subunit 21	-1.5347
66999	Med28	mediator of RNA polymerase II transcription, subunit 28 homolog (yeast)	-1.51539
69790	Med30	mediator complex subunit 30	-1.52976
192191	Med9	mediator of RNA polymerase II transcription, subunit 9 homolog (yeast)	-1.5251
17259	Mef2b	myocyte enhancer factor 2B	1.84172
269878	Megf8	multiple EGF-like-domains 8	1.92634
17279	Melk	maternal embryonic leucine zipper kinase	-1.90707
76890	Memo1	mediator of cell motility 1	-2.30864
56307	Metap2	methionine aminopeptidase 2	-1.86262
432628	Mfsd2b	major facilitator superfamily domain containing 2B	-2.18335
98682	Mfsd6	major facilitator superfamily domain containing 6	1.50947
29808	Mga	MAX gene associated	2.15301
232714	Mgam	maltase-glucoamylase	3.45537
66447	Mgst3	microsomal glutathione S-transferase 3	-5.86926
76580	Mib2	mindbomb homolog 2 (Drosophila)	1.64613
320878	Mical2	microtubule associated monoxygenase, calponin and LIM domain containing 2	2.21138
27008	Micall1	microtubule associated monoxygenase, calponin and LIM domain containing -like 1	1.87493
17318	Mid1	midline 1	1.7912
70427	Mier2	mesoderm induction early response 1, family member 2	1.53874
50932	Mink1	misshapen-like kinase 1 (zebrafish)	1.63389
17330	Minpp1	multiple inositol polyphosphate histidine phosphatase 1	-1.79924
75957	Mir17hg	MIR17 host gene 1 (non-protein coding)	1.81438
723870	Mir451	microRNA 451	-4.76973
735265	Mir703	microRNA 703	-1.94364
17345	Mki67	antigen identified by monoclonal antibody Ki 67	-1.66615
239719	Mkl2	MKL/myocardin-like 2	1.81512
380718	Mks1	Meckel syndrome, type 1	2.05864
71876	Mlf1ip	myeloid leukemia factor 1 interacting protein	-1.86963
214162	Mll1	myeloid/lymphoid or mixed-lineage leukemia 1	2.41051
17354	Mllt10	myeloid/lymphoid or mixed-lineage leukemia (trithorax homolog, Drosophila); translocated to, 10	1.65164
17356	Mllt4	myeloid/lymphoid or mixed-lineage leukemia (trithorax homolog, Drosophila); translocated to, 4	1.8028
246198	Mllt6	myeloid/lymphoid or mixed-lineage leukemia (trithorax homolog, Drosophila); translocated to, 6	1.65365
[truncated: 1,127 more rows]

## Sheet: DESEQ_9Vnull Vela_WT_Spleen
Spleen_DESeq_9V/null vela vs.WT
[truncated: 2,108 more rows]
