# Supplementary material for: Gaucher Disease: Transcriptome Analyses Using Microarray or mRNA Sequencing in a Gba1 Mutant Mouse Model Treated with Velaglucerase alfa or Imiglucerase
Source: PLoS One. 2013 Oct 4;8(10):e74912. doi: 10.1371/journal.pone.0074912 (PMC3790783; doi:10.1371/journal.pone.0074912)
Supplement: Table S3 — (XLSX) [file pone.0074912.s007.xlsx]

## Sheet: Affy_9Vnull Saline_WT_Liver
Liver_microarray_9V/null saline vs.WT
Probeset	Gene Symbol	Gene Description	Fold change 9V/null saline/WT
10492709	Accn5	amiloride-sensitive cation channel 5, intestinal	2.72234
10511779	Atp6v0d2	ATPase, H+ transporting, lysosomal V0 subunit D2	3.14895
10547657	C3ar1	complement component 3a receptor 1	1.9743
10539135	Capg	capping protein (actin filament), gelsolin-like	2.12906
10389231	Ccl3	chemokine (C-C motif) ligand 3	2.13067
10375313	Ccnjl	cyclin J-like	-1.52946
10387536	Cd68	CD68 antigen	2.44688
10548375	Clec7a	C-type lectin domain family 7, member a	2.50762
10494271	Ctss	cathepsin S	2.26113
10531407	Cxcl9	chemokine (C-X-C motif) ligand 9	2.2879
10603551	Cybb	cytochrome b-245, beta polypeptide	1.85977
10425772	Cyp2d12	cytochrome P450, family 2, subfamily d, polypeptide 12	2.21235
10538187	Gpnmb	glycoprotein (transmembrane) nmb	12.2172
10407803	Gpr137b	G protein-coupled receptor 137B	2.12093
10407792	Gpr137b-ps	G protein-coupled receptor 137B, pseudogene	2.00495
10450154	H2-Aa	histocompatibility 2, class II antigen A, alpha	1.65329
10562166	Hamp2	hepcidin antimicrobial peptide 2	-3.74157
10566258	Hbb-b1	hemoglobin, beta adult major chain	-1.57094
10579347	Ifi30	interferon gamma inducible protein 30	1.67967
10557895	Itgax	integrin alpha X	2.26085
10364262	Itgb2	integrin beta 2	2.14769
10508663	Laptm5	lysosomal-associated protein transmembrane 5	1.76997
10414360	Lgals3	lectin, galactose binding, soluble 3	1.726
10572130	Lpl	lipoprotein lipase	2.1034
10372648	Lyz2	lysozyme 2	3.02126
10583056	Mmp12	matrix metallopeptidase 12	10.8528
10362186	Moxd1	monooxygenase, DBH-like 1	2.81197
10384458	Plek	pleckstrin	1.73509
10570432	Rpl27a	ribosomal protein L27a	-1.64693
10407120	Rps3a	ribosomal protein S3a	1.69937
10563597	Saa3	serum amyloid A 3	6.35236
10476021	Sirpa	signal-regulatory protein alpha	1.8307
10359161	Soat1	sterol O-acyltransferase 1	1.7553
10501608	Vcam1	vascular cell adhesion molecule 1	1.85705
10469322	Vim	vimentin	1.9854
10587051	Wdr72	WD repeat domain 72	1.65944

## Sheet: Affy_9Vnull Imig_Liver
Liver_microarray_9V/null imig vs.WT
Probeset	Gene Symbol	Gene Description	Fold change 9V/null imig/WT
10492709	Accn5	amiloride-sensitive cation channel 5, intestinal	3.01238
10407120	Rps3a	ribosomal protein S3a	1.9528

## Sheet: Affy_9Vnull Vela_Liver
Liver_microarray_9V/null vela vs.WT
Probeset	Gene Symbol	Gene Description	Fold change 9V/null vela/WT
10492709	Accn5	amiloride-sensitive cation channel 5, intestinal	2.57797
10400057	Arl4a	ADP-ribosylation factor-like 4A	-1.53635
10500555	Hsd3b3	hydroxy-delta-5-steroid dehydrogenase, 3 beta- and steroid delta-isomerase 3	-2.25612
10407120	Rps3a	ribosomal protein S3a	1.91106
10503134	Sdcbp	syndecan binding protein	-1.52091
10572747	Tpm4	tropomyosin 4	-1.64416
10400023	Tspan13	tetraspanin 13	-1.52311

## Sheet: EdgeR 9vnull Saline_WT_Liver
Liver_edgeR_9V/null saline vs.WT
EntrezID	GeneSymbol	Gene Description	Fold change 9V/null saline / WT
68314	0610008F07Rik	RIKEN cDNA 0610008F07 gene	0.464935
69064	1810014F10Rik	RIKEN cDNA 1810014F10 gene	0.599044
69186	1810027O10Rik	RIKEN cDNA 1810027O10 gene	0.639216
67705	1810058I24Rik	RIKEN cDNA 1810058I24 gene	0.639397
70257	2010107E04Rik	RIKEN cDNA 2010107E04 gene	0.645012
67101	2310039H08Rik	RIKEN cDNA 2310039H08 gene	0.65789
66469	2810405K02Rik	RIKEN cDNA 2810405K02 gene	0.663569
67267	2900010M23Rik	RIKEN cDNA 2900010M23 gene	0.605242
213393	8430408G22Rik	RIKEN cDNA 8430408G22 gene	0.460965
619326	9130409I23Rik	RIKEN cDNA 9130409I23 gene	0.570671
11459	Acta1	actin, alpha 1, skeletal muscle	0.039108
11656	Alas2	aminolevulinic acid synthase 2, erythroid	0.444937
57875	Angptl4	angiopoietin-like 4	0.664963
16952	Anxa1	annexin A1	2.47269
11807	Apoa2	apolipoprotein A-II	0.648182
11813	Apoc2	apolipoprotein C-II	0.658834
11833	Aqp8	aquaporin 8	0.602575
69632	Arhgef12	Rho guanine nucleotide exchange factor (GEF) 12	1.81392
11927	Atox1	ATX1 (antioxidant protein 1) homolog 1 (yeast)	0.660237
50770	Atp11a	ATPase, class VI, type 11A	2.81494
11937	Atp2a1	ATPase, Ca++ transporting, cardiac muscle, fast twitch 1	0.042002
67126	Atp5e	ATP synthase, H+ transporting, mitochondrial F1 complex, epsilon subunit	0.617208
71679	Atp5h	ATP synthase, H+ transporting, mitochondrial F0 complex, subunit d	0.634819
57423	Atp5j2	ATP synthase, H+ transporting, mitochondrial F0 complex, subunit F2	0.626313
11958	Atp5k	ATP synthase, H+ transporting, mitochondrial F1F0 complex, subunit e	0.622688
28080	Atp5o	ATP synthase, H+ transporting, mitochondrial F1 complex, O subunit	0.64728
242341	Atp6v0d2	ATPase, H+ transporting, lysosomal V0 subunit D2	3.8491
170658	BC002163	NADH dehydrogenase Fe-S protein 5 pseudogene	0.640167
12045	Bcl2a1b	B-cell leukemia/lymphoma 2 related protein A1b	6.25015
12111	Bgn	biglycan	1.75823
233016	Blvrb	biliverdin reductase B (flavin reductase (NADPH))	0.665314
70456	Brp44	brain protein 44	0.642587
12332	Capg	capping protein (actin filament), gelsolin-like	5.73319
622404	Ccdc107	coiled-coil domain containing 107	0.592027
20304	Ccl5	chemokine (C-C motif) ligand 5	5.40061
217304	Cd300lb	CD300 antigen like family member B	8.43909
66121	Chchd1	coiled-coil-helix-coiled-coil-helix domain containing 1	0.645927
12700	Cish	cytokine inducible SH2-containing protein	1.89975
12715	Ckm	creatine kinase, muscle	0.101304
56644	Clec7a	C-type lectin domain family 7, member a	7.31245
12825	Col3a1	collagen, type III, alpha 1	2.84931
12826	Col4a1	collagen, type IV, alpha 1	2.33676
12857	Cox4i1	cytochrome c oxidase subunit IV isoform 1	0.665016
12858	Cox5a	cytochrome c oxidase, subunit Va	0.66452
12861	Cox6a1	cytochrome c oxidase, subunit VI a, polypeptide 1	0.66172
110323	Cox6b1	cytochrome c oxidase, subunit VIb polypeptide 1	0.656174
12866	Cox7a2	cytochrome c oxidase, subunit VIIa 2	0.666362
13040	Ctss	cathepsin S	2.29142
17329	Cxcl9	chemokine (C-X-C motif) ligand 9	3.37709
13058	Cybb	cytochrome b-245, beta polypeptide	2.55174
13076	Cyp1a1	cytochrome P450, family 1, subfamily a, polypeptide 1	4.14072
13086	Cyp2a4	cytochrome P450, family 2, subfamily a, polypeptide 4	0.615159
57373	D930014E17Rik	RIKEN cDNA D930014E17 gene	0.608197
13167	Dbi	diazepam binding inhibitor	0.638275
13370	Dio1	deiodinase, iodothyronine, type I	0.58133
81489	Dnajb1	DnaJ (Hsp40) homolog, subfamily B, member 1	0.46588
66148	Dnajc15	DnaJ (Hsp40) homolog, subfamily C, member 15	0.654018
68563	Dpm3	dolichyl-phosphate mannosyltransferase polypeptide 3	0.612116
230857	Ece1	endothelin converting enzyme 1	1.50109
13653	Egr1	early growth response 1	0.227497
13730	Emp1	epithelial membrane protein 1	4.35984
13819	Epas1	endothelial PAS domain protein 1	1.64181
66071	Ethe1	ethylmalonic encephalopathy 1	0.655146
14080	Fabp1	fatty acid binding protein 1, liver	0.628279
68680	Fitm1	fat storage-inducing transmembrane protein 1	0.491926
286940	Flnb	filamin, beta	2.39272
72007	Fndc3b	fibronectin type III domain containing 3B	2.37163
14281	Fos	FBJ osteosarcoma oncogene	0.182255
320415	Gchfr	GTP cyclohydrolase I feedback regulator	0.658584
434402	Gm5617	predicted gene 5617	0.564633
93695	Gpnmb	glycoprotein (transmembrane) nmb	386.376
14775	Gpx1	glutathione peroxidase 1	0.654525
14864	Gstm3	glutathione S-transferase, mu 3	0.665895
235459	Gtf2a2	general transcription factor II A, 2	0.64064
14955	H19	H19 fetal liver mRNA	0.047361
66438	Hamp2	hepcidin antimicrobial peptide 2	0.197017
15122	Hba-a1	hemoglobin alpha, adult chain 1	0.479277
110257	Hba-a2	hemoglobin alpha, adult chain 2	0.333456
15129	Hbb-b1	hemoglobin, beta adult major chain	0.450894
207304	Hectd1	HECT domain containing 1	1.68217
66847	Hint3	histidine triad nucleotide binding protein 3	0.665828
15494	Hsd3b3	hydroxy-delta-5-steroid dehydrogenase, 3 beta- and steroid delta-isomerase 3	0.535074
15511	Hspa1b	heat shock protein 1B	0.426157
59026	Huwe1	HECT, UBA and WWE domain containing 1	2.13902
12282	Hyou1	hypoxia up-regulated 1	1.52226
15957	Ifit1	interferon-induced protein with tetratricopeptide repeats 1	0.331919
15959	Ifit3	interferon-induced protein with tetratricopeptide repeats 3	0.268097
16006	Igfbp1	insulin-like growth factor binding protein 1	0.421363
16181	Il1rn	interleukin 1 receptor antagonist	6.84568
54123	Irf7	interferon regulatory factor 7	0.314286
100000000	Isg15	ISG15 ubiquitin-like modifier	0.316515
16411	Itgax	integrin alpha X	25.5672
16414	Itgb2	integrin beta 2	3.76077
16792	Laptm5	lysosomal-associated protein transmembrane 5	2.41758
227627	Lcn13	lipocalin 13	0.479598
16819	Lcn2	lipocalin 2	6.13608
259301	Leap2	liver-expressed antimicrobial peptide 2	0.606458
16841	Lect2	leukocyte cell-derived chemotaxin 2	0.614294
16854	Lgals3	lectin, galactose binding, soluble 3	7.80323
16956	Lpl	lipoprotein lipase	3.49093
16971	Lrp1	low density lipoprotein receptor-related protein 1	1.90728
78304	Lsmd1	LSM domain containing 1	0.64812
110454	Ly6a	lymphocyte antigen 6 complex, locus A	0.490028
17105	Lyz2	lysozyme 2	1.86557
17189	Mb	myoglobin	0.095175
17436	Me1	malic enzyme 1, NADP(+)-dependent, cytosolic	0.563244
66447	Mgst3	microsomal glutathione S-transferase 3	0.563147
751556	Mir682	microRNA 682	0.641511
109154	Mlec	malectin	1.70283
17381	Mmp12	matrix metallopeptidase 12	123.352
59012	Moxd1	monooxygenase, DBH-like 1	7.40585
17476	Mpeg1	macrophage expressed gene 1	2.50955
94064	Mrpl27	mitochondrial ribosomal protein L27	0.654488
107734	Mrpl30	mitochondrial ribosomal protein L30	0.66406
66242	Mrps16	mitochondrial ribosomal protein S16	0.655008
68735	Mrps18c	mitochondrial ribosomal protein S18C	0.587749
17750	Mt2	metallothionein 2	0.650484
17886	Myh9	myosin, heavy polypeptide 9, non-muscle	1.85421
17907	Mylpf	myosin light chain, phosphorylatable, fast skeletal muscle	0.097411
66414	Ndufa12	NADH dehydrogenase (ubiquinone) 1 alpha subcomplex, 12	0.637378
17991	Ndufa2	NADH dehydrogenase (ubiquinone) 1 alpha subcomplex, 2	0.661914
66091	Ndufa3	NADH dehydrogenase (ubiquinone) 1 alpha subcomplex, 3	0.623456
17992	Ndufa4	NADH dehydrogenase (ubiquinone) 1 alpha subcomplex, 4	0.653044
68202	Ndufa5	NADH dehydrogenase (ubiquinone) 1 alpha subcomplex, 5	0.660224
68198	Ndufb2	NADH dehydrogenase (ubiquinone) 1 beta subcomplex, 2	0.659353
66916	Ndufb7	NADH dehydrogenase (ubiquinone) 1 beta subcomplex, 7	0.619225
67264	Ndufb8	NADH dehydrogenase (ubiquinone) 1 beta subcomplex 8	0.632293
66218	Ndufb9	NADH dehydrogenase (ubiquinone) 1 beta subcomplex, 9	0.625417
66377	Ndufc1	NADH dehydrogenase (ubiquinone) 1, subcomplex unknown, 1	0.663495
17993	Ndufs4	NADH dehydrogenase (ubiquinone) Fe-S protein 4	0.66461
407785	Ndufs6	NADH dehydrogenase (ubiquinone) Fe-S protein 6	0.635931
18103	Nme2	non-metastatic cells 2, protein (NM23B) expressed in	0.659198
66387	Nudt8	nudix (nucleoside diphosphate linked moiety X)-type motif 8	0.544061
72562	Pcbd2	pterin 4 alpha carbinolamine dehydratase/dimerization cofactor of hepatocyte nuclear factor 1 alpha (TCF1) 2	0.603194
18559	Pctp	phosphatidylcholine transfer protein	0.646517
64058	Perp	PERP, TP53 apoptosis effector	0.639149
68603	Pmvk	phosphomevalonate kinase	0.624354
116847	Prelp	proline arginine-rich end leucine-rich repeat	1.68257
26444	Psma7	proteasome (prosome, macropain) subunit, alpha type 7	0.665516
26446	Psmb3	proteasome (prosome, macropain) subunit, beta type 3	0.616328
19734	Rgs16	regulator of G-protein signaling 16	0.408898
19782	Rmrp	RNA component of mitochondrial RNAase P	0.148485
19951	Rpl32	ribosomal protein L32	0.642053
67248	Rpl39	ribosomal protein L39	0.605304
85029	Rpph1	ribonuclease P RNA component H1	0.071795
66481	Rps21	ribosomal protein S21	0.614308
20091	Rps3a	ribosomal protein S3A	0.529272
20194	S100a10	S100 calcium binding protein A10 (calpactin)	0.65709
20209	Saa2	serum amyloid A 2	5.66394
20210	Saa3	serum amyloid A 3	6.76849
66212	Sec61b	Sec61 beta subunit	0.629419
19261	Sirpa	signal-regulatory protein alpha	3.48144
241877	Slc10a5	solute carrier family 10 (sodium/bile acid cotransporter family), member 5	1.8543
11988	Slc7a2	solute carrier family 7 (cationic amino acid transporter, y+ system), member 2	1.53541
67155	Smarca2	SWI/SNF related, matrix associated, actin dependent regulator of chromatin, subfamily a, member 2	1.75096
83673	Snhg1	small nucleolar RNA host gene (non-protein coding) 1	0.610559
104367	Snora65	small nucleolar RNA, H/ACA box 65	0.332256
100000000	Snord47	small nucleolar RNA, C/D box 47	0.278484
75396	Spp2	secreted phosphoprotein 2	0.636278
117167	Steap4	STEAP family member 4	1.5235
20859	Sult2a1	sulfotransferase family 2A, dehydroepiandrosterone (DHEA)-preferring, member 1	0.567445
100000000	Sult2a2	sulfotransferase family 2A, dehydroepiandrosterone (DHEA)-preferring, member 2	0.533704
67923	Tceb1	transcription elongation factor B (SIII), polypeptide 1	0.643683
66271	Tmem126a	transmembrane protein 126A	0.661037
66154	Tmem14c	transmembrane protein 14C	0.660347
21925	Tnnc2	troponin C2, fast	0.078234
21957	Tnnt3	troponin T3, skeletal, fast	0.048957
83433	Trem2	triggering receptor expressed on myeloid cells 2	14.3166
69116	Ubr4	ubiquitin protein ligase E3 component n-recognin 4	2.15138
66152	Uqcr10	ubiquinol-cytochrome c reductase, complex III subunit X	0.627528
67530	Uqcrb	ubiquinol-cytochrome c reductase binding protein	0.659244
66576	Uqcrh	ubiquinol-cytochrome c reductase hinge protein	0.632959
22272	Uqcrq	ubiquinol-cytochrome c reductase, complex III subunit VII	0.659818
22329	Vcam1	vascular cell adhesion molecule 1	3.08068
22352	Vim	vimentin	2.05286
22695	Zfp36	zinc finger protein 36	0.598879

## Sheet: EdgeR_9Vnull Imig_WT_Liver
Liver_edgeR_9V/null imig vs.WT
Entrez ID	Gene Symbol	Gene Description	Fold change 9V/null imig/WT
67373	2210010C04Rik	metallothionein 1	8.68431
66469	2810405K02Rik	trypsin 5	0.656876
11459	Acta1	aminolevulinic acid synthase 2, erythroid	0.026534
11656	Alas2	chymotrypsin-like	0.506677
57875	Angptl4	monooxygenase, DBH-like 1	0.630698
11833	Aqp8	ISG15 ubiquitin-like modifier	0.624527
11937	Atp2a1	interferon-induced protein with tetratricopeptide repeats 1	0.043207
12575	Cdkn1a	syncollin	0.450644
13706	Cela2a	cyclin-dependent kinase inhibitor 1A (P21)	13.4461
67868	Cela3b	metallothionein 2	9.56663
12715	Ckm	heat shock protein 1B	0.08251
109791	Clps	carboxypeptidase B1 (tissue)	15.8242
109697	Cpa1	small nucleolar RNA, C/D box 91A	7.72078
76703	Cpb1	insulin-like growth factor binding protein 1	10.7544
66473	Ctrb1	actin, alpha 1, skeletal muscle	27.9742
76701	Ctrc	TRAF-interacting protein with forkhead-associated domain	8.22608
109660	Ctrl	low density lipoprotein receptor-related protein 1	12.7047
14825	Cxcl1	S100 calcium binding protein A9 (calgranulin B)	1.94693
81489	Dnajb1	chymotrypsin C (caldecrin)	0.422089
13653	Egr1	major urinary protein 7	0.397456
68680	Fitm1	lipocalin 2	0.475456
14281	Fos	protease, serine, 2	0.188442
56185	Hao2	troponin T3, skeletal, fast	1.87242
15494	Hsd3b3	carboxypeptidase A1	0.439671
15511	Hspa1b	fat storage-inducing transmembrane protein 1	0.212267
15957	Ifit1	serum amyloid A 3	0.324087
15959	Ifit3	TSC22 domain family, member 3	0.350458
16006	Igfbp1	aquaporin 8	0.377968
16177	Il1r1	sulfotransferase family 2A, dehydroepiandrosterone (DHEA)-preferring, member 2	1.94871
54123	Irf7	chymotrypsinogen B1	0.347911
100038882	Isg15	chymotrypsin-like elastase family, member 3B	0.32362
227627	Lcn13	RIKEN cDNA 2810405K02 gene	0.330095
16819	Lcn2	ATPase, Ca++ transporting, cardiac muscle, fast twitch 1	3.62021
16971	Lrp1	zymogen granule protein 16	1.57579
72289	Malat1	sulfotransferase family 2A, dehydroepiandrosterone (DHEA)-preferring, member 1	1.97739
17189	Mb	interleukin 1 receptor, type I	0.115909
59012	Moxd1	regenerating islet-derived 1	3.89028
17748	Mt1	FBJ osteosarcoma oncogene	1.58778
17750	Mt2	creatine kinase, muscle	2.00797
100041658	Mup7	pancreatic lipase	0.665845
69060	Pnlip	DnaJ (Hsp40) homolog, subfamily B, member 1	13.632
22072	Prss2	colipase, pancreatic	17.6235
19692	Reg1	interferon-induced protein with tetratricopeptide repeats 3	10.8265
20202	S100a9	interferon regulatory factor 7	3.40413
20209	Saa2	RIKEN cDNA 2210010C04 gene	4.67052
20210	Saa3	angiopoietin-like 4	3.34143
100217469	Snord91a	troponin C2, fast	7.10933
117167	Steap4	hydroxyacid oxidase 2	1.80489
20859	Sult2a1	chemokine (C-X-C motif) ligand 1	2.36813
100043194	Sult2a2	lipocalin 13	1.9319
68416	Sycn	serum amyloid A 2	8.07831
211550	Tifa	metastasis associated lung adenocarcinoma transcript 1 (non-coding RNA)	2.22999
21925	Tnnc2	early growth response 1	0.092497
21957	Tnnt3	chymotrypsin-like elastase family, member 2A	0.046811
103964	Try5	STEAP family member 4	7.83154
14605	Tsc22d3	hydroxy-delta-5-steroid dehydrogenase, 3 beta- and steroid delta-isomerase 3	0.541749
69036	Zg16	myoglobin	8.97161

## Sheet: EdgeR_9Vnull Vela_WT_Liver
Liver_edgeR_9V/null vela vs.WT
Entrez ID	Gene Symbol	Gene Description	Fold change 9V/null vela/WT
69123	1810022C23Rik	cyclin-dependent kinase inhibitor 1A (P21)	4.18391
11459	Acta1	lipocalin 2	0.039463
11656	Alas2	ATPase, Ca++ transporting, cardiac muscle, fast twitch 1	0.492003
11937	Atp2a1	lectin, galactose binding, soluble 3	0.099532
12575	Cdkn1a	troponin T3, skeletal, fast	0.295745
12715	Ckm	matrix metallopeptidase 12	0.081327
81489	Dnajb1	DnaJ (Hsp40) homolog, subfamily B, member 1	0.436544
13653	Egr1	serum amyloid A 2	0.215573
12686	Elovl3	FBJ osteosarcoma oncogene	0.616473
14281	Fos	interferon regulatory factor 7	0.068924
93695	Gpnmb	serum amyloid A 3	72.416
15494	Hsd3b3	RIKEN cDNA 1810022C23 gene	0.541593
15511	Hspa1b	aminolevulinic acid synthase 2, erythroid	0.370621
16006	Igfbp1	creatine kinase, muscle	0.429113
54123	Irf7	glycoprotein (transmembrane) nmb	0.344872
100038882	Isg15	insulin-like growth factor binding protein 1	0.448802
16819	Lcn2	heat shock protein 1B	2.31611
16854	Lgals3	elongation of very long chain fatty acids (FEN1/Elo2, SUR4/Elo3, yeast)-like 3	2.90898
17189	Mb	actin, alpha 1, skeletal muscle	0.095175
17381	Mmp12	early growth response 1	21.1761
20209	Saa2	myoglobin	1.91466
20210	Saa3	hydroxy-delta-5-steroid dehydrogenase, 3 beta- and steroid delta-isomerase 3	2.93743
21925	Tnnc2	ISG15 ubiquitin-like modifier	0.066036
21957	Tnnt3	troponin C2, fast	0.062009

## Sheet: DESEQ_9Vnull Saline_WT_Liver
Liver_DESeq_9V/null saline vs.WT
Entrez ID	Gene Symbol	Gene Description	Fold change 9V/null saline/WT
68314	0610008F07Rik	RIKEN cDNA 0610008F07 gene	-2.1218
68554	1110001A16Rik	RIKEN cDNA 1110001A16 gene	-1.61338
68859	1190007F08Rik	RIKEN cDNA 1190007F08 gene	-2.0562
544717	1190007I07Rik	RIKEN cDNA 1190007I07 gene	-1.62149
69064	1810014F10Rik	RIKEN cDNA 1810014F10 gene	-1.65814
69186	1810027O10Rik	RIKEN cDNA 1810027O10 gene	-1.54721
66431	1810049H13Rik	RIKEN cDNA 1810049H13 gene	-1.5241
67705	1810058I24Rik	RIKEN cDNA 1810058I24 gene	-1.54449
70257	2010107E04Rik	RIKEN cDNA 2010107E04 gene	-1.54464
69137	2200002K05Rik	RIKEN cDNA 2200002K05 gene	-3.06255
433771	2310028O11Rik	RIKEN cDNA 2310028O11 gene	-1.50287
75593	2410003K15Rik	RIKEN cDNA 2410003K15 gene	-1.51013
72190	2510009E07Rik	RIKEN cDNA 2510009E07 gene	1.84305
67267	2900010M23Rik	RIKEN cDNA 2900010M23 gene	-1.65281
100504518	3425401B19Rik	RIKEN cDNA 3425401B19 gene	-3.39114
74048	4632428N05Rik	RIKEN cDNA 4632428N05 gene	2.09539
223989	4921513D23Rik	RIKEN cDNA 4921513D23 gene	1.57701
382090	4922501C03Rik	RIKEN cDNA 4922501C03 gene	2.3282
100502841	5430411K18Rik	RIKEN cDNA 5430411K18 gene	1.74156
226421	5430435G22Rik	RIKEN cDNA 5430435G22 gene	3.57982
213393	8430408G22Rik	RIKEN cDNA 8430408G22 gene	-2.21146
619326	9130409I23Rik	RIKEN cDNA 9130409I23 gene	-1.73664
320706	9830001H06Rik	RIKEN cDNA 9830001H06 gene	2.47552
230822	A330049M08Rik	RIKEN cDNA A330049M08 gene	-2.6988
269855	A430110N23Rik	RIKEN cDNA A430110N23 gene	3.76219
77128	A930001N09Rik	RIKEN cDNA A930001N09 gene	1.68676
403174	A930005I04Rik	RIKEN cDNA A930005I04 gene	-3.72884
269774	Aak1	AP2 associated kinase 1	1.76283
171405	AB056442	cDNA sequence AB056442	-2.97283
11303	Abca1	ATP-binding cassette, sub-family A (ABC1), member 1	1.58274
11305	Abca2	ATP-binding cassette, sub-family A (ABC1), member 2	1.69421
17250	Abcc1	ATP-binding cassette, sub-family C (CFTR/MRP), member 1	2.76241
224814	Abcc10	ATP-binding cassette, sub-family C (CFTR/MRP), member 10	2.0207
27416	Abcc5	ATP-binding cassette, sub-family C (CFTR/MRP), member 5	2.00149
20928	Abcc9	ATP-binding cassette, sub-family C (CFTR/MRP), member 9	2.03324
26874	Abcd2	ATP-binding cassette, sub-family D (ALD), member 2	-2.00369
11307	Abcg1	ATP-binding cassette, sub-family G (WHITE), member 1	2.05745
11350	Abl1	c-abl oncogene 1, non-receptor tyrosine kinase	1.57347
11352	Abl2	v-abl Abelson murine leukemia viral oncogene homolog 2 (arg, Abelson-related gene)	1.8117
226251	Ablim1	actin-binding LIM protein 1	1.68656
26897	Acot1	acyl-CoA thioesterase 1	-1.61679
329910	Acot11	acyl-CoA thioesterase 11	1.64344
11459	Acta1	actin, alpha 1, skeletal muscle	-8.19559
11472	Actn2	actinin alpha 2	-4.01927
11474	Actn3	actinin alpha 3	-3.94681
75572	Acyp2	acylphosphatase 2, muscle type	-2.07085
11488	Adam11	a disintegrin and metallopeptidase domain 11	2.33309
23792	Adam23	a disintegrin and metallopeptidase domain 23	1.62455
11501	Adam8	a disintegrin and metallopeptidase domain 8	15.1054
279028	Adamts13	a disintegrin-like and metallopeptidase (reprolysin type) with thrombospondin type 1 motif, 13	1.77231
104111	Adcy3	adenylate cyclase 3	2.97249
639769	Adh6-ps1	alcohol dehydrogenase 6 (class V), pseudogene 1	1.57212
17355	Aff1	AF4/FMR2 family, member 1	1.78604
347722	Agap1	ArfGAP with GTPase domain, ankyrin repeat and PH domain 1	2.0268
74340	Ahcyl2	S-adenosylhomocysteine hydrolase-like 2	1.69991
219181	Akap11	A kinase (PRKA) anchor protein 11	1.68075
75547	Akap13	A kinase (PRKA) anchor protein 13	1.9922
11641	Akap2	A kinase (PRKA) anchor protein 2	2.03251
100986	Akap9	A kinase (PRKA) anchor protein (yotiao) 9	2.17436
11656	Alas2	aminolevulinic acid synthase 2, erythroid	-2.46268
75723	Amotl1	angiomotin-like 1	1.81917
229665	Ampd1	adenosine monophosphate deaminase 1	-3.56994
231842	Amz1	archaelysin family metallopeptidase 1	8.13254
11736	Ankfy1	ankyrin repeat and FYVE domain containing 1	1.58912
81702	Ankrd17	ankyrin repeat domain 17	1.70326
237615	Ankrd52	ankyrin repeat domain 52	2.08732
16952	Anxa1	annexin A1	2.46014
11807	Apoa2	apolipoprotein A-II	-1.52734
171504	Apob48r	apolipoprotein B48 receptor	2.53876
11811	Apobec2	apolipoprotein B mRNA editing enzyme, catalytic polypeptide 2	-1.91736
11813	Apoc2	apolipoprotein C-II	-1.50571
11833	Aqp8	aquaporin 8	-1.65598
99371	Arfgef2	ADP-ribosylation factor guanine nucleotide-exchange factor 2 (brefeldin A-inhibited)	1.69509
78514	Arhgap10	Rho GTPase activating protein 10	3.02605
71085	Arhgap19	Rho GTPase activating protein 19	2.94039
239027	Arhgap22	Rho GTPase activating protein 22	4.7903
232201	Arhgap25	Rho GTPase activating protein 25	5.09781
226652	Arhgap30	Rho GTPase activating protein 30	2.21859
12549	Arhgap31	Rho GTPase activating protein 31	1.90834
69632	Arhgef12	Rho guanine nucleotide exchange factor (GEF) 12	1.81815
207212	Arhgef17	Rho guanine nucleotide exchange factor (GEF) 17	2.08641
16800	Arhgef2	rho/rac guanine nucleotide exchange factor (GEF) 2	2.3257
226970	Arhgef4	Rho guanine nucleotide exchange factor (GEF) 4	-4.05178
54126	Arhgef7	Rho guanine nucleotide exchange factor (GEF7)	1.74495
93760	Arid1a	AT rich interactive domain 1A (SWI-like)	1.67693
239985	Arid1b	AT rich interactive domain 1B (SWI-like)	1.63598
219144	Arl11	ADP-ribosylation factor-like 11	4.88288
11863	Arnt	aryl hydrocarbon receptor nuclear translocator	1.62049
109689	Arrb1	arrestin, beta 1	1.90443
230837	Asap3	ArfGAP with SH3 domain, ankyrin repeat and PH domain 3	1.88308
77987	Ascc3	activating signal cointegrator 1 complex subunit 3	1.7835
192195	Ash1l	ash1 (absent, small, or homeotic)-like (Drosophila)	1.80205
11910	Atf3	activating transcription factor 3	2.99336
226641	Atf6	activating transcription factor 6	1.6768
76559	Atg2b	ATG2 autophagy related 2 homolog B (S. cerevisiae)	1.60164
13498	Atn1	atrophin 1	1.82344
11927	Atox1	ATX1 (antioxidant protein 1) homolog 1 (yeast)	-1.50911
50770	Atp11a	ATPase, class VI, type 11A	2.82864
98660	Atp1a2	ATPase, Na+/K+ transporting, alpha 2 polypeptide	-1.63982
11937	Atp2a1	ATPase, Ca++ transporting, cardiac muscle, fast twitch 1	-4.28448
67972	Atp2b1	ATPase, Ca++ transporting, plasma membrane 1	1.66314
11941	Atp2b2	ATPase, Ca++ transporting, plasma membrane 2	1.81447
67126	Atp5e	ATP synthase, H+ transporting, mitochondrial F1 complex, epsilon subunit	-1.59835
71679	Atp5h	ATP synthase, H+ transporting, mitochondrial F0 complex, subunit d	-1.55727
57423	Atp5j2	ATP synthase, H+ transporting, mitochondrial F0 complex, subunit F2	-1.58818
11958	Atp5k	ATP synthase, H+ transporting, mitochondrial F1F0 complex, subunit e	-1.60034
28080	Atp5o	ATP synthase, H+ transporting, mitochondrial F1 complex, O subunit	-1.52967
242341	Atp6v0d2	ATPase, H+ transporting, lysosomal V0 subunit D2	4.43561
54667	Atp8b2	ATPase, class I, type 8B, member 2	2.34006
11983	Atpif1	ATPase inhibitory factor 1	-1.60521
22589	Atrx	alpha thalassemia/mental retardation syndrome X-linked homolog (human)	1.73055
52335	Atxn1l	ataxin 1-like	1.57754
217882	AW555464	expressed sequence AW555464	1.66911
26362	Axl	AXL receptor tyrosine kinase	1.86739
320148	B430306N03Rik	RIKEN cDNA B430306N03 gene	2.10263
268515	Bahcc1	BAH domain and coiled-coil containing 1	2.41505
22385	Baz1b	bromodomain adjacent to zinc finger domain, 1B	1.56495
116848	Baz2a	bromodomain adjacent to zinc finger domain, 2A	1.74676
170658	BC002163	NADH dehydrogenase Fe-S protein 5 pseudogene	-1.56386
229003	BC006779	cDNA sequence BC006779	1.79137
12045	Bcl2a1b	B-cell leukemia/lymphoma 2 related protein A1b	4.75472
80288	Bcl9l	B-cell CLL/lymphoma 9-like	1.63475
544971	Bdp1	B double prime 1, subunit of RNA polymerase III transcription initiation factor IIIB	1.94395
12111	Bgn	biglycan	1.85809
12211	Birc6	baculoviral IAP repeat-containing 6	2.19755
17060	Blnk	B-cell linker	3.19206
12168	Bmpr2	bone morphogenic protein receptor, type II (serine/threonine kinase)	2.22084
665775	Bod1l	biorientation of chromosomes in cell division 1-like	2.38746
109880	Braf	Braf transforming gene	1.74922
70456	Brp44	brain protein 44	-1.54137
56745	C1qtnf1	C1q and tumor necrosis factor related protein 1	1.72749
12267	C3ar1	complement component 3a receptor 1	3.07233
319352	C530028O21Rik	RIKEN cDNA C530028O21 gene	2.39201
12273	C5ar1	complement component 5a receptor 1	2.52329
104248	Cabin1	calcineurin binding protein 1	1.91316
69719	Cad	carbamoyl-phosphate synthetase 2, aspartate transcarbamylase, and dihydroorotase	2.21758
216874	Camta2	calmodulin binding transcription activator 2	1.63665
12332	Capg	capping protein (actin filament), gelsolin-like	5.48314
12338	Capn6	calpain 6	3.20625
12372	Casq1	calsequestrin 1	-3.26426
622404	Ccdc107	coiled-coil domain containing 107	-1.67765
69216	Ccdc23	coiled-coil domain containing 23	-1.6128
215814	Ccdc28a	coiled-coil domain containing 28A	-1.54492
67896	Ccdc80	coiled-coil domain containing 80	1.73454
78317	Ccdc88b	coiled-coil domain containing 88B	2.53213
20302	Ccl3	chemokine (C-C motif) ligand 3	3.3905
20303	Ccl4	chemokine (C-C motif) ligand 4	4.6616
20304	Ccl5	chemokine (C-C motif) ligand 5	6.24366
12768	Ccr1	chemokine (C-C motif) receptor 1	3.9096
12772	Ccr2	chemokine (C-C motif) receptor 2	2.92124
17079	Cd180	CD180 antigen	3.35405
12480	Cd1d2	CD1d2 antigen	10.9708
17470	Cd200	CD200 antigen	2.5644
69142	Cd209f	CD209f antigen	-5.01346
60533	Cd274	CD274 antigen	2.84118
217303	Cd300a	CD300A antigen	1.83394
217304	Cd300lb	CD300 antigen like family member B	7.73436
12505	Cd44	CD44 antigen	2.60567
12512	Cd63	CD63 antigen	3.03519
12522	Cd83	CD83 antigen	2.60923
12523	Cd84	CD84 antigen	2.76206
17064	Cd93	CD93 antigen	2.40303
26364	Cd97	CD97 antigen	1.58392
217866	Cdc42bpb	CDC42 binding protein kinase beta	1.67629
12562	Cdh5	cadherin 5	1.54454
69131	Cdk12	cyclin-dependent kinase 12	1.71919
12614	Celsr1	cadherin, EGF LAG seven-pass G-type receptor 1 (flamingo homolog, Drosophila)	2.24484
381644	Cep135	centrosomal protein 135	1.94084
214552	Cep164	centrosomal protein 164	1.72054
545389	Cep170	centrosomal protein 170	1.86217
74081	Cep350	centrosomal protein 350	2.01093
68178	Cgnl1	cingulin-like 1	1.60624
66121	Chchd1	coiled-coil-helix-coiled-coil-helix domain containing 1	-1.5408
71389	Chd6	chromodomain helicase DNA binding protein 6	1.83289
12671	Chrm3	cholinergic receptor, muscarinic 3, cardiac	2.89279
11438	Chrna4	cholinergic receptor, nicotinic, alpha polypeptide 4	-2.80765
58250	Chst11	carbohydrate sulfotransferase 11	6.24559
234421	Cib3	calcium and integrin binding family member 3	-3.08469
71722	Cic	capicua homolog (Drosophila)	1.67864
12700	Cish	cytokine inducible SH2-containing protein	1.75953
12715	Ckm	creatine kinase, muscle	-9.63633
76722	Ckmt2	creatine kinase, mitochondrial 2	-4.74516
76707	Clasp1	CLIP associating protein 1	1.85351
73149	Clec4a3	C-type lectin domain family 4, member a3	2.4313
17474	Clec4d	C-type lectin domain family 4, member d	3.89018
56619	Clec4e	C-type lectin domain family 4, member e	5.99643
56644	Clec7a	C-type lectin domain family 7, member a	7.06767
76469	Cmya5	cardiomyopathy associated 5	-5.186
234594	Cnot1	CCR4-NOT transcription complex, subunit 1	1.78632
12819	Col15a1	collagen, type XV, alpha 1	1.76854
12843	Col1a2	collagen, type I, alpha 2	2.64487
12825	Col3a1	collagen, type III, alpha 1	2.8673
12826	Col4a1	collagen, type IV, alpha 1	2.40341
12827	Col4a2	collagen, type IV, alpha 2	2.18136
12831	Col5a1	collagen, type V, alpha 1	2.18683
12832	Col5a2	collagen, type V, alpha 2	1.96661
12833	Col6a1	collagen, type VI, alpha 1	2.02746
12834	Col6a2	collagen, type VI, alpha 2	2.1398
226139	Cox15	COX15 homolog, cytochrome c oxidase assembly protein (yeast)	1.55493
12862	Cox6a2	cytochrome c oxidase, subunit VI a, polypeptide 2	-1.72074
110323	Cox6b1	cytochrome c oxidase, subunit VIb polypeptide 1	-1.51423
12869	Cox8b	cytochrome c oxidase, subunit VIIIb	-2.64638
12874	Cpd	carboxypeptidase D	1.61058
50766	Crim1	cysteine rich transmembrane BMP regulator 1 (chordin like)	1.71622
224273	Crybg3	beta-gamma crystallin domain containing 3	1.88789
12977	Csf1	colony stimulating factor 1 (macrophage)	1.63714
12983	Csf2rb	colony stimulating factor 2 receptor, beta, low-affinity (granulocyte-macrophage)	2.14081
12984	Csf2rb2	colony stimulating factor 2 receptor, beta 2, low-affinity (granulocyte-macrophage)	3.68028
13040	Ctss	cathepsin S	2.31977
13051	Cx3cr1	chemokine (C-X3-C) receptor 1	5.58979
57266	Cxcl14	chemokine (C-X-C motif) ligand 14	2.96356
17329	Cxcl9	chemokine (C-X-C motif) ligand 9	3.52689
12767	Cxcr4	chemokine (C-X-C motif) receptor 4	3.11734
13058	Cybb	cytochrome b-245, beta polypeptide	2.52218
13076	Cyp1a1	cytochrome P450, family 1, subfamily a, polypeptide 1	3.12231
233005	Cyp2a22	cytochrome P450, family 2, subfamily a, polypeptide 22	-2.51307
13086	Cyp2a4	cytochrome P450, family 2, subfamily a, polypeptide 4	-2.34054
13094	Cyp2b9	cytochrome P450, family 2, subfamily b, polypeptide 9	-2.76477
13117	Cyp4a10	cytochrome P450, family 4, subfamily a, polypeptide 10	-1.64332
72318	Cyth4	cytohesin 4	2.03385
233865	D430042O09Rik	RIKEN cDNA D430042O09 gene	2.14238
330286	D630045J12Rik	RIKEN cDNA D630045J12 gene	2.44168
57373	D930014E17Rik	RIKEN cDNA D930014E17 gene	-1.64065
208846	Daam1	dishevelled associated activator of morphogenesis 1	1.51314
269060	Dagla	diacylglycerol lipase, alpha	4.40683
26377	Dapp1	dual adaptor for phosphotyrosine and 3-phosphoinositides 1	3.20409
13167	Dbi	diazepam binding inhibitor	-1.56307
70640	Dcp2	DCP2 decapping enzyme homolog (S. cerevisiae)	1.6888
13190	Dct	dopachrome tautomerase	-1.5537
13191	Dctn1	dynactin 1	1.70494
329877	Dennd4c	DENN/MADD domain containing 4C	2.2457
241452	Dhrs9	dehydrogenase/reductase (SDR family) member 9	2.75121
13211	Dhx9	DEAH (Asp-Glu-Ala-His) box polypeptide 9	1.60995
192119	Dicer1	Dicer1, Dcr-1 homolog (Drosophila)	1.65448
13370	Dio1	deiodinase, iodothyronine, type I	-1.68792
235380	Dmxl2	Dmx-like 2	1.92228
81489	Dnajb1	DnaJ (Hsp40) homolog, subfamily B, member 1	-1.7291
235567	Dnajc13	DnaJ (Hsp40) homolog, subfamily C, member 13	1.62212
66148	Dnajc15	DnaJ (Hsp40) homolog, subfamily C, member 15	-1.52361
13433	Dnmt1	DNA methyltransferase (cytosine-5) 1	1.86395
13435	Dnmt3a	DNA methyltransferase 3A	2.1227
330662	Dock1	dedicator of cytokinesis 1	1.99003
68813	Dock5	dedicator of cytokinesis 5	1.83574
105445	Dock9	dedicator of cytokinesis 9	1.63507
70028	Dopey2	dopey family member 2	1.96144
68563	Dpm3	dolichyl-phosphate mannosyltransferase polypeptide 3	-1.59302
233115	Dpy19l3	dpy-19-like 3 (C. elegans)	2.22917
209200	Dtx3l	deltex 3-like (Drosophila)	1.68708
13424	Dync1h1	dynein cytoplasmic 1 heavy chain 1	1.95278
52679	E2f7	E2F transcription factor 7	3.7419
13587	Ear2	eosinophil-associated, ribonuclease A family, member 2	2.74333
230857	Ece1	endothelin converting enzyme 1	1.55542
66967	Edem3	ER degradation enhancer, mannosidase alpha-like 3	1.6111
13617	Ednra	endothelin receptor type A	1.99843
216238	Eea1	early endosome antigen 1	1.56366
13631	Eef2k	eukaryotic elongation factor-2 kinase	1.99223
13653	Egr1	early growth response 1	-2.78887
239528	Eif2c2	eukaryotic translation initiation factor 2C, 2	2.39538
13714	Elk4	ELK4, member of ETS oncogene family	1.9787
12686	Elovl3	elongation of very long chain fatty acids (FEN1/Elo2, SUR4/Elo3, yeast)-like 3	-1.53419
13723	Emb	embigin	4.78397
100952	Emilin1	elastin microfibril interfacer 1	1.8412
246707	Emilin2	elastin microfibril interfacer 2	2.59018
78798	Eml4	echinoderm microtubule associated protein like 4	1.59447
13730	Emp1	epithelial membrane protein 1	4.07138
13733	Emr1	EGF-like module containing, mucin-like, hormone receptor-like sequence 1	1.88053
13808	Eno3	enolase 3, beta muscle	-1.50571
12495	Entpd1	ectonucleoside triphosphate diphosphohydrolase 1	1.84852
13819	Epas1	endothelial PAS domain protein 1	1.82123
13823	Epb4.1l3	erythrocyte protein band 4.1-like 3	2.77893
77781	Epm2aip1	EPM2A (laforin) interacting protein 1	1.5563
111173	Erc1	ELKS/RAB6-interacting/CAST family member 1	1.70294
23943	Esyt1	extended synaptotagmin-like protein 1	1.71238
66071	Ethe1	ethylmalonic encephalopathy 1	-1.51199
20336	Exoc4	exocyst complex component 4	1.81851
54616	Extl3	exostoses (multiple)-like 3	1.63007
14080	Fabp1	fatty acid binding protein 1, liver	-1.586
14077	Fabp3	fatty acid binding protein 3, muscle and heart	-2.63922
329739	Fam102b	family with sequence similarity 102, member B	2.44144
227737	Fam129b	family with sequence similarity 129, member B	2.33048
217219	Fam171a2	family with sequence similarity 171, member A2	3.85913
226151	Fam178a	family with sequence similarity 178, member A	1.70024
75906	Fam184a	family with sequence similarity 184, member A	3.44059
77938	Fam53b	family with sequence similarity 53, member B	1.84451
330554	Fan1	FANCD2/FANCI-associated nuclease 1	1.94064
14107	Fat1	FAT tumor suppressor homolog 1 (Drosophila)	2.40313
74202	Fblim1	filamin binding LIM protein 1	3.7153
14118	Fbn1	fibrillin 1	2.06221
14182	Fgfr1	fibroblast growth factor receptor 1	2.43368
78749	Filip1l	filamin A interacting protein 1-like	2.07566
68680	Fitm1	fat storage-inducing transmembrane protein 1	-2.02373
192176	Flna	filamin, alpha	2.02201
286940	Flnb	filamin, beta	2.50194
72007	Fndc3b	fibronectin type III domain containing 3B	2.28923
320181	Fndc7	fibronectin type III domain containing 7	-3.39114
17425	Foxk1	forkhead box K1	1.70351
72313	Fryl	furry homolog-like (Drosophila)	2.10198
14314	Fstl1	follistatin-like 1	2.11268
14297	Fxn	frataxin	-1.63853
17281	Fyco1	FYVE and coiled-coil domain containing 1	2.30774
14367	Fzd5	frizzled homolog 5 (Drosophila)	2.20657
14389	Gab2	growth factor receptor bound protein 2-associated protein 2	2.31544
213054	Gabpb2	GA repeat binding protein, beta 2	1.72317
207839	Galnt6	UDP-N-acetyl-alpha-D-galactosamine:polypeptide N-acetylgalactosaminyltransferase 6	3.16879
107338	Gbf1	golgi-specific brefeldin A-resistance factor 1	1.69156
14469	Gbp2	guanylate binding protein 2	2.1735
70297	Gcc2	GRIP and coiled-coil domain containing 2	1.66706
320415	Gchfr	GTP cyclohydrolase I feedback regulator	-1.51162
231659	Gcn1l1	GCN1 general control of amino-acid synthesis 1-like 1 (yeast)	1.90679
14560	Gdf10	growth differentiation factor 10	2.21335
14562	Gdf3	growth differentiation factor 3	7.34891
14583	Gfpt1	glutamine fructose-6-phosphate transaminase 1	1.65682
14590	Ggh	gamma-glutamyl hydrolase	-1.51535
434402	Gm5617	predicted gene 5617	-1.72876
207806	Gm608	predicted gene 608	1.76574
621697	Gm6251	predicted gene 6251	-1.84596
269037	Gm672	predicted gene 672	1.6142
627480	Gm6762	predicted pseudogene 6762	-2.42282
225908	Gm98	predicted gene 98	1.58838
54214	Golga4	golgi autoantigen, golgin subfamily a, 4	1.8638
224139	Golgb1	golgi autoantigen, golgin subfamily b, macrogolgin 1	2.00555
237943	Gpatch8	G patch domain containing 8	1.89667
93695	Gpnmb	glycoprotein (transmembrane) nmb	243.966
77596	Gpr110	G protein-coupled receptor 110	1.92652
78560	Gpr124	G protein-coupled receptor 124	2.07606
664862	Gpr137b-ps	G protein-coupled receptor 137B, pseudogene	2.85268
232906	Grlf1	glucocorticoid receptor DNA binding factor 1	1.60445
235459	Gtf2a2	general transcription factor II A, 2	-1.58509
233863	Gtf3c1	general transcription factor III C 1	1.80657
70676	Gulp1	GULP, engulfment adaptor PTB domain containing 1	2.50564
14955	H19	H19 fetal liver mRNA	-2.10044
66438	Hamp2	hepcidin antimicrobial peptide 2	-4.39583
56185	Hao2	hydroxyacid oxidase 2	-2.09415
330790	Hapln4	hyaluronan and proteoglycan link protein 4	1.62151
15122	Hba-a1	hemoglobin alpha, adult chain 1	-2.00555
110257	Hba-a2	hemoglobin alpha, adult chain 2	-2.74771
15129	Hbb-b1	hemoglobin, beta adult major chain	-2.05777
320487	Heatr5a	HEAT repeat containing 5A	2.30296
320473	Heatr5b	HEAT repeat containing 5B	1.73218
207304	Hectd1	HECT domain containing 1	1.67818
15204	Herc2	hect (homologous to the E6-AP (UBE3A) carboxyl terminus) domain and RCC1 (CHC1)-like domain (RLD) 2	2.28621
56198	Heyl	hairy/enhancer-of-split related with YRPW motif-like	2.76658
215114	Hip1	huntingtin interacting protein 1	2.48622
50709	Hist1h1e	histone cluster 1, H1e	3.42583
212032	Hk3	hexokinase 3	2.357
219150	Hmbox1	homeobox containing 1	2.05362
320191	Hook3	hook homolog 3 (Drosophila)	1.65514
15464	Hrc	histidine rich calcium binding protein	-4.50192
15494	Hsd3b3	hydroxy-delta-5-steroid dehydrogenase, 3 beta- and steroid delta-isomerase 3	-1.79983
193740	Hspa1a	heat shock protein 1A	-1.60356
18415	Hspa4l	heat shock protein 4 like	1.78689
29818	Hspb7	heat shock protein family, member 7 (cardiovascular)	-2.65189
15530	Hspg2	perlecan (heparan sulfate proteoglycan 2)	2.41695
15552	Htr1d	5-hydroxytryptamine (serotonin) receptor 1D	4.61794
15194	Htt	huntingtin	2.41255
26559	Hunk	hormonally upregulated Neu-associated kinase	1.83379
59026	Huwe1	HECT, UBA and WWE domain containing 1	2.13791
15586	Hyal1	hyaluronoglucosaminidase 1	1.68785
12282	Hyou1	hypoxia up-regulated 1	1.51772
667370	I830012O16Rik	RIKEN cDNA I830012O16 gene	-1.58495
105148	Iars	isoleucine-tRNA synthetase	1.57416
15894	Icam1	intercellular adhesion molecule 1	1.88853
15957	Ifit1	interferon-induced protein with tetratricopeptide repeats 1	-1.65132
15959	Ifit3	interferon-induced protein with tetratricopeptide repeats 3	-2.11898
16004	Igf2r	insulin-like growth factor 2 receptor	1.75841
16006	Igfbp1	insulin-like growth factor binding protein 1	-2.70886
242050	Igsf10	immunoglobulin superfamily, member 10	2.79098
80719	Igsf6	immunoglobulin superfamily, member 6	2.45091
22781	Ikzf4	IKAROS family zinc finger 4	7.84856
16181	Il1rn	interleukin 1 receptor antagonist	6.7844
100039795	Ildr2	immunoglobulin-like domain containing receptor 2	1.6936
70435	Inf2	inverted formin, FH2 and WH2 domain containing	1.66939
227195	Ino80d	INO80 complex subunit D	1.94847
16337	Insr	insulin receptor	1.56887
29875	Iqgap1	IQ motif containing GTPase activating protein 1	3.13631
232227	Iqsec1	IQ motif and Sec7 domain 1	1.74367
54123	Irf7	interferon regulatory factor 7	-1.69836
15900	Irf8	interferon regulatory factor 8	2.07159
16365	Irg1	immunoresponsive gene 1	6.81692
100038882	Isg15	ISG15 ubiquitin-like modifier	-1.89484
67441	Isoc2b	isochorismatase domain containing 2b	-1.50787
104099	Itga9	integrin alpha 9	1.76384
16411	Itgax	integrin alpha X	18.4955
26549	Itgb1bp2	integrin beta 1 binding protein 2	-4.70257
16414	Itgb2	integrin beta 2	3.6728
319622	Itpripl2	inositol 1,4,5-triphosphate receptor interacting protein-like 2	2.95586
235041	Kank2	KN motif and ankyrin repeat domains 2	1.62774
231912	Katnal1	katanin p60 subunit A-like 1	2.12782
228003	Kbtbd10	kelch repeat and BTB (POZ) domain containing 10	-3.71166
16513	Kcnj10	potassium inwardly-rectifying channel, subfamily J, member 10	2.94576
30841	Kdm2b	lysine (K)-specific demethylase 2B	2.08986
277250	Kdm3b	KDM3B lysine (K)-specific demethylase 3B	1.66211
230674	Kdm4a	lysine (K)-specific demethylase 4A	1.55007
75605	Kdm5b	lysine (K)-specific demethylase 5B	1.59153
20591	Kdm5c	lysine (K)-specific demethylase 5C	1.55928
216850	Kdm6b	KDM1 lysine (K)-specific demethylase 6B	2.31251
77480	Kidins220	kinase D-interacting substrate 220	1.61038
16553	Kif13a	kinesin family member 13A	1.74995
16560	Kif1a	kinesin family member 1A	5.24851
16590	Kit	kit oncogene	2.07955
244923	Klhl31	kelch-like 31 (Drosophila)	-2.69154
18048	Klk1b4	kallikrein 1-related pepidase b4	-1.74396
66192	Lage3	L antigen family, member 3	-1.56678
16773	Lama2	laminin, alpha 2	2.40434
16777	Lamb1	laminin B1	1.79481
226519	Lamc1	laminin, gamma 1	1.65
16792	Laptm5	lysosomal-associated protein transmembrane 5	2.40761
227627	Lcn13	lipocalin 13	-2.06346
16819	Lcn2	lipocalin 2	6.51027
212391	Lcor	ligand dependent nuclear receptor corepressor	2.20871
24131	Ldb3	LIM domain binding 3	-1.84631
16835	Ldlr	low density lipoprotein receptor	1.54626
259301	Leap2	liver-expressed antimicrobial peptide 2	-1.63533
16841	Lect2	leukocyte cell-derived chemotaxin 2	-1.62659
16847	Lepr	leptin receptor	1.80291
16854	Lgals3	lectin, galactose binding, soluble 3	7.52115
16874	Lhx6	LIM homeobox protein 6	2.1774
231876	Lmtk2	lemur tyrosine kinase 2	1.58543
100042049	LOC100042049	ribosomal protein L22 like 1 pseudogene	-1.65847
99633	Lphn2	latrophilin 2	1.5929
16956	Lpl	lipoprotein lipase	3.64286
210126	Lpp	LIM domain containing preferred translocation partner in lipoma	1.98043
80877	Lrba	LPS-responsive beige-like anchor	1.59614
16971	Lrp1	low density lipoprotein receptor-related protein 1	1.95391
228357	Lrp4	low density lipoprotein receptor-related protein 4	1.66449
240131	Lrrc30	leucine rich repeat containing 30	-3.03135
434215	Lrrc32	leucine rich repeat containing 32	2.26545
67678	Lsm3	LSM3 homolog, U6 small nuclear RNA associated (S. cerevisiae)	-1.58644
78304	Lsmd1	LSM domain containing 1	-1.51016
268977	Ltbp1	latent transforming growth factor beta binding protein 1	2.16839
269593	Luzp1	leucine zipper protein 1	1.65798
110454	Ly6a	lymphocyte antigen 6 complex, locus A	-1.80196
17067	Ly6c1	lymphocyte antigen 6 complex, locus C1	-2.74607
17085	Ly9	lymphocyte antigen 9	4.31422
114332	Lyve1	lymphatic vessel endothelial hyaluronan receptor 1	2.11111
17105	Lyz2	lysozyme 2	1.86847
72289	Malat1	metastasis associated lung adenocarcinoma transcript 1 (non-coding RNA)	1.53355
140481	Man2a2	mannosidase 2, alpha 2	2.35551
26390	Mapkbp1	mitogen-activated protein kinase binding protein 1	1.86835
17167	Marco	macrophage receptor with collagenous structure	2.30402
17776	Mast2	microtubule associated serine/threonine kinase 2	1.93525
546071	Mast3	microtubule associated serine/threonine kinase 3	1.79924
17189	Mb	myoglobin	-7.43938
54387	Mcm3ap	minichromosome maintenance deficient 3 (S. cerevisiae) associated protein	1.68107
240087	Mdc1	mediator of DNA damage checkpoint 1	1.84014
100019	Mdn1	midasin homolog (yeast)	2.44701
17436	Me1	malic enzyme 1, NADP(+)-dependent, cytosolic	-1.76592
59024	Med12	mediator of RNA polymerase II transcription, subunit 12 homolog (yeast)	2.57784
327987	Med13	mediator complex subunit 13	1.57822
76199	Med13l	mediator complex subunit 13-like	2.36717
69790	Med30	mediator complex subunit 30	-1.56497
269878	Megf8	multiple EGF-like-domains 8	1.81592
52065	Mfhas1	malignant fibrous histiocytoma amplified sequence 1	1.86859
98682	Mfsd6	major facilitator superfamily domain containing 6	1.98569
29808	Mga	MAX gene associated	1.87641
66447	Mgst3	microsomal glutathione S-transferase 3	-1.73467
320878	Mical2	microtubule associated monoxygenase, calponin and LIM domain containing 2	1.5961
194401	Mical3	microtubule associated monoxygenase, calponin and LIM domain containing 3	2.053
27008	Micall1	microtubule associated monoxygenase, calponin and LIM domain containing -like 1	1.68472
17318	Mid1	midline 1	2.05265
23947	Mid2	midline 2	2.01443
17319	Mif	macrophage migration inhibitory factor	-1.50447
17345	Mki67	antigen identified by monoclonal antibody Ki 67	3.85833
239719	Mkl2	MKL/myocardin-like 2	1.74202
109154	Mlec	malectin	1.69803
214162	Mll1	myeloid/lymphoid or mixed-lineage leukemia 1	1.86845
17356	Mllt4	myeloid/lymphoid or mixed-lineage leukemia (trithorax homolog, Drosophila); translocated to, 4	1.62713
171531	Mlph	melanophilin	3.52742
208104	Mlxip	MLX interacting protein	1.72827
17381	Mmp12	matrix metallopeptidase 12	94.7446
17386	Mmp13	matrix metallopeptidase 13	7.66686
17395	Mmp9	matrix metallopeptidase 9	4.51703
270096	Mon1b	MON1 homolog b (yeast)	1.97755
378462	Morn2	MORN repeat containing 2	-1.65208
59012	Moxd1	monooxygenase, DBH-like 1	8.34227
17475	Mpdz	multiple PDZ domain protein	1.73807
17476	Mpeg1	macrophage expressed gene 1	2.54446
94064	Mrpl27	mitochondrial ribosomal protein L27	-1.52131
67212	Mrpl55	mitochondrial ribosomal protein L55	-1.50239
66242	Mrps16	mitochondrial ribosomal protein S16	-1.50157
68735	Mrps18c	mitochondrial ribosomal protein S18C	-1.67637
73656	Ms4a6c	membrane-spanning 4-domains, subfamily A, member 6C	2.09307
109225	Ms4a7	membrane-spanning 4-domains, subfamily A, member 7	2.84172
20288	Msr1	macrophage scavenger receptor 1	1.65595
17750	Mt2	metallothionein 2	-1.60946
213582	Mtap9	microtubule-associated protein 9	3.47112
620807	Mup6	major urinary protein 6	-1.72823
192156	Mvd	mevalonate (diphospho) decarboxylase	-1.74201
17855	Mvk	mevalonate kinase	-1.63934
109272	Mybpc1	myosin binding protein C, slow-type	-4.39246
233199	Mybpc2	myosin binding protein C, fast-type	-3.31527
105689	Mycbp2	MYC binding protein 2	2.24629
17879	Myh1	myosin, heavy polypeptide 1, skeletal muscle, adult	-8.18238
77579	Myh10	myosin, heavy polypeptide 10, non-muscle	2.25
17882	Myh2	myosin, heavy polypeptide 2, skeletal muscle, adult	-6.1801
17884	Myh4	myosin, heavy polypeptide 4, skeletal muscle	-4.80375
17888	Myh6	myosin, heavy polypeptide 6, cardiac muscle, alpha	-2.69154
140781	Myh7	myosin, heavy polypeptide 7, cardiac muscle, beta	-4.79665
17886	Myh9	myosin, heavy polypeptide 9, non-muscle	1.87869
17901	Myl1	myosin, light polypeptide 1	-4.78702
17906	Myl2	myosin, light polypeptide 2, regulatory, cardiac, slow	-3.9397
107589	Mylk	myosin, light polypeptide kinase	1.53938
17907	Mylpf	myosin light chain, phosphorylatable, fast skeletal muscle	-3.55868
17909	Myo10	myosin X	1.95342
17916	Myo1f	myosin IF	3.89053
270163	Myo9a	myosin IXa	2.48753
17925	Myo9b	myosin IXb	1.78633
226101	Myof	myoferlin	5.41095
17929	Myom1	myomesin 1	-1.88996
58916	Myot	myotilin	-3.8071
59011	Myoz1	myozenin 1	-3.90423
59006	Myoz2	myozenin 2	-2.96243
244349	Myst3	MYST histone acetyltransferase (monocytic leukemia) 3	1.93733
17948	Naip2	NLR family, apoptosis inhibitory protein 2	1.91578
215690	Nav1	neuron navigator 1	2.54962
71169	Nbas	neuroblastoma amplified sequence	1.76463
17972	Ncf4	neutrophil cytosolic factor 4	2.55009
105855	Nckap1l	NCK associated protein 1 like	2.58876
20185	Ncor1	nuclear receptor co-repressor 1	1.72605
20602	Ncor2	nuclear receptor co-repressor 2	2.2766
69875	Ndufa11	NADH dehydrogenase (ubiquinone) 1 alpha subcomplex 11	-1.55494
66414	Ndufa12	NADH dehydrogenase (ubiquinone) 1 alpha subcomplex, 12	-1.56343
66091	Ndufa3	NADH dehydrogenase (ubiquinone) 1 alpha subcomplex, 3	-1.57867
17992	Ndufa4	NADH dehydrogenase (ubiquinone) 1 alpha subcomplex, 4	-1.52347
68194	Ndufb4	NADH dehydrogenase (ubiquinone) 1 beta subcomplex 4	-1.81588
66916	Ndufb7	NADH dehydrogenase (ubiquinone) 1 beta subcomplex, 7	-1.57846
67264	Ndufb8	NADH dehydrogenase (ubiquinone) 1 beta subcomplex 8	-1.57724
66218	Ndufb9	NADH dehydrogenase (ubiquinone) 1 beta subcomplex, 9	-1.57565
66377	Ndufc1	NADH dehydrogenase (ubiquinone) 1, subcomplex unknown, 1	-1.50717
407785	Ndufs6	NADH dehydrogenase (ubiquinone) Fe-S protein 6	-1.55086
17996	Neb	nebulin	1.9528
18015	Nf1	neurofibromatosis 1	1.67183
74039	Nfam1	Nfat activating molecule with ITAM motif 1	2.10227
54446	Nfat5	nuclear factor of activated T-cells 5	1.97928
18029	Nfic	nuclear factor I/C	1.66048
18044	Nfya	nuclear transcription factor-Y alpha	1.80095
18073	Nid1	nidogen 1	1.85314
72310	Nkg7	natural killer cell group 7 sequence	3.24845
18087	Nktr	natural killer tumor recognition sequence	1.67416
18103	Nme2	non-metastatic cells 2, protein (NM23B) expressed in	-1.50281
18126	Nos2	nitric oxide synthase 2, inducible	4.51217
18128	Notch1	Notch gene homolog 1 (Drosophila)	1.94841
18129	Notch2	Notch gene homolog 2 (Drosophila)	1.91114
22026	Nr2c2	nuclear receptor subfamily 2, group C, member 2	2.31867
18193	Nsd1	nuclear receptor-binding SET-domain protein 1	1.76419
67993	Nudt12	nudix (nucleoside diphosphate linked moiety X)-type motif 12	1.56992
66387	Nudt8	nudix (nucleoside diphosphate linked moiety X)-type motif 8	-1.77152
101706	Numa1	nuclear mitotic apparatus protein 1	1.62406
54563	Nup210	nucleoporin 210	1.87583
227720	Nup214	nucleoporin 214	1.80914
380698	Obscn	obscurin, cytoskeletal calmodulin and titin-interacting RhoGEF	-4.10199
225631	Onecut2	one cut domain, family member 2	1.79216
217893	Pacs2	phosphofurin acidic cluster sorting protein 2	1.64356
23970	Pacsin2	protein kinase C and casein kinase substrate in neurons 2	1.61817
18476	Pafah1b3	platelet-activating factor acetylhydrolase, isoform 1b, subunit 3	-1.78437
94212	Pag1	phosphoprotein associated with glycosphingolipid microdomains 1	1.85192
210622	Pamr1	peptidase domain containing associated with muscle regeneration 1	2.16382
170721	Papln	papilin, proteoglycan-like sulfated glycoprotein	3.7976
547253	Parp14	poly (ADP-ribose) polymerase family, member 14	1.83918
72562	Pcbd2	pterin 4 alpha carbinolamine dehydratase/dimerization cofactor of hepatocyte nuclear factor 1 alpha (TCF1) 2	-1.6525
73173	Pcdh18	protocadherin 18	3.86167
93722	Pcdhga10	protocadherin gamma subfamily A, 10	3.68202
93706	Pcdhgc3	protocadherin gamma subfamily C, 3	1.9627
26875	Pclo	piccolo (presynaptic cytomatrix protein)	2.78119
18541	Pcnt	pericentrin (kendrin)	2.07249
54604	Pcnx	pecanex homolog (Drosophila)	1.65139
104401	Pcnxl3	pecanex-like 3 (Drosophila)	1.58832
18559	Pctp	phosphatidylcholine transfer protein	-1.51281
83679	Pde4dip	phosphodiesterase 4D interacting protein (myomegalin)	1.57325
18595	Pdgfra	platelet derived growth factor receptor, alpha polypeptide	2.42304
18596	Pdgfrb	platelet derived growth factor receptor, beta polypeptide	2.2389
27273	Pdk4	pyruvate dehydrogenase kinase, isoenzyme 4	-1.60649
18627	Per2	period homolog 2 (Drosophila)	1.90478
64058	Perp	PERP, TP53 apoptosis effector	-1.5552
241915	Phc3	polyhomeotic-like 3 (Drosophila)	1.80492
76901	Phf15	PHD finger protein 15	2.4993
18676	Phf2	PHD finger protein 2	1.66292
192285	Phf21a	PHD finger protein 21A	1.86952
72084	Pigx	phosphatidylinositol glycan anchor biosynthesis, class X	-1.55287
18704	Pik3c2a	phosphatidylinositol 3-kinase, C2 domain containing, alpha polypeptide	1.68434
320207	Pik3r5	phosphoinositide-3-kinase, regulatory subunit 5, p101	5.41929
18763	Pkd1	polycystic kidney disease 1 homolog	1.98905
18746	Pkm2	pyruvate kinase, muscle	1.69247
27226	Pla2g7	phospholipase A2, group VII (platelet-activating factor acetylhydrolase, plasma)	1.68137
18792	Plau	plasminogen activator, urokinase	5.018
18793	Plaur	plasminogen activator, urokinase receptor	2.99717
18795	Plcb1	phospholipase C, beta 1	2.09469
74055	Plce1	phospholipase C, epsilon 1	1.8786
18807	Pld3	phospholipase D family, member 3	1.56387
18810	Plec	plectin	2.0864
56193	Plek	pleckstrin	4.03823
240753	Plekha6	pleckstrin homology domain containing, family A member 6	1.58847
233765	Plekha7	pleckstrin homology domain containing, family A member 7	2.33132
353047	Plekhm1	pleckstrin homology domain containing, family M (with RUN domain) member 1	1.71841
102595	Plekho2	pleckstrin homology domain containing, family O member 2	2.18716
18844	Plxna1	plexin A1	2.54733
18845	Plxna2	plexin A2	1.65936
235611	Plxnb1	plexin B1	1.80258
67784	Plxnd1	plexin D1	1.74271
67037	Pmf1	polyamine-modulated factor 1	-1.64741
68603	Pmvk	phosphomevalonate kinase	-1.61485
71592	Pogk	pogo transposable element with KRAB domain	1.63661
170826	Ppargc1b	peroxisome proliferative activated receptor, gamma, coactivator 1 beta	3.24963
19041	Ppl	periplakin	1.85187
217124	Ppp1r9b	protein phosphatase 1, regulatory subunit 9B	1.95752
116847	Prelp	proline arginine-rich end leucine-rich repeat	1.70532
277360	Prex1	phosphatidylinositol-3,4,5-trisphosphate-dependent Rac exchange factor 1	2.39253
243548	Prickle2	prickle homolog 2 (Drosophila)	2.87359
18751	Prkcb	protein kinase C, beta	2.39417
241638	Prosapip1	ProSAPiP1 protein	1.63946
233210	Prr12	proline rich 12	1.89752
19152	Prtn3	proteinase 3	2.17179
234353	Psd3	pleckstrin and Sec7 domain containing 3	1.57406
26446	Psmb3	proteasome (prosome, macropain) subunit, beta type 3	-1.61199
69666	Psmg4	proteasome (prosome, macropain) assembly chaperone 4	-1.59172
19221	Ptgfrn	prostaglandin F2 receptor negative regulator	2.17816
67103	Ptgr1	prostaglandin reductase 1	-1.61098
19246	Ptpn1	protein tyrosine phosphatase, non-receptor type 1	1.64838
19263	Ptprb	protein tyrosine phosphatase, receptor type, B	1.9037
19264	Ptprc	protein tyrosine phosphatase, receptor type, C	1.98266
19267	Ptpre	protein tyrosine phosphatase, receptor type, E	3.28301
19274	Ptprm	protein tyrosine phosphatase, receptor type, M	2.14902
19293	Pvalb	parvalbumin	-4.19095
58235	Pvrl1	poliovirus receptor-related 1	1.52499
69675	Pxdn	peroxidasin homolog (Drosophila)	1.91586
19309	Pygm	muscle glycogen phosphorylase	-1.89562
99003	Qser1	glutamine and serine rich 1	1.66421
75767	Rab11fip1	RAB11 family interacting protein 1 (class I)	2.24874
98732	Rab3gap2	RAB3 GTPase activating protein subunit 2	1.57597
235442	Rab8b	RAB8B, member RAS oncogene family	1.76581
81000	Rad54l2	RAD54 like 2 (S. cerevisiae)	1.69369
19386	Ranbp2	RAN binding protein 2	1.82128
76089	Rapgef2	Rap guanine nucleotide exchange factor (GEF) 2	2.1861
77300	Raph1	Ras association (RalGDS/AF-6) and pleckstrin homology domains 1	1.60258
19401	Rara	retinoic acid receptor, alpha	1.72968
19414	Rasa3	RAS p21 protein activator 3	2.00803
213391	Rassf4	Ras association (RalGDS/AF-6) domain family member 4	2.35819
19699	Reln	reelin	2.12282
194590	Reps2	RALBP1 associated Eps domain containing protein 2	1.71034
68703	Rere	arginine glutamic acid dipeptide (RE) repeats	1.70253
50778	Rgs1	regulator of G-protein signaling 1	2.79431
19734	Rgs16	regulator of G-protein signaling 16	-2.49861
217344	Rhbdf2	rhomboid 5 homolog 2 (Drosophila)	1.74612
51869	Rif1	Rap1 interacting factor 1 homolog (yeast)	1.70765
19782	Rmrp	RNA component of mitochondrial RNAase P	-1.64142
24014	Rnasel	ribonuclease L (2', 5'-oligoisoadenylate synthetase-dependent)	2.33049
330812	Rnf150	ring finger protein 150	2.65569
108937	Rnf169	ring finger protein 169	1.57814
19876	Robo1	roundabout homolog 1 (Drosophila)	2.22975
268902	Robo2	roundabout homolog 2 (Drosophila)	2.94868
19878	Rock2	Rho-associated coiled-coil containing protein kinase 2	1.52657
252967	Ropn1l	ropporin 1-like	-1.66811
19951	Rpl32	ribosomal protein L32	-1.56413
67248	Rpl39	ribosomal protein L39	-1.63933
85029	Rpph1	ribonuclease P RNA component H1	-3.41095
66481	Rps21	ribosomal protein S21	-1.63139
20091	Rps3a	ribosomal protein S3A	-1.87256
20102	Rps4x	ribosomal protein S4, X-linked	-1.58745
74370	Rptor	regulatory associated protein of MTOR, complex 1	1.61561
68750	Rreb1	ras responsive element binding protein 1	1.77663
20209	Saa2	serum amyloid A 2	5.9916
20210	Saa3	serum amyloid A 3	7.08568
20250	Scd2	stearoyl-Coenzyme A desaturase 2	2.24072
69269	Scnm1	sodium channel modifier 1	-1.73143
227648	Sec16a	SEC16 homolog A (S. cerevisiae)	1.67242
215474	Sec22c	SEC22 vesicle trafficking protein homolog C (S. cerevisiae)	1.66268
66212	Sec61b	Sec61 beta subunit	-1.59953
20354	Sema4d	sema domain, immunoglobulin domain (Ig), transmembrane domain (TM) and short cytoplasmic domain, (semaphorin) 4D	4.3684
214968	Sema6d	sema domain, transmembrane domain (TM), and cytoplasmic domain, (semaphorin) 6D	1.84242
235626	Setd2	SET domain containing 2	1.68504
73251	Setd7	SET domain containing (lysine methyltransferase) 7	1.96411
20375	Sfpi1	SFFV proviral integration 1	2.12487
268396	Sh3pxd2b	SH3 and PX domains 2B	4.34884
210274	Shank2	SH3/ankyrin domain gene 2	2.23383
27428	Shroom3	shroom family member 3	2.4011
233186	Siglec5	sialic acid binding Ig-like lectin 5	7.74163
235344	Sik2	salt inducible kinase 2	2.54087
74206	Sipa1l3	signal-induced proliferation-associated 1 like 3	2.01517
19261	Sirpa	signal-regulatory protein alpha	3.47687
20491	Sla	src-like adaptor	2.02826
74748	Slamf8	SLAM family member 8	8.8996
241877	Slc10a5	solute carrier family 10 (sodium/bile acid cotransporter family), member 5	1.883
18173	Slc11a1	solute carrier family 11 (proton-coupled divalent metal ion transporters), member 1	1.75366
65221	Slc15a3	solute carrier family 15, member 3	2.36265
71279	Slc29a3	solute carrier family 29 (nucleoside transporters), member 3	2.88815
215335	Slc36a1	solute carrier family 36 (proton/amino acid symporter), member 1	1.65796
105727	Slc38a1	solute carrier family 38, member 1	2.93291
98396	Slc41a1	solute carrier family 41, member 1	2.18886
72401	Slc43a1	solute carrier family 43, member 1	2.20321
54403	Slc4a4	solute carrier family 4 (anion exchanger), member 4	1.56227
53881	Slc5a3	solute carrier family 5 (inositol transporters), member 3	1.71802
21366	Slc6a6	solute carrier family 6 (neurotransmitter transporter, taurine), member 6	1.64311
26570	Slc7a11	solute carrier family 7 (cationic amino acid transporter, y+ system), member 11	4.23453
50934	Slc7a8	solute carrier family 7 (cationic amino acid transporter, y+ system), member 8	2.56915
67155	Smarca2	SWI/SNF related, matrix associated, actin dependent regulator of chromatin, subfamily a, member 2	1.80941
20586	Smarca4	SWI/SNF related, matrix associated, actin dependent regulator of chromatin, subfamily a, member 4	1.53933
233789	Smg1	SMG1 homolog, phosphatidylinositol 3-kinase-related kinase (C. elegans)	1.97942
58994	Smpd3	sphingomyelin phosphodiesterase 3, neutral	3.47995
66106	Smpx	small muscle protein, X-linked	-2.83346
83673	Snhg1	small nucleolar RNA host gene (non-protein coding) 1	-1.67483
78372	Snrnp25	small nuclear ribonucleoprotein 25 (U11/U12)	-1.89817
107686	Snrpd2	small nuclear ribonucleoprotein D2	-1.54673
20652	Soat1	sterol O-acyltransferase 1	2.12871
20678	Sox5	SRY-box containing gene 5	1.98724
20683	Sp1	trans-acting transcription factor 1	1.68851
71242	Spata24	spermatogenesis associated 24	-2.19615
56381	Spen	SPEN homolog, transcriptional regulator (Drosophila)	2.70058
214585	Spg11	spastic paraplegia 11	1.95987
20740	Spna2	spectrin alpha 2	1.64613
20742	Spnb2	spectrin beta 2	1.82952
20743	Spnb3	spectrin beta 3	1.53937
75396	Spp2	secreted phosphoprotein 2	-1.56698
192187	Stab1	stabilin 1	1.60993
117167	Steap4	STEAP family member 4	1.53321
20868	Stk10	serine/threonine kinase 10	2.55376
108800	Ston2	stonin 2	1.93373
20913	Stxbp4	syntaxin binding protein 4	1.97588
69083	Sult1c2	sulfotransferase family, cytosolic, 1C, member 2	-1.56794
20859	Sult2a1	sulfotransferase family 2A, dehydroepiandrosterone (DHEA)-preferring, member 1	-3.66148
100043194	Sult2a2	sulfotransferase family 2A, dehydroepiandrosterone (DHEA)-preferring, member 2	-3.55987
20926	Supt6h	suppressor of Ty 6 homolog (S. cerevisiae)	1.69466
20963	Sykb	spleen tyrosine kinase	2.13154
104015	Synj1	synaptojanin 1	1.83338
104027	Synpo	synaptopodin	2.12503
17306	Sypl2	synaptophysin-like 2	-3.49008
230676	Szt2	seizure threshold 2	1.91887
57752	Tacc2	transforming, acidic coiled-coil containing protein 2	1.68503
77097	Tanc2	tetratricopeptide repeat, ankyrin repeat and coiled-coil containing 2	1.94658
212728	Tarbp1	TAR (HIV-1) RNA binding protein 1	2.26363
207592	Tbc1d16	TBC1 domain family, member 16	1.9012
74694	Tbc1d30	TBC1 domain family, member 30	2.17804
21393	Tcap	titin-cap	-3.43638
67923	Tceb1	transcription elongation factor B (SIII), polypeptide 1	-1.53871
81879	Tcfcp2l1	transcription factor CP2-like 1	1.85722
99681	Tchh	trichohyalin	2.323
320554	Tcp11l1	t-complex 11 like 1	2.86069
209039	Tenc1	tensin like C1 domain-containing phosphatase	1.62329
21753	Tes	testis derived transcript	2.56896
240174	Thada	thyroid adenoma associated	2.31915
212937	Tifab	TRAF-interacting protein with forkhead-associated domain, family member B	2.15855
21857	Timp1	tissue inhibitor of metalloproteinase 1	4.25573
70549	Tln2	talin 2	1.83359
24088	Tlr2	toll-like receptor 2	2.29755
277203	Tm4sf19	transmembrane 4 L six family member 19	4.72536
209760	Tmc7	transmembrane channel-like gene family 7	2.70321
320534	Tmem104	transmembrane protein 104	1.81576
66271	Tmem126a	transmembrane protein 126A	-1.50985
56030	Tmem131	transmembrane protein 131	1.73498
66154	Tmem14c	transmembrane protein 14C	-1.50544
72160	Tmem163	transmembrane protein 163	-3.64071
83921	Tmem2	transmembrane protein 2	1.59278
237500	Tmtc3	transmembrane and tetratricopeptide repeat containing 3	1.79968
21923	Tnc	tenascin C	3.66327
21928	Tnfaip2	tumor necrosis factor, alpha-induced protein 2	1.81692
21925	Tnnc2	troponin C2, fast	-6.55512
21952	Tnni1	troponin I, skeletal, slow 1	-4.2531
21955	Tnnt1	troponin T1, skeletal, slow	-2.00189
21957	Tnnt3	troponin T3, skeletal, fast	-7.00569
233833	Tnrc6a	trinucleotide repeat containing 6a	1.71223
213988	Tnrc6b	trinucleotide repeat containing 6b	2.24189
217351	Tnrc6c	trinucleotide repeat containing 6C	1.62019
21961	Tns1	tensin 1	1.80601
319939	Tns3	tensin 3	1.96665
66169	Tomm7	translocase of outer mitochondrial membrane 7 homolog (yeast)	-1.5664
21987	Tpd52l1	tumor protein D52-like 1	-1.68575
108989	Tpr	translocated promoter region	1.8408
22031	Traf3	TNF receptor-associated factor 3	2.62201
76757	Trdn	triadin	-3.39114
83433	Trem2	triggering receptor expressed on myeloid cells 2	17.0872
72169	Trim29	tripartite motif-containing 29	3.16004
223435	Trio	triple functional domain (PTPRF interacting)	2.10136
14897	Trip12	thyroid hormone receptor interactor 12	1.55322
28240	Trpm2	transient receptor potential cation channel, subfamily M, member 2	2.05575
22368	Trpv2	transient receptor potential cation channel, subfamily V, member 2	2.31282
100683	Trrap	transformation/transcription domain-associated protein	1.69312
64930	Tsc1	tuberous sclerosis 1	1.66083
228911	Tshz2	teashirt zinc finger family member 2	1.83685
241556	Tspan18	tetraspanin 18	2.42955
69863	Ttc39b	tetratricopeptide repeat domain 39B	1.62488
328580	Tubgcp6	tubulin, gamma complex associated protein 6	2.08624
68842	Tulp4	tubby like protein 4	1.87388
378431	Txlnb	taxilin beta	-2.65641
320538	Ubn2	ubinuclein 2	1.6396
224826	Ubr2	ubiquitin protein ligase E3 component n-recognin 2	1.60115
69116	Ubr4	ubiquitin protein ligase E3 component n-recognin 4	2.16648
70790	Ubr5	ubiquitin protein ligase E3 component n-recognin 5	1.7411
320011	Uggt1	UDP-glucose glycoprotein glucosyltransferase 1	1.68721
394433	Ugt1a5	UDP glucuronosyltransferase 1 family, polypeptide A5	-1.67684
224648	Uhrf1bp1	UHRF1 (ICBP90) binding protein 1	1.75282
22249	Unc13b	unc-13 homolog B (C. elegans)	2.13909
107449	Unc5b	unc-5 homolog B (C. elegans)	2.15614
326622	Upf2	UPF2 regulator of nonsense transcripts homolog (yeast)	1.69307
66152	Uqcr10	ubiquinol-cytochrome c reductase, complex III subunit X	-1.56734
67530	Uqcrb	ubiquinol-cytochrome c reductase binding protein	-1.50655
66576	Uqcrh	ubiquinol-cytochrome c reductase hinge protein	-1.56767
22272	Uqcrq	ubiquinol-cytochrome c reductase, complex III subunit VII	-1.506
382038	Urb2	URB2 ribosome biogenesis 2 homolog (S. cerevisiae)	1.9387
329908	Usp24	ubiquitin specific peptidase 24	1.554
76179	Usp31	ubiquitin specific peptidase 31	1.79159
22284	Usp9x	ubiquitin specific peptidase 9, X chromosome	2.06725
70683	Utp20	UTP20, small subunit (SSU) processome component, homolog (yeast)	1.74848
22288	Utrn	utrophin	2.03846
22324	Vav1	vav 1 oncogene	2.1934
22329	Vcam1	vascular cell adhesion molecule 1	3.13906
22352	Vim	vimentin	2.05639
22361	Vnn1	vanin 1	-1.58903
666173	Vps13b	vacuolar protein sorting 13B (yeast)	1.86234
22371	Vwf	Von Willebrand factor homolog	2.07584
545030	Wdfy4	WD repeat and FYVE domain containing 4	2.41741
104082	Wdr7	WD repeat domain 7	1.76102
546144	Wdr72	WD repeat domain 72	2.18674
192652	Wdr81	WD repeat domain 81	1.57235
330319	Wipf3	WAS/WASL interacting protein family, member 3	2.15165
232341	Wnk1	WNK lysine deficient protein kinase 1	1.73614
241431	Xirp2	xin actin-binding repeat containing 2	-4.60248
22441	Xlr	X-linked lymphocyte-regulated complex	-3.14939
19775	Xpr1	xenotropic and polytropic retrovirus receptor 1	1.50515
56531	Ylpm1	YLP motif containing 1	1.59767
667118	Zbed6	zinc finger, BED domain containing 6	3.16877
75580	Zbtb4	zinc finger and BTB domain containing 4	1.72887
207259	Zbtb7c	zinc finger and BTB domain containing 7C	2.86189
142682	Zcchc14	zinc finger, CCHC domain containing 14	1.85686
68268	Zdhhc21	zinc finger, DHHC domain containing 21	1.87159
239102	Zfhx2	zinc finger homeobox 2	2.1925
11906	Zfhx3	zinc finger homeobox 3	2.08639
80892	Zfhx4	zinc finger homeodomain 4	1.98059
20402	Zfp106	zinc finger protein 106	1.68708
93681	Zfp192	zinc finger protein 192	1.75554
228913	Zfp217	zinc finger protein 217	1.78372
67230	Zfp329	zinc finger protein 329	1.96629
233410	Zfp592	zinc finger protein 592	1.55453
214812	Zfp609	zinc finger protein 609	1.9169
170753	Zfp704	zinc finger protein 704	1.85945
208292	Zfp871	zinc finger protein 871	1.67259
211978	Zfyve26	zinc finger, FYVE domain containing 26	1.79397
320799	Zhx3	zinc fingers and homeoboxes 3	2.06986
52915	Zmiz2	zinc finger, MIZ-type containing 2	1.5495
98999	Znfx1	zinc finger, NFX1-type containing 1	1.62947
448850	Znhit3	zinc finger, HIT type 3	-1.50093
69747	Zswim7	zinc finger, SWIM-type containing 7	-1.54057

## Sheet: DESEQ_9Vnull_Imig_WT_Liver
Liver_DESeq_9V/null imig vs.WT
Entrez ID	Gene Symbol	Gene Description	Fold change 9V/null imig/WT
12686	elovl4	elongation of very long chain fatty acids (FEN1/Elo2, SUR4/Elo3, yeast)-like 3	-1.51815
67373	2210010C04Rik	RIKEN cDNA 2210010C04 gene	3.95887
619326	9130409I23Rik	RIKEN cDNA 9130409I23 gene	-1.71943
78894	Aacs	acetoacetyl-CoA synthetase	-1.56279
26897	Acot1	acyl-CoA thioesterase 1	-1.59331
11459	Acta1	actin, alpha 1, skeletal muscle	-3.86723
11464	Actc1	actin, alpha, cardiac muscle 1	2.856
11472	Actn2	actinin alpha 2	-2.107
11474	Actn3	actinin alpha 3	-2.45102
11636	Ak1	adenylate kinase 1	-2.07627
100986	Akap9	A kinase (PRKA) anchor protein (yotiao) 9	1.74856
11656	Alas2	aminolevulinic acid synthase 2, erythroid	-2.4741
71481	Alpk1	alpha-kinase 1	2.41972
545562	Amy2b	amylase 2b	2.18697
57875	Angptl4	angiopoietin-like 4	-1.55591
11833	Aqp8	aquaporin 8	-1.58679
50770	Atp11a	ATPase, class VI, type 11A	2.12306
11937	Atp2a1	ATPase, Ca++ transporting, cardiac muscle, fast twitch 1	-4.08865
26877	B3galt1	UDP-Gal:betaGlcNAc beta 1,3-galactosyltransferase, polypeptide 1	1.76506
12211	Birc6	baculoviral IAP repeat-containing 6	1.65834
171543	Bmf	BCL2 modifying factor	2.33059
12372	Casq1	calsequestrin 1	-2.86682
20305	Ccl6	chemokine (C-C motif) ligand 6	1.68091
12480	Cd1d2	CD1d2 antigen	16.9412
12575	Cdkn1a	cyclin-dependent kinase inhibitor 1A (P21)	-2.97292
12608	Cebpb	CCAAT/enhancer binding protein (C/EBP), beta	-1.58114
12613	Cel	carboxyl ester lipase	3.5341
13706	Cela2a	chymotrypsin-like elastase family, member 2A	3.80611
67868	Cela3b	chymotrypsin-like elastase family, member 3B	2.04259
234421	Cib3	calcium and integrin binding family member 3	-3.36666
12715	Ckm	creatine kinase, muscle	-3.83343
76722	Ckmt2	creatine kinase, mitochondrial 2	-2.47796
56644	Clec7a	C-type lectin domain family 7, member a	2.47613
109791	Clps	colipase, pancreatic	3.20888
76469	Cmya5	cardiomyopathy associated 5	-2.44711
12826	Col4a1	collagen, type IV, alpha 1	1.61906
12832	Col5a2	collagen, type V, alpha 2	1.99072
12862	Cox6a2	cytochrome c oxidase, subunit VI a, polypeptide 2	-2.14825
12869	Cox8b	cytochrome c oxidase, subunit VIIIb	-2.57212
109697	Cpa1	carboxypeptidase A1	2.96643
232680	Cpa2	carboxypeptidase A2, pancreatic	2.48951
76703	Cpb1	carboxypeptidase B1 (tissue)	3.82764
66473	Ctrb1	chymotrypsinogen B1	5.66366
76701	Ctrc	chymotrypsin C (caldecrin)	1.98467
109660	Ctrl	chymotrypsin-like	2.22684
14825	Cxcl1	chemokine (C-X-C motif) ligand 1	1.61916
13082	Cyp26a1	cytochrome P450, family 26, subfamily a, polypeptide 1	1.74783
12945	Dmbt1	deleted in malignant brain tumors 1	1.64387
81489	Dnajb1	DnaJ (Hsp40) homolog, subfamily B, member 1	-1.91931
13424	Dync1h1	dynein cytoplasmic 1 heavy chain 1	1.54679
13628	Eef1a2	eukaryotic translation elongation factor 1 alpha 2	-2.7036
13653	Egr1	early growth response 1	-1.75723
13819	Epas1	endothelial PAS domain protein 1	1.85574
14107	Fat1	FAT tumor suppressor homolog 1 (Drosophila)	1.83295
68680	Fitm1	fat storage-inducing transmembrane protein 1	-1.92593
286940	Flnb	filamin, beta	1.8929
72007	Fndc3b	fibronectin type III domain containing 3B	1.74157
17281	Fyco1	FYVE and coiled-coil domain containing 1	1.99432
14466	Gba	glucosidase, beta, acid	-1.5279
241041	Gm4956	predicted gene 4956	-1.74855
67133	Gp2	glycoprotein 2 (zymogen granule membrane)	1.94519
93695	Gpnmb	glycoprotein (transmembrane) nmb	5.84372
14955	H19	H19 fetal liver mRNA	-1.98225
56185	Hao2	hydroxyacid oxidase 2	6.91233
15204	Herc2	hect (homologous to the E6-AP (UBE3A) carboxyl terminus) domain and RCC1 (CHC1)-like domain (RLD) 2	1.81619
15464	Hrc	histidine rich calcium binding protein	-4.37559
15494	Hsd3b3	hydroxy-delta-5-steroid dehydrogenase, 3 beta- and steroid delta-isomerase 3	-2.17114
193740	Hspa1a	heat shock protein 1A	-1.62674
15511	Hspa1b	heat shock protein 1B	-2.61491
59026	Huwe1	HECT, UBA and WWE domain containing 1	1.69359
667370	I830012O16Rik	RIKEN cDNA I830012O16 gene	-2.01105
15957	Ifit1	interferon-induced protein with tetratricopeptide repeats 1	-1.70578
15959	Ifit3	interferon-induced protein with tetratricopeptide repeats 3	-1.64955
16006	Igfbp1	insulin-like growth factor binding protein 1	-2.71025
16177	Il1r1	interleukin 1 receptor, type I	1.70405
16181	Il1rn	interleukin 1 receptor antagonist	3.13732
100039795	Ildr2	immunoglobulin-like domain containing receptor 2	1.74125
70435	Inf2	inverted formin, FH2 and WH2 domain containing	1.65667
54123	Irf7	interferon regulatory factor 7	-1.53525
100038882	Isg15	ISG15 ubiquitin-like modifier	-1.87382
216850	Kdm6b	KDM1 lysine (K)-specific demethylase 6B	2.37229
227627	Lcn13	lipocalin 13	-3.04925
16819	Lcn2	lipocalin 2	2.31852
16847	Lepr	leptin receptor	1.96891
231798	Lrch4	leucine-rich repeats and calponin homology (CH) domain containing 4	-4.12825
16971	Lrp1	low density lipoprotein receptor-related protein 1	1.5961
240131	Lrrc30	leucine rich repeat containing 30	-2.66227
17110	Lyz1	lysozyme 1	7.08955
72289	Malat1	metastasis associated lung adenocarcinoma transcript 1 (non-coding RNA)	2.18858
17189	Mb	myoglobin	-2.20561
100019	Mdn1	midasin homolog (yeast)	1.95739
59024	Med12	mediator of RNA polymerase II transcription, subunit 12 homolog (yeast)	2.17621
17381	Mmp12	matrix metallopeptidase 12	4.03789
59012	Moxd1	monooxygenase, DBH-like 1	3.59485
17750	Mt2	metallothionein 2	1.88151
109272	Mybpc1	myosin binding protein C, slow-type	-3.48578
233199	Mybpc2	myosin binding protein C, fast-type	-2.91162
105689	Mycbp2	MYC binding protein 2	1.74193
17879	Myh1	myosin, heavy polypeptide 1, skeletal muscle, adult	-4.2729
17882	Myh2	myosin, heavy polypeptide 2, skeletal muscle, adult	-5.42764
17884	Myh4	myosin, heavy polypeptide 4, skeletal muscle	-5.55235
140781	Myh7	myosin, heavy polypeptide 7, cardiac muscle, beta	-1.90327
17886	Myh9	myosin, heavy polypeptide 9, non-muscle	1.69111
17901	Myl1	myosin, light polypeptide 1	-4.20417
17906	Myl2	myosin, light polypeptide 2, regulatory, cardiac, slow	-3.46002
58916	Myot	myotilin	-2.81159
59011	Myoz1	myozenin 1	-4.84915
17937	Nab2	Ngfi-A binding protein 2	1.90434
20602	Ncor2	nuclear receptor co-repressor 2	1.8365
17988	Ndrg1	N-myc downstream regulated gene 1	-1.55994
380698	Obscn	obscurin, cytoskeletal calmodulin and titin-interacting RhoGEF	-2.47348
18628	Per3	period homolog 3 (Drosophila)	3.04914
18810	Plec	plectin	1.85307
12795	Plk3	polo-like kinase 3 (Drosophila)	-1.7248
235611	Plxnb1	plexin B1	1.73177
69060	Pnlip	pancreatic lipase	4.4978
18946	Pnliprp1	pancreatic lipase related protein 1	3.19192
18947	Pnliprp2	pancreatic lipase-related protein 2	2.19105
22072	Prss2	protease, serine, 2	3.75164
19293	Pvalb	parvalbumin	-3.42526
75767	Rab11fip1	RAB11 family interacting protein 1 (class I)	2.21744
76089	Rapgef2	Rap guanine nucleotide exchange factor (GEF) 2	1.92294
19401	Rara	retinoic acid receptor, alpha	1.88041
19692	Reg1	regenerating islet-derived 1	2.71895
20202	S100a9	S100 calcium binding protein A9 (calgranulin B)	2.3475
20209	Saa2	serum amyloid A 2	2.63528
20210	Saa3	serum amyloid A 3	2.32839
66222	Serpinb1a	serine (or cysteine) peptidase inhibitor, clade B, member 1a	2.24703
224674	Slc37a1	solute carrier family 37 (glycerol-3-phosphate transporter), member 1	2.44482
67155	Smarca2	SWI/SNF related, matrix associated, actin dependent regulator of chromatin, subfamily a, member 2	1.59297
56381	Spen	SPEN homolog, transcriptional regulator (Drosophila)	2.01144
100689	Spon2	spondin 2, extracellular matrix protein	-1.82747
20859	Sult2a1	sulfotransferase family 2A, dehydroepiandrosterone (DHEA)-preferring, member 1	5.63328
100043194	Sult2a2	sulfotransferase family 2A, dehydroepiandrosterone (DHEA)-preferring, member 2	4.86361
68416	Sycn	syncollin	2.31968
57752	Tacc2	transforming, acidic coiled-coil containing protein 2	1.80901
21393	Tcap	titin-cap	-3.01798
21816	Tgm1	transglutaminase 1, K polypeptide	1.81474
211550	Tifa	TRAF-interacting protein with forkhead-associated domain	1.86589
24088	Tlr2	toll-like receptor 2	1.74526
21925	Tnnc2	troponin C2, fast	-3.67839
21952	Tnni1	troponin I, skeletal, slow 1	-3.73526
21957	Tnnt3	troponin T3, skeletal, fast	-4.12726
213988	Tnrc6b	trinucleotide repeat containing 6b	1.79186
21961	Tns1	tensin 1	1.79166
22031	Traf3	TNF receptor-associated factor 3	1.94814
77647	Trat1	T cell receptor associated transmembrane adaptor 1	2.52531
76757	Trdn	triadin	-2.97825
22074	Try4	trypsin 4	2.2465
103964	Try5	trypsin 5	2.51644
14605	Tsc22d3	TSC22 domain family, member 3	-1.85749
378431	Txlnb	taxilin beta	-3.06514
69116	Ubr4	ubiquitin protein ligase E3 component n-recognin 4	1.70387
112417	Ugt2b37	UDP glucuronosyltransferase 2 family, polypeptide B37	2.76585
241431	Xirp2	xin actin-binding repeat containing 2	-2.58267
213742	Xist	inactive X specific transcripts	7.67361
207259	Zbtb7c	zinc finger and BTB domain containing 7C	3.37943
69036	Zg16	zymogen granule protein 16	2.46621

## Sheet: DESEQ_9Vnull Vela_WT_Liver
Liver_DESeq_9V/null vela vs.WT
Entrez ID	Gene Symbol	Gene Description	Fold change 9V/null vela /WT
69123	1810022C23Rik	RIKEN cDNA 1810022C23 gene	2.18313
11459	Acta1	actin, alpha 1, skeletal muscle	-6.05311
11472	Actn2	actinin alpha 2	-2.49625
11474	Actn3	actinin alpha 3	-2.48354
11488	Adam11	a disintegrin and metallopeptidase domain 11	2.1646
11656	Alas2	aminolevulinic acid synthase 2, erythroid	-2.55663
11937	Atp2a1	ATPase, Ca++ transporting, cardiac muscle, fast twitch 1	-5.7838
12480	Cd1d2	CD1d2 antigen	14.0382
12575	Cdkn1a	cyclin-dependent kinase inhibitor 1A (P21)	-2.7384
12715	Ckm	creatine kinase, muscle	-5.98484
76722	Ckmt2	creatine kinase, mitochondrial 2	-3.50469
56644	Clec7a	C-type lectin domain family 7, member a	2.64986
76469	Cmya5	cardiomyopathy associated 5	-3.83028
67876	Coq10b	coenzyme Q10 homolog B (S. cerevisiae)	-1.7028
12869	Cox8b	cytochrome c oxidase, subunit VIIIb	-2.57235
13076	Cyp1a1	cytochrome P450, family 1, subfamily a, polypeptide 1	1.96404
13082	Cyp26a1	cytochrome P450, family 26, subfamily a, polypeptide 1	1.72947
380997	Cyp2d12	cytochrome P450, family 2, subfamily d, polypeptide 12	2.2441
13121	Cyp51	cytochrome P450, family 51	-1.61164
26900	Ddx3y	DEAD (Asp-Glu-Ala-Asp) box polypeptide 3, Y-linked	-2.64222
81489	Dnajb1	DnaJ (Hsp40) homolog, subfamily B, member 1	-1.89781
13628	Eef1a2	eukaryotic translation elongation factor 1 alpha 2	-3.21544
13653	Egr1	early growth response 1	-3.02657
12686	Elovl3	elongation of very long chain fatty acids (FEN1/Elo2, SUR4/Elo3, yeast)-like 3	-2.06289
268709	Fam107a	family with sequence similarity 107, member A	-4.1075
286940	Flnb	filamin, beta	1.61534
14281	Fos	FBJ osteosarcoma oncogene	-2.20849
14562	Gdf3	growth differentiation factor 3	4.68994
71522	Ggt6	gamma-glutamyltransferase 6	1.87037
93695	Gpnmb	glycoprotein (transmembrane) nmb	17.6363
14955	H19	H19 fetal liver mRNA	-2.19393
15464	Hrc	histidine rich calcium binding protein	-3.67976
15494	Hsd3b3	hydroxy-delta-5-steroid dehydrogenase, 3 beta- and steroid delta-isomerase 3	-1.85531
15511	Hspa1b	heat shock protein 1B	-3.21081
15552	Htr1d	5-hydroxytryptamine (serotonin) receptor 1D	4.1732
667370	I830012O16Rik	RIKEN cDNA I830012O16 gene	-2.30845
15957	Ifit1	interferon-induced protein with tetratricopeptide repeats 1	-1.64633
15959	Ifit3	interferon-induced protein with tetratricopeptide repeats 3	-1.50521
16006	Igfbp1	insulin-like growth factor binding protein 1	-3.32053
70435	Inf2	inverted formin, FH2 and WH2 domain containing	1.95678
54123	Irf7	interferon regulatory factor 7	-1.54306
16411	Itgax	integrin alpha X	2.76035
16477	Junb	Jun-B oncogene	-1.52867
16819	Lcn2	lipocalin 2	2.11672
24131	Ldb3	LIM domain binding 3	-1.92849
16847	Lepr	leptin receptor	1.76869
16854	Lgals3	lectin, galactose binding, soluble 3	2.56751
74365	Lonrf3	LON peptidase N-terminal domain and ring finger 3	-2.30979
72289	Malat1	metastasis associated lung adenocarcinoma transcript 1 (non-coding RNA)	1.77792
17189	Mb	myoglobin	-5.49458
17381	Mmp12	matrix metallopeptidase 12	9.32647
59012	Moxd1	monooxygenase, DBH-like 1	1.80832
109272	Mybpc1	myosin binding protein C, slow-type	-2.93145
233199	Mybpc2	myosin binding protein C, fast-type	-2.4486
17879	Myh1	myosin, heavy polypeptide 1, skeletal muscle, adult	-6.04335
17882	Myh2	myosin, heavy polypeptide 2, skeletal muscle, adult	-4.5645
17884	Myh4	myosin, heavy polypeptide 4, skeletal muscle	-4.66938
140781	Myh7	myosin, heavy polypeptide 7, cardiac muscle, beta	-3.54271
17901	Myl1	myosin, light polypeptide 1	-3.5356
17906	Myl2	myosin, light polypeptide 2, regulatory, cardiac, slow	-2.90979
17907	Mylpf	myosin light chain, phosphorylatable, fast skeletal muscle	-1.77131
17929	Myom1	myomesin 1	-2.61146
58916	Myot	myotilin	-2.81185
59011	Myoz1	myozenin 1	-4.07801
20602	Ncor2	nuclear receptor co-repressor 2	1.8335
66961	Neat1	nuclear paraspeckle assembly transcript 1 (non-protein coding)	2.32757
380698	Obscn	obscurin, cytoskeletal calmodulin and titin-interacting RhoGEF	-2.4737
27273	Pdk4	pyruvate dehydrogenase kinase, isoenzyme 4	-2.61393
18810	Plec	plectin	1.67904
53412	Ppp1r3c	protein phosphatase 1, regulatory (inhibitor) subunit 3C	-1.65639
19293	Pvalb	parvalbumin	-2.60288
19309	Pygm	muscle glycogen phosphorylase	-2.5917
19734	Rgs16	regulator of G-protein signaling 16	-1.99987
20209	Saa2	serum amyloid A 2	2.0157
20210	Saa3	serum amyloid A 3	2.92522
71145	Scara5	scavenger receptor class A, member 5 (putative)	-2.42092
66222	Serpinb1a	serine (or cysteine) peptidase inhibitor, clade B, member 1a	1.89779
58994	Smpd3	sphingomyelin phosphodiesterase 3, neutral	3.9043
20775	Sqle	squalene epoxidase	-2.00314
21393	Tcap	titin-cap	-2.53804
74424	Tmc5	transmembrane channel-like gene family 5	-8.58298
240660	Tmem20	transmembrane protein 20	-1.63959
21925	Tnnc2	troponin C2, fast	-4.07119
21952	Tnni1	troponin I, skeletal, slow 1	-3.14126
21957	Tnnt3	troponin T3, skeletal, fast	-6.15328
76757	Trdn	triadin	-2.50463
83433	Trem2	triggering receptor expressed on myeloid cells 2	4.48802
330319	Wipf3	WAS/WASL interacting protein family, member 3	2.50191
241431	Xirp2	xin actin-binding repeat containing 2	-3.3993
