# Supplementary material for: Gaucher Disease: Transcriptome Analyses Using Microarray or mRNA Sequencing in a Gba1 Mutant Mouse Model Treated with Velaglucerase alfa or Imiglucerase
Source: PLoS One. 2013 Oct 4;8(10):e74912. doi: 10.1371/journal.pone.0074912 (PMC3790783; doi:10.1371/journal.pone.0074912)
Supplement: Table S4 — (XLSX) [file pone.0074912.s008.xlsx]

## Sheet: Affy 9Vnull Saline_WT Lung
Lung_microarray_9V/null saline vs.WT
Probeset	Gene Symbol	Gene Description	Fold change 9V/null saline/ WT
10591739	Acp5	acid phosphatase 5, tartrate resistant	1.77728
10514221	Adfp	adipose differentiation related protein	1.55864
10396640	Akap5	A kinase (PRKA) anchor protein 5	-1.51138
10414260	Ang3	angiogenin, ribonuclease A family, member 3	-1.94782
10455542	Ap3s1	adaptor-related protein complex 3, sigma 1 subunit	1.62987
10511779	Atp6v0d2	ATPase, H+ transporting, lysosomal V0 subunit D2	3.7761
10587683	Bcl2a1b	B-cell leukemia/lymphoma 2 related protein A1b	2.05517
10606835	Bex2	brain expressed X-linked 2	-1.54877
10601850	Bex4	brain expressed gene 4	-1.76121
10549276	Bhlhb3	basic helix-loop-helix domain containing, class B3	2.44016
10521667	Bst1	bone marrow stromal cell antigen 1	1.74802
10517517	C1qa	complement component 1, q subcomponent, alpha polypeptide	1.63879
10517508	C1qb	complement component 1, q subcomponent, beta polypeptide	1.62436
10517513	C1qc	complement component 1, q subcomponent, C chain	1.65121
10547657	C3ar1	complement component 3a receptor 1	2.11636
10539135	Capg	capping protein (actin filament), gelsolin-like	1.66773
10490903	Car13	carbonic anhydrase 13	1.75716
10389231	Ccl3	chemokine (C-C motif) ligand 3	15.701
10389222	Ccl6	chemokine (C-C motif) ligand 6	5.15534
10379535	Ccl8	chemokine (C-C motif) ligand 8	1.57596
10389214	Ccl9	chemokine (C-C motif) ligand 9	3.89639
10574226	Ccl17	chemokine (C-C motif) ligand 17	1.75609
10574213	Ccl22	chemokine (C-C motif) ligand 22	1.83399
10562709	Cd33	CD33 antigen	1.90471
10351658	Cd48	CD48 antigen	1.54378
10501063	Cd53	CD53 antigen	2.07115
10367436	Cd63	Cd63 antigen	1.89463
10387536	Cd68	CD68 antigen	3.31656
10435704	Cd80	CD80 antigen	1.82975
10351679	Cd84	CD84 antigen	2.28606
10439312	Cd86	CD86 antigen	1.64278
10435907	Cd200r1	CD200 receptor 1	1.69299
10435930	Cd200r2	Cd200 receptor 2	1.73998
10435920	Cd200r4	Cd200 receptor 4	2.11595
10392845	Cd300lf	CD300 antigen like family member F	1.85147
10450325	Cfb	complement factor B	1.66022
10467136	Ch25h	cholesterol 25-hydroxylase	4.34849
10349968	Chi3l1	chitinase 3-like 1	2.16115
10541614	Clec4d	C-type lectin domain family 4, member d	3.0211
10541605	Clec4n	C-type lectin domain family 4, member n	3.94303
10544273	Clec5a	C-type lectin domain family 5, member a	6.97632
10595211	Col12a1	collagen, type XII, alpha 1	-1.51354
10385912	Csf2	colony stimulating factor 2 (granulocyte-macrophage)	1.6654
10476915	Cst8	cystatin 8 (cystatin-related epididymal spermatogenic)	-1.62053
10364375	Cstb	cystatin B	1.61511
10415844	Ctsb	cathepsin B	1.58498
10569319	Ctsd	cathepsin D	2.22515
10494262	Ctsk	cathepsin K	7.03241
10494271	Ctss	cathepsin S	1.76936
10490212	Ctsz	cathepsin Z	1.85564
10523120	Cxcl5	chemokine (C-X-C motif) ligand 5	2.18437
10582303	Cyba	cytochrome b-245, alpha polypeptide	1.85061
10600988	Dgat2l3	diacylglycerol O-acyltransferase 2-like 3	2.58692
10449284	Dusp1	dual specificity phosphatase 1	-1.80061
10414590	Ear6	eosinophil-associated, ribonuclease A family, member 6	2.2765
10585699	Fabp5	fatty acid binding protein 5, epidermal	2.33924
10360070	Fcer1g	Fc receptor, IgE, high affinity I, gamma polypeptide	2.25111
10576757	Fcer2a	Fc receptor, IgE, low affinity II, alpha polypeptide	1.87049
10360028	Fcgr2b	Fc receptor, IgG, low affinity IIb	1.71358
10360040	Fcgr3	Fc receptor, IgG, low affinity III	1.86829
10351509	Fcgr4	Fc receptor, IgG, low affinity IV	1.64744
10576046	Foxf1a	forkhead box F1a	-1.51159
10447591	Ftl2	ferritin light chain 2	1.51288
10606714	Gla	galactosidase, alpha	2.08393
10372410	Glipr1	GLI pathogenesis-related 1 (glioma)	1.91333
10382106	Gm885	gene model 885, (NCBI)	1.73939
10545198	Gm1499	gene model 1499, (NCBI)	1.8328
10363070	Gp49a	glycoprotein 49 A	5.06618
10538187	Gpnmb	glycoprotein (transmembrane) nmb	9.38132
10365769	Hal	histidine ammonia lyase	2.26623
10585874	Hexa	hexosaminidase A	1.53638
10358565	Hmcn1	hemicentin 1	-1.91175
10531737	Hpse	heparanase	1.95589
10346303	Hspe1	heat shock protein 1 (chaperonin 10)	1.6793
10399691	Id2	inhibitor of DNA binding 2	1.54298
10531126	Igj	immunoglobulin joining chain	2.20991
10545196	Igk-C	immunoglobulin kappa chain, constant region	1.78269
10538921	Igkv1-117	immunoglobulin kappa chain variable 1-117	2.93144
10545184	Igkv4-74	immunoglobulin kappa chain variable 4-74	1.83944
10438405	Igl-V1	immunoglobulin lambda chain, variable 1	1.72961
10487588	Il1a	interleukin 1 alpha	2.20367
10469816	Il1rn	interleukin 1 receptor antagonist	1.53339
10427628	Il7r	interleukin 7 receptor	2.31072
10355550	Il8ra	interleukin 8 receptor, alpha	1.95581
10462442	Il33	interleukin 33	1.67225
10557862	Itgam	integrin alpha M	1.96621
10557895	Itgax	integrin alpha X	2.11751
10364262	Itgb2	integrin beta 2	1.89049
10413615	Itih4	inter alpha-trypsin inhibitor, heavy chain 4	2.47772
10352000	Kmo	kynurenine 3-monooxygenase (kynurenine 3-hydroxylase)	1.64756
10432897	Krt79	keratin 79	-1.81034
10471912	Kynu	kynureninase (L-kynurenine hydrolase)	2.53594
10508663	Laptm5	lysosomal-associated protein transmembrane 5	1.64733
10481627	Lcn2	lipocalin 2	7.34303
10425161	Lgals1	lectin, galactose binding, soluble 1	1.7861
10414360	Lgals3	lectin, galactose binding, soluble 3	2.16562
10406676	Lhfpl2	lipoma HMGIC fusion partner-like 2	1.93911
10363082	Lilrb4	leukocyte immunoglobulin-like receptor, subfamily B, memb	4.53794
10467139	Lipa	lysosomal acid lipase A	1.66011
10428353	Lrp12	low density lipoprotein-related protein 12	2.19851
10429560	Ly6i	lymphocyte antigen 6 complex, locus I	12.1923
10360158	Ly9	lymphocyte antigen 9	1.52919
10404606	Ly86	lymphocyte antigen 86	1.89397
10465244	Malat1	metastasis associated lung adenocarcinoma transcript 1 (n	-2.04841
10456296	Malt1	mucosa associated lymphoid tissue lymphoma translocation g	1.54149
10496756	Mcoln3	mucolipin 3	1.72216
10478633	Mmp9	matrix metallopeptidase 9	2.02739
10583056	Mmp12	matrix metallopeptidase 12	16.9163
10367400	Mmp19	matrix metallopeptidase 19	2.16721
10355456	Mreg	melanoregulin	2.21815
10461614	Ms4a6c	membrane-spanning 4-domains, subfamily A, member 6C	1.7046
10466210	Ms4a6d	membrane-spanning 4-domains, subfamily A, member 6D	2.21882
10578264	Msr1	macrophage scavenger receptor 1	2.6408
10587107	Myo5a	myosin Va	2.30337
10534202	Ncf1	neutrophil cytosolic factor 1	1.51513
10427336	Nckap1l	NCK associated protein 1 like	1.52735
10354418	Obfc2a	oligonucleotide/oligosaccharide-binding fold containing 2	2.03455
10498350	P2ry14	purinergic receptor P2Y, G-protein coupled, 14	1.60356
10349580	Pigr	polymeric immunoglobulin receptor	3.11417
10509577	Pla2g2d	phospholipase A2, group IID	1.632
10445293	Pla2g7	phospholipase A2, group VII (platelet-activating factor a	1.91441
10418193	Plac9	placenta specific 9	1.66805
10413047	Plau	plasminogen activator, urokinase	2.18487
10561306	Pld3	phospholipase D family, member 3	1.62822
10384458	Plek	pleckstrin	1.7305
10550394	Ptgir	prostaglandin I receptor (IP)	1.55029
10436095	Retnla	resistin like alpha	2.68303
10602009	Rnf128	ring finger protein 128	2.21849
10545194	Rprl1	ribonuclease P RNA-like 1	1.59346
10407120	Rps3a	ribosomal protein S3a	2.84765
10499854	S100a1	S100 calcium binding protein A1	1.5228
10563597	Saa3	serum amyloid A 3	3.20234
10398075	Serpina3n	serine (or cysteine) peptidase inhibitor, clade A, mem	1.60938
10492798	Sfrp2	secreted frizzled-related protein 2	-1.76794
10419096	Sftpd	surfactant associated protein D	1.79718
10375065	Sh3pxd2b	SH3 and PX domains 2B	1.64187
10552369	Siglec5	sialic acid binding Ig-like lectin 5	-1.86423
10429128	Sla	src-like adaptor	1.67635
10360173	Slamf7	SLAM family member 7	2.08089
10498024	Slc7a11	solute carrier family 7 (cationic amino acid transporter	2.12182
10347335	Slc11a1	solute carrier family 11 (proton-coupled divalent metal	1.61267
10399854	Slc26a4	solute carrier family 26, member 4	3.46121
10414612	Slc39a2	solute carrier family 39 (zinc transporter), member 2	2.24114
10608410	Sly	Sycp3 like Y-linked	2.50396
10594418	Smad6	MAD homolog 6 (Drosophila)	-1.61457
10501762	Snx7	sorting nexin 7	1.55306
10523717	Spp1	secreted phosphoprotein 1	3.32631
10519497	Steap4	STEAP family member 4	2.90558
10607870	Tlr7	toll-like receptor 7	1.84308
10601385	Tlr13	toll-like receptor 13	2.03322
10435043	Tm4sf19	transmembrane 4 L six family member 19	2.06675
10569485	Tnfrsf26	tumor necrosis factor receptor superfamily, member 26	1.62624
10551883	Tyrobp	TYRO protein tyrosine kinase binding protein	2.1236
10362138	Vnn1	vanin 1	4.29215
10357391	Zranb3	zinc finger, RAN-binding domain containing 3	2.27871

## Sheet: Affy 9Vnull Imig_WT Lung
Lung_microarray_9V/null imig vs.WT
Probeset	Gene Symbol	Gene Description	Fold Change 9V/null imig/ WT
10591739	Acp5	acid phosphatase 5, tartrate resistant	1.58211
10440522	Adamts1	a disintegrin-like and metallopeptidase (reprolysin type	-1.50997
10546450	Adamts9	a disintegrin-like and metallopeptidase (reprolysin type	-1.51186
10414260	Ang3	angiogenin, ribonuclease A family, member 3	-1.76882
10511779	Atp6v0d2	ATPase, H+ transporting, lysosomal V0 subunit D2	3.09831
10587683	Bcl2a1b	B-cell leukemia/lymphoma 2 related protein A1b	1.75367
10606835	Bex2	brain expressed X-linked 2	-1.70142
10601850	Bex4	brain expressed gene 4	-1.87665
10549276	Bhlhb3	basic helix-loop-helix domain containing, class B3	2.39512
10521667	Bst1	bone marrow stromal cell antigen 1	1.59594
10547657	C3ar1	complement component 3a receptor 1	2.32711
10490903	Car13	carbonic anhydrase 13	1.71839
10389231	Ccl3	chemokine (C-C motif) ligand 3	15.843
10389222	Ccl6	chemokine (C-C motif) ligand 6	4.65922
10389214	Ccl9	chemokine (C-C motif) ligand 9	3.69454
10574213	Ccl22	chemokine (C-C motif) ligand 22	1.6379
10590631	Ccr2	chemokine (C-C motif) receptor 2	1.92065
10562709	Cd33	CD33 antigen	1.98832
10501063	Cd53	CD53 antigen	2.09015
10387536	Cd68	CD68 antigen	2.83321
10435704	Cd80	CD80 antigen	1.64606
10351679	Cd84	CD84 antigen	2.25275
10435907	Cd200r1	CD200 receptor 1	1.68112
10435930	Cd200r2	Cd200 receptor 2	1.55557
10435920	Cd200r4	Cd200 receptor 4	1.97204
10392845	Cd300lf	CD300 antigen like family member F	1.95751
10450325	Cfb	complement factor B	1.64853
10467136	Ch25h	cholesterol 25-hydroxylase	3.76526
10349968	Chi3l1	chitinase 3-like 1	2.24569
10541614	Clec4d	C-type lectin domain family 4, member d	2.30542
10541605	Clec4n	C-type lectin domain family 4, member n	2.92834
10544273	Clec5a	C-type lectin domain family 5, member a	6.72715
10385912	Csf2	colony stimulating factor 2 (granulocyte-macrophage)	1.61104
10476915	Cst8	cystatin 8 (cystatin-related epididymal spermatogenic)	-1.66361
10415844	Ctsb	cathepsin B	1.60319
10569319	Ctsd	cathepsin D	2.20817
10494262	Ctsk	cathepsin K	5.58483
10494271	Ctss	cathepsin S	1.69095
10490212	Ctsz	cathepsin Z	1.77151
10523120	Cxcl5	chemokine (C-X-C motif) ligand 5	2.5869
10600988	Dgat2l3	diacylglycerol O-acyltransferase 2-like 3	2.09281
10448034	Dll1	delta-like 1 (Drosophila)	-1.59837
10449284	Dusp1	dual specificity phosphatase 1	-2.17378
10419151	Ear1	eosinophil-associated, ribonuclease A family, member 1	-2.96465
10388958	Evi2a	ecotropic viral integration site 2a	1.54307
10538965	Fabp1	fatty acid binding protein 1, liver	-2.78325
10585699	Fabp5	fatty acid binding protein 5, epidermal	2.09031
10360070	Fcer1g	Fc receptor, IgE, high affinity I, gamma polypeptide	1.85689
10576757	Fcer2a	Fc receptor, IgE, low affinity II, alpha polypeptide	2.13828
10360028	Fcgr2b	Fc receptor, IgG, low affinity IIb	1.62661
10576049	Foxf1a	forkhead box F1a	-1.54774
10448124	Fpr1	formyl peptide receptor 1	-1.91125
10422760	Fyb	FYN binding protein	1.59847
10606714	Gla	galactosidase, alpha	1.83761
10372410	Glipr1	GLI pathogenesis-related 1 (glioma)	1.71237
10545198	Gm1499	gene model 1499, (NCBI)	2.09646
10363070	Gp49a	glycoprotein 49 A	4.30452
10538187	Gpnmb	glycoprotein (transmembrane) nmb	8.84126
10365769	Hal	histidine ammonia lyase	1.90072
10531737	Hpse	heparanase	2.00014
10399691	Id2	inhibitor of DNA binding 2	1.546
10403043	Ighv1-72	immunoglobulin heavy variable V1-72	1.61944
10531126	Igj	immunoglobulin joining chain	2.48129
10545196	Igk-C	immunoglobulin kappa chain, constant region	2.08253
10538921	Igkv1-117	immunoglobulin kappa chain variable 1-117	3.11512
10545184	Igkv4-74	immunoglobulin kappa chain variable 4-74	2.19329
10438405	Igl-V1	immunoglobulin lambda chain, variable 1	2.03492
10487588	Il1a	interleukin 1 alpha	1.68809
10469816	Il1rn	interleukin 1 receptor antagonist	1.52141
10427628	Il7r	interleukin 7 receptor	2.2899
10355550	Il8ra	interleukin 8 receptor, alpha	2.02391
10557862	Itgam	integrin alpha M	2.11493
10557895	Itgax	integrin alpha X	1.89068
10364262	Itgb2	integrin beta 2	1.8518
10413615	Itih4	inter alpha-trypsin inhibitor, heavy chain 4	2.32625
10572800	Klf2	Kruppel-like factor 2 (lung)	-1.78393
10432897	Krt79	keratin 79	-1.74871
10471912	Kynu	kynureninase (L-kynurenine hydrolase)	2.13465
10481627	Lcn2	lipocalin 2	7.13344
10416437	Lcp1	lymphocyte cytosolic protein 1	1.57887
10375145	Lcp2	lymphocyte cytosolic protein 2	1.50031
10414360	Lgals3	lectin, galactose binding, soluble 3	1.69899
10406676	Lhfpl2	lipoma HMGIC fusion partner-like 2	1.8214
10363082	Lilrb4	leukocyte immunoglobulin-like receptor, subfamily B, memb	3.84896
10467139	Lipa	lysosomal acid lipase A	1.67661
10428353	Lrp12	low density lipoprotein-related protein 12	1.88089
10589703	Ltf	lactotransferrin	2.04194
10429560	Ly6i	lymphocyte antigen 6 complex, locus I	9.89359
10360158	Ly9	lymphocyte antigen 9	1.56833
10404606	Ly86	lymphocyte antigen 86	1.8733
10456296	Malt1	mucosa associated lymphoid tissue lymphoma translocation g	1.67576
10496756	Mcoln3	mucolipin 3	1.63556
10478633	Mmp9	matrix metallopeptidase 9	1.98625
10583056	Mmp12	matrix metallopeptidase 12	15.336
10367400	Mmp19	matrix metallopeptidase 19	1.99561
10355456	Mreg	melanoregulin	1.79441
10461622	Ms4a6b	membrane-spanning 4-domains, subfamily A, member 6B	1.85278
10461614	Ms4a6c	membrane-spanning 4-domains, subfamily A, member 6C	1.85401
10466210	Ms4a6d	membrane-spanning 4-domains, subfamily A, member 6D	2.04382
10578264	Msr1	macrophage scavenger receptor 1	2.51888
10587107	Myo5a	myosin Va	2.31887
10534202	Ncf1	neutrophil cytosolic factor 1	1.50169
10427336	Nckap1l	NCK associated protein 1 like	1.584
10510265	Nppa	natriuretic peptide precursor type A	4.47829
10427035	Nr4a1	nuclear receptor subfamily 4, group A, member 1	-1.91338
10354418	Obfc2a	oligonucleotide/oligosaccharide-binding fold containing 2	2.24158
10506335	Pde4b	phosphodiesterase 4B, cAMP specific	-1.61937
10349580	Pigr	polymeric immunoglobulin receptor	3.25729
10509577	Pla2g2d	phospholipase A2, group IID	1.74888
10445293	Pla2g7	phospholipase A2, group VII (platelet-activating factor a	1.91039
10413047	Plau	plasminogen activator, urokinase	2.37883
10561306	Pld3	phospholipase D family, member 3	1.51036
10384458	Plek	pleckstrin	1.83959
10477475	Plunc	palate, lung, and nasal epithelium associated	2.23267
10545101	Ptgds2	prostaglandin D2 synthase 2, hematopoietic	1.57537
10550394	Ptgir	prostaglandin I receptor (IP)	1.69239
10436095	Retnla	resistin like alpha	2.39513
10602009	Rnf128	ring finger protein 128	2.18655
10545194	Rprl1	ribonuclease P RNA-like 1	1.61248
10407120	Rps3a	ribosomal protein S3a	2.49333
10563597	Saa3	serum amyloid A 3	3.04975
10398075	Serpina3n	serine (or cysteine) peptidase inhibitor, clade A, mem	1.55693
10492798	Sfrp2	secreted frizzled-related protein 2	-1.63047
10419096	Sftpd	surfactant associated protein D	1.659
10552369	Siglec5	sialic acid binding Ig-like lectin 5	-1.65138
10360173	Slamf7	SLAM family member 7	1.95693
10597960	Slc6a20a	solute carrier family 6 (neurotransmitter transporter),	1.88128
10498024	Slc7a11	solute carrier family 7 (cationic amino acid transporter	2.0261
10399854	Slc26a4	solute carrier family 26, member 4	3.89573
10414612	Slc39a2	solute carrier family 39 (zinc transporter), member 2	2.06226
10501762	Snx7	sorting nexin 7	1.51457
10523717	Spp1	secreted phosphoprotein 1	3.19059
10346168	Stat4	signal transducer and activator of transcription 4	1.52625
10519497	Steap4	STEAP family member 4	3.0236
10601385	Tlr13	toll-like receptor 13	2.07405
10435043	Tm4sf19	transmembrane 4 L six family member 19	2.2796
10569485	Tnfrsf26	tumor necrosis factor receptor superfamily, member 26	1.60219
10362138	Vnn1	vanin 1	4.07679
10357391	Zranb3	zinc finger, RAN-binding domain containing 3	2.37165

## Sheet: Affy 9Vnull Vela_WT lung
Lung_microarray_9V/null vela vs.WT
Probeset	Gene Symbol	GeneDescription	Fold change 9V/null vela/ WT										y
10591739	Acp5	acid phosphatase 5, tartrate resistant	1.64634
10440522	Adamts1	a disintegrin-like and metallopeptidase (reprolysin type	-1.50673
10414260	Ang3	angiogenin, ribonuclease A family, member 3	-1.88652
10448455	Atp6v0c	ATPase, H+ transporting, lysosomal V0 subunit C	1.50651
10511779	Atp6v0d2	ATPase, H+ transporting, lysosomal V0 subunit D2	3.50876
10587683	Bcl2a1b	B-cell leukemia/lymphoma 2 related protein A1b	1.94946
10606835	Bex2	brain expressed X-linked 2	-1.58781
10467508	Blnk	B-cell linker	1.54751
10521667	Bst1	bone marrow stromal cell antigen 1	1.85541
10547657	C3ar1	complement component 3a receptor 1	2.00388
10490903	Car13	carbonic anhydrase 13	1.88405
10389231	Ccl3	chemokine (C-C motif) ligand 3	15.6655
10389222	Ccl6	chemokine (C-C motif) ligand 6	5.10196
10389214	Ccl9	chemokine (C-C motif) ligand 9	3.90914
10574226	Ccl17	chemokine (C-C motif) ligand 17	1.76704
10574213	Ccl22	chemokine (C-C motif) ligand 22	1.61865
10562709	Cd33	CD33 antigen	1.89449
10501063	Cd53	CD53 antigen	1.97018
10387536	Cd68	CD68 antigen	3.02474
10351679	Cd84	CD84 antigen	2.2348
10439312	Cd86	CD86 antigen	1.66249
10435907	Cd200r1	CD200 receptor 1	1.72239
10435920	Cd200r4	Cd200 receptor 4	2.35242
10392845	Cd300lf	CD300 antigen like family member F	2.03326
10450325	Cfb	complement factor B	1.59994
10467136	Ch25h	cholesterol 25-hydroxylase	3.94167
10349968	Chi3l1	chitinase 3-like 1	2.13673
10541614	Clec4d	C-type lectin domain family 4, member d	2.62696
10541605	Clec4n	C-type lectin domain family 4, member n	3.28812
10544273	Clec5a	C-type lectin domain family 5, member a	7.33393
10476915	Cst8	cystatin 8 (cystatin-related epididymal spermatogenic)	-1.66858
10415844	Ctsb	cathepsin B	1.55492
10569319	Ctsd	cathepsin D	2.23893
10494262	Ctsk	cathepsin K	5.67026
10410124	Ctsl	cathepsin L	1.5012
10494271	Ctss	cathepsin S	1.6601
10490212	Ctsz	cathepsin Z	1.90909
10523120	Cxcl5	chemokine (C-X-C motif) ligand 5	2.29689
10582303	Cyba	cytochrome b-245, alpha polypeptide	1.75021
10443854	Cyp4f39	cytochrome P450, family 4, subfamily f, polypeptide 39	1.54006
10600988	Dgat2l3	diacylglycerol O-acyltransferase 2-like 3	2.39556
10449284	Dusp1	dual specificity phosphatase 1	-1.94896
10419151	Ear1	eosinophil-associated, ribonuclease A family, member 1	-2.55454
10414590	Ear6	eosinophil-associated, ribonuclease A family, member 6	1.99673
10485445	Ehf	ets homologous factor	1.55699
10538965	Fabp1	fatty acid binding protein 1, liver	-2.65718
10585699	Fabp5	fatty acid binding protein 5, epidermal	2.46869
10360070	Fcer1g	Fc receptor, IgE, high affinity I, gamma polypeptide	1.94569
10576757	Fcer2a	Fc receptor, IgE, low affinity II, alpha polypeptide	1.92434
10576046	Foxf1a	forkhead box F1a	-1.52077
10606714	Gla	galactosidase, alpha	2.12304
10372410	Glipr1	GLI pathogenesis-related 1 (glioma)	1.75208
10363070	Gp49a	glycoprotein 49 A	4.58745
10538187	Gpnmb	glycoprotein (transmembrane) nmb	8.93306
10534102	Gusb	glucuronidase, beta	1.54484
10365769	Hal	histidine ammonia lyase	2.14506
10531737	Hpse	heparanase	2.15474
10399691	Id2	inhibitor of DNA binding 2	1.64608
10538921	Igkv1-117	immunoglobulin kappa chain variable 1-117	2.83202
10438405	Igl-V1	immunoglobulin lambda chain, variable 1	1.65633
10487588	Il1a	interleukin 1 alpha	2.06068
10469816	Il1rn	interleukin 1 receptor antagonist	1.60606
10427628	Il7r	interleukin 7 receptor	2.18772
10355550	Il8ra	interleukin 8 receptor, alpha	2.15623
10557862	Itgam	integrin alpha M	2.00385
10557895	Itgax	integrin alpha X	1.89129
10364262	Itgb2	integrin beta 2	1.96678
10413615	Itih4	inter alpha-trypsin inhibitor, heavy chain 4	2.21725
10432897	Krt79	keratin 79	-1.85325
10471912	Kynu	kynureninase (L-kynurenine hydrolase)	2.26713
10481627	Lcn2	lipocalin 2	7.88229
10416437	Lcp1	lymphocyte cytosolic protein 1	1.5269
10425161	Lgals1	lectin, galactose binding, soluble 1	1.66653
10414360	Lgals3	lectin, galactose binding, soluble 3	1.96746
10406676	Lhfpl2	lipoma HMGIC fusion partner-like 2	1.9223
10363082	Lilrb4	leukocyte immunoglobulin-like receptor, subfamily B, memb	4.07189
10428353	Lrp12	low density lipoprotein-related protein 12	1.74412
10429560	Ly6i	lymphocyte antigen 6 complex, locus I	10.0169
10360158	Ly9	lymphocyte antigen 9	1.72118
10404606	Ly86	lymphocyte antigen 86	1.74833
10456296	Malt1	mucosa associated lymphoid tissue lymphoma translocation g	1.67564
10496756	Mcoln3	mucolipin 3	1.67133
10478633	Mmp9	matrix metallopeptidase 9	1.76573
10583056	Mmp12	matrix metallopeptidase 12	17.4367
10367400	Mmp19	matrix metallopeptidase 19	2.02373
10355456	Mreg	melanoregulin	1.91779
10461614	Ms4a6c	membrane-spanning 4-domains, subfamily A, member 6C	1.5975
10466210	Ms4a6d	membrane-spanning 4-domains, subfamily A, member 6D	1.94235
10578264	Msr1	macrophage scavenger receptor 1	2.42642
10587107	Myo5a	myosin Va	2.14826
10534202	Ncf1	neutrophil cytosolic factor 1	1.56869
10445412	Nfkbie	nuclear factor of kappa light polypeptide gene enhancer i	1.63911
10427796	Npr3	natriuretic peptide receptor 3	-1.85454
10354418	Obfc2a	oligonucleotide/oligosaccharide-binding fold containing 2	2.18877
10349580	Pigr	polymeric immunoglobulin receptor	3.26257
10509577	Pla2g2d	phospholipase A2, group IID	1.63492
10418193	Plac9	placenta specific 9	1.55618
10413047	Plau	plasminogen activator, urokinase	2.42346
10561306	Pld3	phospholipase D family, member 3	1.54405
10384458	Plek	pleckstrin	1.89695
10508734	Ptafr	platelet-activating factor receptor	1.52194
10550394	Ptgir	prostaglandin I receptor (IP)	1.62353
10436095	Retnla	resistin like alpha	2.73093
10602009	Rnf128	ring finger protein 128	2.1418
10407120	Rps3a	ribosomal protein S3a	2.57567
10419096	Sftpd	surfactant associated protein D	1.81081
10552369	Siglec5	sialic acid binding Ig-like lectin 5	-1.78375
10429128	Sla	src-like adaptor	1.62112
10360173	Slamf7	SLAM family member 7	1.80301
10521038	Slc5a1	solute carrier family 5 (sodium/glucose cotransporter), mem	1.50226
10597960	Slc6a20a	solute carrier family 6 (neurotransmitter transporter), mem	1.93454
10498024	Slc7a11	solute carrier family 7 (cationic amino acid transporter),	2.14004
10347335	Slc11a1	solute carrier family 11 (proton-coupled divalent metal tra	1.66291
10399854	Slc26a4	solute carrier family 26, member 4	4.22698
10414612	Slc39a2	solute carrier family 39 (zinc transporter), member 2	2.24741
10523717	Spp1	secreted phosphoprotein 1	3.18803
10519497	Steap4	STEAP family member 4	3.00819
10464529	Tcirg1	T-cell, immune regulator 1, ATPase, H+ transporting, lyso	1.51929
10601385	Tlr13	toll-like receptor 13	1.91293
10435043	Tm4sf19	transmembrane 4 L six family member 19	2.01757
10551883	Tyrobp	TYRO protein tyrosine kinase binding protein	1.94257
10362138	Vnn1	vanin 1	4.23447
10357391	Zranb3	zinc finger, RAN-binding domain containing 3	2.35037

## Sheet: EdgeR_9Vnull Saline_WT Lung
Lung_edgeR_9V/null saline vs.WT
Entrez ID	Gene Symbol	Gene Description	Fold change 9V/null saline/WT
218454	0910001L09Rik	RIKEN cDNA 0910001L09 gene	1.57583
12715	1100001G20Rik	RIKEN cDNA 1100001G20 gene	2.81656
18173	1110001J03Rik	RIKEN cDNA 1110001J03 gene	1.59712
74175	1110008P14Rik	RIKEN cDNA 1110008P14 gene	1.62942
225443	1300002K09Rik	RIKEN cDNA 1300002K09 gene	7.71677
18103	1810006K21Rik	RIKEN cDNA 1810006K21 gene	1.59813
12925	1810009A15Rik	RIKEN cDNA 1810009A15 gene	1.65832
12260	1810014F10Rik	RIKEN cDNA 1810014F10 gene	1.74205
50778	1810037I17Rik	RIKEN cDNA 1810037I17 gene	1.5958
407785	1810043H04Rik	RIKEN cDNA 1810043H04 gene	1.58433
271375	2310002J15Rik	RIKEN cDNA 2310002J15 gene	7.92822
13732	2410006H16Rik	RIKEN cDNA 2410006H16 gene	1.61353
16819	4930420K17Rik	RIKEN cDNA 4930420K17 gene	1.50091
13057	Acp5	acid phosphatase 5, tartrate resistant	2.78707
22177	Acta1	actin, alpha 1, skeletal muscle	27.9151
109648	Ada	adenosine deaminase	8.79857
28106	Adamts1	a disintegrin-like and metallopeptidase (reprolysin type) with thrombospondin type 1 motif, 1	0.602705
66047	AF251705	cDNA sequence AF251705	1.94763
16149	AI413582	expressed sequence AI413582	1.86958
19173	Aldh3a1	aldehyde dehydrogenase family 3, subfamily A1	1.57045
208501	Ang3	angiogenin, ribonuclease A family, member 3	0.222287
12475	Aprt	adenine phosphoribosyl transferase	1.50738
64138	Aqp9	aquaporin 9	4.87261
12775	Arhgdib	Rho, GDP dissociation inhibitor (GDI) beta	1.59607
66144	Arl11	ADP-ribosylation factor-like 11	2.30695
12512	Asgr2	asialoglycoprotein receptor 2	4.21899
70405	Asprv1	aspartic peptidase, retroviral-like 1	59.3408
27060	Atox1	ATX1 (antioxidant protein 1) homolog 1 (yeast)	1.55434
381269	Atp5j2	ATP synthase, H+ transporting, mitochondrial F0 complex, subunit F2	1.5196
20311	Atp6v0b	ATPase, H+ transporting, lysosomal V0 subunit B	1.60821
67127	Atp6v0d2	ATPase, H+ transporting, lysosomal V0 subunit D2	2.58882
66335	Atp6v0e	ATPase, H+ transporting, lysosomal V0 subunit E	1.59769
20892	Atp6v1c1	ATPase, H+ transporting, lysosomal V1 subunit C1	1.53389
12981	Atp6v1f	ATPase, H+ transporting, lysosomal V1 subunit F	1.569
13586	Awat1	acyl-CoA wax alcohol acyltransferase 1	31.4529
20296	B2m	beta-2 microglobulin	1.5341
16414	B4galnt1	beta-1,4-N-acetyl-galactosaminyl transferase 1	1.56223
117167	Bax	BCL2-associated X protein	1.51454
22368	Bcl2a1b	B-cell leukemia/lymphoma 2 related protein A1b	3.00862
12069	Bex2	brain expressed X-linked 2	0.193839
66889	Bhlhe40	basic helix-loop-helix family, member e40	1.61206
16682	Bmpr2	bone morphogenic protein receptor, type II (serine/threonine kinase)	0.489563
11605	Bola2	bolA-like 2 (E. coli)	1.63776
20288	C1qa	complement component 1, q subcomponent, alpha polypeptide	2.25202
73722	C1qb	complement component 1, q subcomponent, beta polypeptide	2.28735
20307	C1qc	complement component 1, q subcomponent, C chain	2.3605
114143	Calm4	calmodulin 4	19.229
110006	Calml3	calmodulin-like 3	2.97251
12045	Capg	capping protein (actin filament), gelsolin-like	1.81937
69583	Ccl12	chemokine (C-C motif) ligand 12	4.69997
21946	Ccl17	chemokine (C-C motif) ligand 17	5.7234
20375	Ccl2	chemokine (C-C motif) ligand 2	16.2883
16854	Ccl22	chemokine (C-C motif) ligand 22	5.43456
23882	Ccl3	chemokine (C-C motif) ligand 3	65.877
11520	Ccl4	chemokine (C-C motif) ligand 4	16.0729
20345	Ccl5	chemokine (C-C motif) ligand 5	1.79662
14590	Ccl6	chemokine (C-C motif) ligand 6	3.84205
20193	Ccl7	chemokine (C-C motif) ligand 7	10.9781
16852	Ccl8	chemokine (C-C motif) ligand 8	5.64236
66276	Ccl9	chemokine (C-C motif) ligand 9	5.04893
15368	Ccr7	chemokine (C-C motif) receptor 7	2.83295
21371	Cd14	CD14 antigen	2.07927
27280	Cd200r2	Cd200 receptor 2	24.5975
66915	Cd200r4	CD200 receptor 4	4.47038
73737	Cd300a	CD300A antigen	3.83583
20556	Cd300lf	CD300 antigen like family member F	3.35101
20295	Cd52	CD52 antigen	1.8799
93695	Cd53	CD53 antigen	2.04134
20304	Cd63	CD63 antigen	1.70233
11821	Cd74	CD74 antigen (invariant polypeptide of major histocompatibility complex, class II antigen-associated)	1.52909
69038	Cd83	CD83 antigen	2.55483
11459	Cd84	CD84 antigen	2.74517
20210	Cebpb	CCAAT/enhancer binding protein (C/EBP), beta	1.56421
57423	Cfb	complement factor B	1.83352
11504	Ch25h	cholesterol 25-hydroxylase	8.28585
20129	Chi3l4	chitinase 3-like 4	9.76157
68774	Ckm	creatine kinase, muscle	1.64114
18703	Clec4d	C-type lectin domain family 4, member d	4.99679
14130	Clec4n	C-type lectin domain family 4, member n	3.27513
56620	Clec5a	C-type lectin domain family 5, member a	13.9641
246256	Cnfn	cornifelin	22.7744
73690	Cotl1	coactosin-like 1 (Dictyostelium)	1.6426
67186	Cox17	cytochrome c oxidase, subunit XVII assembly protein homolog (yeast)	1.53875
12642	Crct1	cysteine-rich C-terminal 1	22.4644
94065	Crip1	cysteine-rich protein 1 (intestinal)	1.5011
69064	Csf2	colony stimulating factor 2 (granulocyte-macrophage)	3.38794
545548	Cst8	cystatin 8 (cystatin-related epididymal spermatogenic)	0.238666
17969	Cstb	cystatin B	1.82782
24030	Ctsb	cathepsin B	1.57422
12259	Ctsd	cathepsin D	2.1579
74152	Ctss	cathepsin S	1.79485
14955	Ctsz	cathepsin Z	1.89904
239849	Cxcl1	chemokine (C-X-C motif) ligand 1	13.6648
22361	Cxcl5	chemokine (C-X-C motif) ligand 5	6.1566
17897	Cyba	cytochrome b-245, alpha polypeptide	1.98398
16912	D17Wsu104e	DNA segment, Chr 17, Wayne State University 104, expressed	1.5354
20750	Defb4	defensin beta 4	11.9306
102436	Dmkn	dermokine	2.37131
72383	Dpp7	dipeptidylpeptidase 7	1.92444
66286	Ear1	eosinophil-associated, ribonuclease A family, member 1	0.26728
66096	Ear6	eosinophil-associated, ribonuclease A family, member 6	46.128
73712	Emp3	epithelial membrane protein 3	1.716
21857	Fabp1	fatty acid binding protein 1, liver	0.608319
76943	Fabp5	fatty acid binding protein 5, epidermal	2.67973
245533	Fcer1g	Fc receptor, IgE, high affinity I, gamma polypeptide	2.24415
21818	Fcgr2b	Fc receptor, IgG, low affinity IIb	2.89928
57248	Fcgr3	Fc receptor, IgG, low affinity III	2.19576
17381	Fcgr4	Fc receptor, IgG, low affinity IV	2.73922
17395	Fscn1	fascin homolog 1, actin bundling protein (Strongylocentrotus purpuratus)	2.18761
652925	Fth1	ferritin heavy chain 1	1.63473
18405	Ftl1	ferritin light chain 1	1.72898
66117	Gadd45g	growth arrest and DNA-damage-inducible 45 gamma	1.64892
14086	Gdf15	growth differentiation factor 15	10.2807
69611	Ggh	gamma-glutamyl hydrolase	1.65131
11730	Gla	galactosidase, alpha	2.31799
18807	Glipr1	GLI pathogenesis-related 1 (glioma)	2.09314
72042	Gm11428	predicted gene 11428	15.0094
68024	Gm94	predicted gene 94	6.776
14319	Gngt2	guanine nucleotide binding protein (G protein), gamma transducing activity polypeptide 2	1.52393
16181	Gpnmb	glycoprotein (transmembrane) nmb	7.34795
20305	Gusb	glucuronidase, beta	1.61001
20198	H19	H19 fetal liver mRNA	12.3086
14972	H2-Ab1	histocompatibility 2, class II antigen A, beta 1	1.59947
83409	H2-Eb1	histocompatibility 2, class II antigen E beta	1.5349
22166	H2-K1	histocompatibility 2, K1, K region	1.52344
140497	Hexa	hexosaminidase A	1.57218
56744	Hist1h2bc	histone cluster 1, H2bc	1.50785
20568	Hmox1	heme oxygenase (decycling) 1	1.63364
546546	Hspb1	heat shock protein 1	1.80497
21957	Hspg2	perlecan (heparan sulfate proteoglycan 2)	0.459825
69221	Ifi27l2a	interferon, alpha-inducible protein 27 like 2A	1.56059
17084	Ifi30	interferon gamma inducible protein 30	1.63506
20293	Igj	immunoglobulin joining chain	2.20953
17752	Il1rn	interleukin 1 receptor antagonist	3.17904
14131	Isyna1	myo-inositol 1-phosphate synthase A1	1.5166
219144	Itgax	integrin alpha X	2.13713
76905	Itgb2	integrin beta 2	1.80789
68209	Krt14	keratin 14	14.2338
11927	Krt4	keratin 4	606.558
30055	Krt5	keratin 5	6.80066
18102	Krt78	keratin 78	72.041
58223	Krtdap	keratinocyte differentiation associated protein	45.9163
23833	Lars2	leucyl-tRNA synthetase, mitochondrial	2.52239
59011	Lce1a1	late cornified envelope 1A1	7.23522
104183	Lce1a2	late cornified envelope 1A2	5.66268
66198	Lce1d	late cornified envelope 1D	7.02882
20248	Lce3a	late cornified envelope 3A	15.6317
11486	Lce3c	late cornified envelope 3C	11.7242
83433	Lce3f	late cornified envelope 3F	6.23842
16858	Lcn2	lipocalin 2	4.94972
14421	Lgals1	lectin, galactose binding, soluble 1	1.68305
18081	Lgals3	lectin, galactose binding, soluble 3	2.11182
12522	Lgals7	lectin, galactose binding, soluble 7	21.2469
67704	Lhfpl2	lipoma HMGIC fusion partner-like 2	3.61276
20306	Lor	loricrin	108.354
12028	Lrg1	leucine-rich alpha-2-glycoprotein 1	1.86078
12608	Lrp12	low density lipoprotein-related protein 12	2.54922
19156	Ly6i	lymphocyte antigen 6 complex, locus I	32.9171
14961	Ly86	lymphocyte antigen 86	2.16656
71869	Ly9	lymphocyte antigen 9	2.91321
12523	Lypd3	Ly6/Plaur domain containing 3	6.43077
12332	Lyz2	lysozyme 2	1.58781
12508	Mmp12	matrix metallopeptidase 12	35.3402
15507	Mmp19	matrix metallopeptidase 19	2.50262
14825	Mmp9	matrix metallopeptidase 9	3.55555
17885	Mreg	melanoregulin	3.39839
64008	Mrpl33	mitochondrial ribosomal protein L33	1.517
13033	Mrpl34	mitochondrial ribosomal protein L34	1.61142
13014	Mrpl54	mitochondrial ribosomal protein L54	1.62536
18792	Mrps12	mitochondrial ribosomal protein S12	1.56746
14080	Ms4a6d	membrane-spanning 4-domains, subfamily A, member 6D	2.76812
17888	Ms4a7	membrane-spanning 4-domains, subfamily A, member 7	4.10334
16069	Msr1	macrophage scavenger receptor 1	5.57879
16411	Mt4	metallothionein 4	25.3932
332131	Myeov2	myeloma overexpressed 2	1.54241
52530	Myh1	myosin, heavy polypeptide 1, skeletal muscle, adult	60.4617
11670	Myh6	myosin, heavy polypeptide 6, cardiac muscle, alpha	0.643056
67182	Myh8	myosin, heavy polypeptide 8, skeletal muscle, perinatal	197.751
64136	Myl3	myosin, light polypeptide 3	2.09038
17972	Mylpf	myosin light chain, phosphorylatable, fast skeletal muscle	11.3437
19662	Myoz1	myozenin 1	9.92277
242341	Nccrp1	non-specific cytotoxic cell receptor protein 1 homolog (zebrafish)	6.28298
217303	Ncf1	neutrophil cytosolic factor 1	1.85984
66181	Ncf4	neutrophil cytosolic factor 4	2.30923
11857	Ndufs6	NADH dehydrogenase (ubiquinone) Fe-S protein 6	1.61845
230899	Nhp2	NHP2 ribonucleoprotein homolog (yeast)	1.71078
11974	Ninj1	ninjurin 1	1.58347
65972	Nme1	non-metastatic cells 1, protein (NM23A) expressed in	1.549
66162	Nme2	non-metastatic cells 2, protein (NM23B) expressed in	1.50052
100034251	Nnat	neuronatin	1.86865
21942	Nop10	NOP10 ribonucleoprotein homolog (yeast)	1.56286
14969	Noxo1	NADPH oxidase organizer 1	4.85197
18158	Nppa	natriuretic peptide type A	1.78512
381286	Nppb	natriuretic peptide type B	5.05222
18782	Npy	neuropeptide Y	14.3399
233038	Orm1	orosomucoid 1	2.46014
546038	Pdzk1ip1	PDZK1 interacting protein 1	1.7106
19782	Pf4	platelet factor 4	1.60156
11433	Pglyrp1	peptidoglycan recognition protein 1	2.09988
93719	Phlda3	pleckstrin homology-like domain, family A, member 3	1.54065
67855	Pigr	polymeric immunoglobulin receptor	2.85687
27226	Pigyl	phosphatidylinositol glycan anchor biosynthesis, class Y-like	1.59534
109225	Pla2g1b	phospholipase A2, group IB, pancreas	1.54452
20299	Pla2g2d	phospholipase A2, group IID	3.17575
71780	Pla2g7	phospholipase A2, group VII (platelet-activating factor acetylhydrolase, plasma)	1.96008
17105	Plau	plasminogen activator, urokinase	2.57047
16592	Pld3	phospholipase D family, member 3	1.82244
13040	Plek	pleckstrin	1.8433
69520	Plin2	perilipin 2	1.64401
76933	Polr2f	polymerase (RNA) II (DNA directed) polypeptide F	1.50175
18111	Psap	prosaposin	1.56343
71893	Psapl1	prosaposin-like 1	11.9402
15211	Psmb5	proteasome (prosome, macropain) subunit, beta type 5	1.73448
14710	Psmb9	proteasome (prosome, macropain) subunit, beta type 9 (large multifunctional peptidase 2)	1.51191
66107	Ptgir	prostaglandin I receptor (IP)	4.26489
12168	Rbp4	retinol binding protein 4, plasma	1.59149
12856	Retnla	resistin like alpha	2.22318
64661	Rgs1	regulator of G-protein signaling 1	7.33323
110308	Rmrp	RNA component of mitochondrial RNAase P	4.62835
69833	Rnaseh2c	ribonuclease H2, subunit C	1.63015
233186	Rnf128	ring finger protein 128	2.93296
94060	Robld3	roadblock domain containing 3	1.52175
83768	Rplp1	ribosomal protein, large, P1	1.50516
21391	Rplp2	ribosomal protein, large P2	1.54348
433102	Rpph1	ribonuclease P RNA component H1	2.46927
214922	Rptn	repetin	7.39855
20753	S100a1	S100 calcium binding protein A1	1.69164
17907	S100a4	S100 calcium binding protein A4	2.23168
14411	S100a8	S100 calcium binding protein A8 (calgranulin A)	1.66536
213742	S100g	S100 calcium binding protein G	1.5062
12262	Saa3	serum amyloid A 3	13.5733
18778	Sdf2l1	stromal cell-derived factor 2-like 1	1.88681
12309	Sec11c	SEC11 homolog C (S. cerevisiae)	1.58506
11890	Selplg	selectin, platelet (p-selectin) ligand	1.65853
12010	Sepx1	selenoprotein X 1	1.70314
20893	Serpina3h	serine (or cysteine) peptidase inhibitor, clade A, member 3H	3.69416
20302	Serpinb12	serine (or cysteine) peptidase inhibitor, clade B (ovalbumin), member 12	29.2697
21925	Serpinb3a	serine (or cysteine) peptidase inhibitor, clade B (ovalbumin), member 3A	9.43553
17879	Serpinb3c	serine (or cysteine) peptidase inhibitor, clade B, member 3C	5.2135
80796	Sfpi1	SFFV proviral integration 1	1.70131
66845	Sfta2	surfactant associated 2	1.58333
85029	Siglec5	sialic acid binding Ig-like lectin 5	0.132939
16939	Slc11a1	solute carrier family 11 (proton-coupled divalent metal ion transporters), member 1	3.37813
13030	Slc39a2	solute carrier family 39 (zinc transporter), member 2	8.20279
17085	Slc6a12	solute carrier family 6 (neurotransmitter transporter, betaine/GABA), member 12	11.2154
20201	Slfn2	schlafen 2	1.62107
16664	Slpi	secretory leukocyte peptidase inhibitor	2.15326
57262	Spag11b	sperm associated antigen 11B	6.21404
19222	Spp1	secreted phosphoprotein 1	2.21582
23886	Sprr1a	small proline-rich protein 1A	11.4436
17474	Steap4	STEAP family member 4	2.42937
66594	Stra13	stimulated by retinoic acid 13	1.56553
66268	Tbca	tubulin cofactor A	1.50976
246746	Tbxas1	thromboxane A synthase 1, platelet	2.2698
56040	Tcirg1	T-cell, immune regulator 1, ATPase, H+ transporting, lysosomal V0 protein A3	1.74126
20303	Tgm3	transglutaminase 3, E polypeptide	41.4527
67859	Them5	thioesterase superfamily member 5	9.56171
14962	Timm13	translocase of inner mitochondrial membrane 13 homolog (yeast)	1.55736
15530	Timp1	tissue inhibitor of metalloproteinase 1	3.06869
56519	Tlr2	toll-like receptor 2	1.75207
20308	Tnfrsf9	tumor necrosis factor receptor superfamily, member 9	17.4552
27361	Tnfsf13	tumor necrosis factor (ligand) superfamily, member 13	1.69106
23845	Tnnc2	troponin C2, fast	65.6216
14127	Tnnt3	troponin T3, skeletal, fast	5.56951
22272	Trem2	triggering receptor expressed on myeloid cells 2	8.76166
14325	Trpv2	transient receptor potential cation channel, subfamily V, member 2	1.88794
72434	Txn1	thioredoxin 1	1.52903
239393	Tyrobp	TYRO protein tyrosine kinase binding protein	2.0564
56193	Uqcr11	ubiquinol-cytochrome c reductase, complex III subunit XI	1.61599
24088	Uqcrq	ubiquinol-cytochrome c reductase, complex III subunit VII	1.51597
106672	Vnn1	vanin 1	4.62998
13012	Xist	inactive X specific transcripts	0.122229

## Sheet: EdgeR 9Vnull Imig_WT Lung
Lung_edgeR_9V/null imig vs.WT
Entrez ID	Gene Symbol	Gene Description	Fold change 9V/null imig/WT
66166	1100001G20Rik	RIKEN cDNA 1100001G20 gene	1.97688
80796	2310002J15Rik	RIKEN cDNA 2310002J15 gene	9.98537
18772	4833423E24Rik	RIKEN cDNA 4833423E24 gene	27.8426
320207	Acp5	acid phosphatase 5, tartrate resistant	2.47558
18792	Acta1	actin, alpha 1, skeletal muscle	49.3926
13388	Actn3	actinin alpha 3	16.4136
20248	Ada	adenosine deaminase	12.1947
64138	Adamts1	a disintegrin-like and metallopeptidase (reprolysin type) with thrombospondin type 1 motif, 1	0.589577
66402	Adipoq	adiponectin, C1Q and collagen domain containing	1.60458
68720	Alb	albumin	0.343425
242341	Alox12b	arachidonate 12-lipoxygenase, 12R type	5.47848
13033	Ang3	angiogenin, ribonuclease A family, member 3	0.199218
12069	Ankrd1	ankyrin repeat domain 1 (cardiac muscle)	1.51935
74175	Apoa2	apolipoprotein A-II	0.305879
16600	Apobec2	apolipoprotein B mRNA editing enzyme, catalytic polypeptide 2	2.97298
21957	Aqp3	aquaporin 3	4.21305
12262	Arl4d	ADP-ribosylation factor-like 4D	0.621136
16665	Asprv1	aspartic peptidase, retroviral-like 1	98.7954
230899	Atp2a1	ATPase, Ca++ transporting, cardiac muscle, fast twitch 1	5.91128
20306	Atp6v0d2	ATPase, H+ transporting, lysosomal V0 subunit D2	2.22088
13586	Awat1	acyl-CoA wax alcohol acyltransferase 1	25.3876
60533	Bcl2a1b	B-cell leukemia/lymphoma 2 related protein A1b	2.52192
11730	Bex2	brain expressed X-linked 2	0.240396
20299	Bhlhe40	basic helix-loop-helix family, member e40	1.58529
433619	C1qa	complement component 1, q subcomponent, alpha polypeptide	1.84936
12642	C1qb	complement component 1, q subcomponent, beta polypeptide	1.99737
50778	C1qc	complement component 1, q subcomponent, C chain	1.89962
22361	C3ar1	complement component 3a receptor 1	4.07891
12977	Calm4	calmodulin 4	25.731
73690	Calml3	calmodulin-like 3	4.48095
15945	Capg	capping protein (actin filament), gelsolin-like	1.50403
16858	Casq1	calsequestrin 1	4.12505
66889	Ccl17	chemokine (C-C motif) ligand 17	3.93736
238393	Ccl2	chemokine (C-C motif) ligand 2	14.6693
14130	Ccl22	chemokine (C-C motif) ligand 22	4.7724
12260	Ccl3	chemokine (C-C motif) ligand 3	58.402
56193	Ccl4	chemokine (C-C motif) ligand 4	11.6949
16411	Ccl5	chemokine (C-C motif) ligand 5	1.68209
21391	Ccl6	chemokine (C-C motif) ligand 6	2.96995
17972	Ccl7	chemokine (C-C motif) ligand 7	9.16856
58223	Ccl8	chemokine (C-C motif) ligand 8	3.76134
14086	Ccl9	chemokine (C-C motif) ligand 9	4.08595
18578	Cd14	CD14 antigen	1.81211
11770	Cd200r2	Cd200 receptor 2	16.8352
23833	Cd200r4	CD200 receptor 4	3.70417
15511	Cd274	CD274 antigen	2.57153
20568	Cd300a	CD300A antigen	3.47687
20750	Cd300lf	CD300 antigen like family member F	3.38215
69611	Cd52	CD52 antigen	1.54147
72434	Cd53	CD53 antigen	1.9015
27226	Cd83	CD83 antigen	2.30735
228151	Cd84	CD84 antigen	2.59194
17189	Cfb	complement factor B	1.78415
193740	Ch25h	cholesterol 25-hydroxylase	7.51101
53311	Chi3l4	chitinase 3-like 4	79.3523
14293	Cidea	cell death-inducing DNA fragmentation factor, alpha subunit-like effector A	2.86086
11828	Ckm	creatine kinase, muscle	2.28143
19222	Clec4d	C-type lectin domain family 4, member d	4.11767
71893	Clec4n	C-type lectin domain family 4, member n	2.41204
215257	Clec5a	C-type lectin domain family 5, member a	14.9657
12372	Cnfn	cornifelin	28.6058
109648	Crct1	cysteine-rich C-terminal 1	30.7907
109272	Csf1	colony stimulating factor 1 (macrophage)	1.80668
93719	Cst8	cystatin 8 (cystatin-related epididymal spermatogenic)	0.329584
109225	Ctsd	cathepsin D	1.76827
66198	Ctsz	cathepsin Z	1.52204
23886	Cxcl1	chemokine (C-X-C motif) ligand 1	12.0602
19660	Cxcl10	chemokine (C-X-C motif) ligand 10	5.43803
214922	Cxcl5	chemokine (C-X-C motif) ligand 5	7.08424
19695	Cyth4	cytohesin 4	1.70769
18703	Defb4	defensin beta 4	16.8207
246746	Dgat2	diacylglycerol O-acyltransferase 2	1.7668
18843	Dll1	delta-like 1 (Drosophila)	0.3831
18782	Dmkn	dermokine	3.15302
245533	Dpp7	dipeptidylpeptidase 7	1.66034
22177	Dusp1	dual specificity phosphatase 1	0.572288
57262	Ear1	eosinophil-associated, ribonuclease A family, member 1	0.205653
16145	Ear6	eosinophil-associated, ribonuclease A family, member 6	22.2095
21835	Eno3	enolase 3, beta muscle	1.58487
11686	Fabp1	fatty acid binding protein 1, liver	0.222497
56519	Fabp4	fatty acid binding protein 4, adipocyte	1.52863
271375	Fabp5	fatty acid binding protein 5, epidermal	2.27654
14663	Fcer1g	Fc receptor, IgE, high affinity I, gamma polypeptide	1.79198
20302	Fcgr2b	Fc receptor, IgG, low affinity IIb	2.85252
17381	Fcgr3	Fc receptor, IgG, low affinity III	1.78569
11459	Fcgr4	Fc receptor, IgG, low affinity IV	2.23384
107765	Fpr1	formyl peptide receptor 1	0.456186
11937	Fscn1	fascin homolog 1, actin bundling protein (Strongylocentrotus purpuratus)	2.04254
20305	Gdf15	growth differentiation factor 15	6.03377
18037	Glipr1	GLI pathogenesis-related 1 (glioma)	1.80892
13808	Glycam1	glycosylation dependent cell adhesion molecule 1	29.7908
66107	Gm11428	predicted gene 11428	10.9991
15370	Gm94	predicted gene 94	11.7124
76905	Gpd1	glycerol-3-phosphate dehydrogenase 1 (soluble)	1.67418
67828	Gpnmb	glycoprotein (transmembrane) nmb	6.47809
16181	H19	H19 fetal liver mRNA	27.063
80981	Hspa1a	heat shock protein 1A	0.267805
12332	Hspa1b	heat shock protein 1B	0.268394
20311	Hspb7	heat shock protein family, member 7 (cardiovascular)	1.70849
54448	Igj	immunoglobulin joining chain	2.27674
12522	Igtp	interferon gamma induced GTPase	1.7131
57248	Il1f6	interleukin 1 family, member 6	6.34037
14955	Il1f9	interleukin 1 family, member 9	5.77327
17752	Il1rn	interleukin 1 receptor antagonist	3.0787
218454	Itgam	integrin alpha M	2.4947
381269	Itgax	integrin alpha X	2.05777
17897	Itgb2	integrin beta 2	1.67036
117167	Klf2	Kruppel-like factor 2 (lung)	0.556551
67127	Klf4	Kruppel-like factor 4 (gut)	0.571819
239849	Klk10	kallikrein related-peptidase 10	8.06657
20303	Kprp	keratinocyte expressed, proline-rich	7.29234
12508	Krt14	keratin 14	23.2052
109019	Krt15	keratin 15	4.84329
11450	Krt4	keratin 4	1097.51
20201	Krt5	keratin 5	14.1629
20893	Krt78	keratin 78	137.409
21816	Krtdap	keratinocyte differentiation associated protein	66.9835
110308	Lce1a1	late cornified envelope 1A1	8.52676
11486	Lce1a2	late cornified envelope 1A2	5.93366
94060	Lce1b	late cornified envelope 1B	6.18546
14825	Lce1c	late cornified envelope 1C	5.78127
59011	Lce1d	late cornified envelope 1D	7.9626
225443	Lce1f	late cornified envelope 1F	5.76542
20210	Lce3a	late cornified envelope 3A	23.7673
20724	Lce3c	late cornified envelope 3C	13.1391
100034251	Lce3f	late cornified envelope 3F	7.15458
381286	Lcn2	lipocalin 2	3.98988
67800	Lgals3	lectin, galactose binding, soluble 3	1.61094
12267	Lgals7	lectin, galactose binding, soluble 7	27.3808
14127	Lhfpl2	lipoma HMGIC fusion partner-like 2	3.33535
23845	Lor	loricrin	153.556
16598	Lrg1	leucine-rich alpha-2-glycoprotein 1	1.61381
20304	Lrp12	low density lipoprotein-related protein 12	2.50123
16409	Ltf	lactotransferrin	1.95488
72289	Ly6g6c	lymphocyte antigen 6 complex, locus G6C	5.35377
14555	Ly6i	lymphocyte antigen 6 complex, locus I	26.9541
72383	Ly9	lymphocyte antigen 9	2.94135
233199	Lypd3	Ly6/Plaur domain containing 3	9.30053
11657	Malat1	metastasis associated lung adenocarcinoma transcript 1 (non-coding RNA)	0.617739
16414	Mb	myoglobin	1.50471
282619	Mmp12	matrix metallopeptidase 12	31.5044
21857	Mmp19	matrix metallopeptidase 19	2.12909
20129	Mmp9	matrix metallopeptidase 9	3.5929
17885	Mreg	melanoregulin	3.21472
11807	Ms4a6d	membrane-spanning 4-domains, subfamily A, member 6D	2.31398
13012	Ms4a7	membrane-spanning 4-domains, subfamily A, member 7	3.18425
11811	Msr1	macrophage scavenger receptor 1	5.47864
12683	Mt4	metallothionein 4	26.6599
56620	Mybpc1	myosin binding protein C, slow-type	9.23444
17395	Mybpc2	myosin binding protein C, fast-type	4.18741
104183	Mybph	myosin binding protein H	9.64158
12715	Myh1	myosin, heavy polypeptide 1, skeletal muscle, adult	185.891
16069	Myh8	myosin, heavy polypeptide 8, skeletal muscle, perinatal	590.505
239393	Myl3	myosin, light polypeptide 3	2.4274
546546	Mylpf	myosin light chain, phosphorylatable, fast skeletal muscle	19.3537
18626	Myot	myotilin	10.4516
14131	Myoz1	myozenin 1	11.9037
20308	Nccrp1	non-specific cytotoxic cell receptor protein 1 homolog (zebrafish)	7.00783
83768	Ncf4	neutrophil cytosolic factor 4	2.13727
11504	Nfkbie	nuclear factor of kappa light polypeptide gene enhancer in B-cells inhibitor, epsilon	2.36874
21393	Noxo1	NADPH oxidase organizer 1	4.73304
233038	Nppa	natriuretic peptide type A	3.37788
83433	Nppb	natriuretic peptide type B	6.86506
20288	Npy	neuropeptide Y	10.5356
16854	Nr4a1	nuclear receptor subfamily 4, group A, member 1	0.502179
16682	Obfc2a	oligonucleotide/oligosaccharide-binding fold containing 2A	1.93779
69540	Pde4b	phosphodiesterase 4B, cAMP specific	0.519303
246256	Per1	period homolog 1 (Drosophila)	0.485988
21925	Pigr	polymeric immunoglobulin receptor	3.02421
16592	Pik3r5	phosphoinositide-3-kinase, regulatory subunit 5, p101	2.73569
64661	Pkp1	plakophilin 1	24.0011
69520	Pla2g2d	phospholipase A2, group IID	3.82142
21825	Pla2g7	phospholipase A2, group VII (platelet-activating factor acetylhydrolase, plasma)	1.80581
14962	Plau	plasminogen activator, urokinase	2.83378
17474	Pld3	phospholipase D family, member 3	1.52765
68774	Plek	pleckstrin	1.98694
76943	Plunc	palate, lung, and nasal epithelium associated	1.52043
75766	Psapl1	prosaposin-like 1	21.3251
70405	Ptgir	prostaglandin I receptor (IP)	4.48663
12045	Rbp2	retinol binding protein 2, cellular	5.95578
68468	Reg3g	regenerating islet-derived 3 gamma	1.61478
18807	Retnla	resistin like alpha	1.77602
71869	Rgs1	regulator of G-protein signaling 1	7.34172
233186	Rnf128	ring finger protein 128	2.845
58916	Rptn	repetin	17.8045
21942	S100a14	S100 calcium binding protein A14	1.96847
11474	S100a4	S100 calcium binding protein A4	1.70973
20753	S100a8	S100 calcium binding protein A8 (calgranulin A)	1.60578
217303	Saa3	serum amyloid A 3	11.4911
20295	Sbsn	suprabasin	2.77047
12259	Serpina3f	serine (or cysteine) peptidase inhibitor, clade A, member 3F	2.16803
12475	Serpina3h	serine (or cysteine) peptidase inhibitor, clade A, member 3H	3.34752
332131	Serpinb12	serine (or cysteine) peptidase inhibitor, clade B (ovalbumin), member 12	59.4712
21818	Serpinb3a	serine (or cysteine) peptidase inhibitor, clade B (ovalbumin), member 3A	21.0762
67855	Serpinb3c	serine (or cysteine) peptidase inhibitor, clade B, member 3C	24.763
16939	Serpinb5	serine (or cysteine) peptidase inhibitor, clade B, member 5	11.4587
20307	Siglec5	sialic acid binding Ig-like lectin 5	0.116775
17879	Slc11a1	solute carrier family 11 (proton-coupled divalent metal ion transporters), member 1	3.43814
20198	Slc39a2	solute carrier family 39 (zinc transporter), member 2	6.17453
12523	Sln	sarcolipin	1.54391
17907	Slpi	secretory leukocyte peptidase inhibitor	1.89505
73722	Spp1	secreted phosphoprotein 1	1.89183
20296	Sprr1a	small proline-rich protein 1A	15.5869
93695	Steap4	STEAP family member 4	2.96517
73719	Tbxas1	thromboxane A synthase 1, platelet	2.02194
17002	Tcap	titin-cap	1.51342
29818	Tgm1	transglutaminase 1, K polypeptide	3.79254
16664	Tgm3	transglutaminase 3, E polypeptide	110.31
545548	Thbs1	thrombospondin 1	0.608448
67859	Them5	thioesterase superfamily member 5	17.694
18173	Thrsp	thyroid hormone responsive SPOT14 homolog (Rattus)	2.17477
14080	Timp1	tissue inhibitor of metalloproteinase 1	2.35787
72318	Tm7sf4	transmembrane 7 superfamily member 4	6.34702
18158	Tnfrsf9	tumor necrosis factor receptor superfamily, member 9	16.7829
22227	Tnnc2	troponin C2, fast	83.2622
73712	Tnnt3	troponin T3, skeletal, fast	8.90882
19252	Trem2	triggering receptor expressed on myeloid cells 2	7.01093
16819	Tyrobp	TYRO protein tyrosine kinase binding protein	1.50848
17085	Ucp1	uncoupling protein 1 (mitochondrial, proton carrier)	18.4755
11433	Vnn1	vanin 1	4.73598

## Sheet: EdgeR 9Vnull Vela_WT Lung
Lung_edgeR_9V/null vela vs.WT
Entrez ID	Gene Symbol	Gene Description	Fold change 9V/null vela/WT
12259	1100001G20Rik	RIKEN cDNA 1100001G20 gene	2.47157
245533	2310002J15Rik	RIKEN cDNA 2310002J15 gene	6.47383
12523	Acp5	acid phosphatase 5, tartrate resistant	2.36826
21857	Acta1	actin, alpha 1, skeletal muscle	32.8333
21942	Ada	adenosine deaminase	8.10861
233186	Alas2	aminolevulinic acid synthase 2, erythroid	0.648975
20306	Alb	albumin	0.370611
64138	Ang3	angiogenin, ribonuclease A family, member 3	0.298348
11459	Apoa2	apolipoprotein A-II	0.324687
20311	Asprv1	aspartic peptidase, retroviral-like 1	48.5141
16175	Atp2a1	ATPase, Ca++ transporting, cardiac muscle, fast twitch 1	4.30699
20210	Atp6v0d2	ATPase, H+ transporting, lysosomal V0 subunit D2	2.44421
13586	Awat1	acyl-CoA wax alcohol acyltransferase 1	25.8327
66107	Bcl2a1b	B-cell leukemia/lymphoma 2 related protein A1b	3.04339
14080	Bex2	brain expressed X-linked 2	0.270613
69540	Bhlhe40	basic helix-loop-helix family, member e40	1.58852
109272	C1qa	complement component 1, q subcomponent, alpha polypeptide	1.81082
56519	C1qb	complement component 1, q subcomponent, beta polypeptide	1.907
109648	C1qc	complement component 1, q subcomponent, C chain	1.86392
20568	Calm4	calmodulin 4	16.8886
20304	Calml3	calmodulin-like 3	2.89296
93695	Capg	capping protein (actin filament), gelsolin-like	1.60483
12508	Ccl12	chemokine (C-C motif) ligand 12	4.4983
17395	Ccl17	chemokine (C-C motif) ligand 17	4.24661
109019	Ccl2	chemokine (C-C motif) ligand 2	15.3802
18703	Ccl22	chemokine (C-C motif) ligand 22	4.80309
17897	Ccl3	chemokine (C-C motif) ligand 3	60.072
14127	Ccl4	chemokine (C-C motif) ligand 4	11.0561
73690	Ccl5	chemokine (C-C motif) ligand 5	1.72042
12262	Ccl6	chemokine (C-C motif) ligand 6	3.41143
56193	Ccl7	chemokine (C-C motif) ligand 7	8.16502
12260	Ccl8	chemokine (C-C motif) ligand 8	4.13543
13033	Ccl9	chemokine (C-C motif) ligand 9	4.61679
15511	Cd14	CD14 antigen	1.70103
76905	Cd200r2	Cd200 receptor 2	22.4505
83768	Cd300a	CD300A antigen	3.28322
16854	Cd300lf	CD300 antigen like family member F	3.02437
59011	Cd52	CD52 antigen	1.68808
20753	Cd53	CD53 antigen	1.92536
16414	Cd83	CD83 antigen	2.20685
93719	Cd84	CD84 antigen	2.55403
12069	Ch25h	cholesterol 25-hydroxylase	7.64752
20308	Ckm	creatine kinase, muscle	1.6702
22361	Clec4d	C-type lectin domain family 4, member d	4.43505
20288	Clec4n	C-type lectin domain family 4, member n	2.94869
214922	Clec5a	C-type lectin domain family 5, member a	16.0917
71893	Cnfn	cornifelin	14.857
14825	Crct1	cysteine-rich C-terminal 1	15.7518
14955	Cst8	cystatin 8 (cystatin-related epididymal spermatogenic)	0.246863
11433	Cstb	cystatin B	1.56447
381269	Ctsd	cathepsin D	1.8764
20303	Ctss	cathepsin S	1.52119
72383	Ctsz	cathepsin Z	1.62942
12642	Cxcl1	chemokine (C-X-C motif) ligand 1	12.4833
11486	Cxcl5	chemokine (C-X-C motif) ligand 5	5.43851
14130	Cyba	cytochrome b-245, alpha polypeptide	1.54525
18792	Cyp1a1	cytochrome P450, family 1, subfamily a, polypeptide 1	1.55714
246746	Defb4	defensin beta 4	9.35935
16598	Dll1	delta-like 1 (Drosophila)	0.456491
11937	Dmkn	dermokine	2.40414
57248	Dpp7	dipeptidylpeptidase 7	1.75843
12715	Ear1	eosinophil-associated, ribonuclease A family, member 1	0.233072
18807	Ear6	eosinophil-associated, ribonuclease A family, member 6	29.5429
67859	Fabp1	fatty acid binding protein 1, liver	0.222577
64661	Fcer1g	Fc receptor, IgE, high affinity I, gamma polypeptide	1.82169
21925	Fcgr2b	Fc receptor, IgG, low affinity IIb	2.79509
17381	Fcgr3	Fc receptor, IgG, low affinity III	1.98623
67855	Fcgr4	Fc receptor, IgG, low affinity IV	2.2958
546546	Gdf15	growth differentiation factor 15	7.32542
58223	Glipr1	GLI pathogenesis-related 1 (glioma)	1.88062
16069	Gm11428	predicted gene 11428	13.2473
11657	Gm94	predicted gene 94	8.90463
94060	Gpnmb	glycoprotein (transmembrane) nmb	6.30003
50778	Gusb	glucuronidase, beta	1.53701
12045	H19	H19 fetal liver mRNA	16.4174
72289	Hspa1b	heat shock protein 1B	0.388624
110308	Igj	immunoglobulin joining chain	1.81664
18772	Il1a	interleukin 1 alpha	3.49447
71869	Il1rn	interleukin 1 receptor antagonist	2.97783
217303	Itgax	integrin alpha X	2.08348
73712	Itgb2	integrin beta 2	1.70789
56620	Klf2	Kruppel-like factor 2 (lung)	0.656719
20307	Klk10	kallikrein related-peptidase 10	5.29945
20198	Krt14	keratin 14	13.5851
110006	Krt4	keratin 4	558.489
13057	Krt5	keratin 5	8.20785
17105	Krt78	keratin 78	94.1769
20295	Krtdap	keratinocyte differentiation associated protein	32.4
100034251	Lce3a	late cornified envelope 3A	11.9527
20129	Lce3c	late cornified envelope 3C	6.94217
271375	Lcn2	lipocalin 2	4.13557
12332	Lgals3	lectin, galactose binding, soluble 3	1.75542
20293	Lgals7	lectin, galactose binding, soluble 7	13.6288
12475	Lhfpl2	lipoma HMGIC fusion partner-like 2	3.55926
16664	Lor	loricrin	90.1013
13388	Lrg1	leucine-rich alpha-2-glycoprotein 1	1.51124
13014	Ly6i	lymphocyte antigen 6 complex, locus I	25.0259
12522	Lyz2	lysozyme 2	1.52827
72373	Malat1	metastasis associated lung adenocarcinoma transcript 1 (non-coding RNA)	0.530114
117167	Mmp12	matrix metallopeptidase 12	33.4648
21391	Mmp19	matrix metallopeptidase 19	2.24103
20296	Mmp9	matrix metallopeptidase 9	2.81171
17885	Mreg	melanoregulin	3.15122
11730	Ms4a6d	membrane-spanning 4-domains, subfamily A, member 6D	2.405
11807	Ms4a7	membrane-spanning 4-domains, subfamily A, member 7	3.08958
16181	Msr1	macrophage scavenger receptor 1	5.0084
70405	Mt4	metallothionein 4	18.8251
246256	Mybpc1	myosin binding protein C, slow-type	9.28472
20750	Myh1	myosin, heavy polypeptide 1, skeletal muscle, adult	183.23
14131	Myh8	myosin, heavy polypeptide 8, skeletal muscle, perinatal	396.713
242341	Myl3	myosin, light polypeptide 3	1.84345
20305	Mylpf	myosin light chain, phosphorylatable, fast skeletal muscle	13.3414
22177	Myoz1	myozenin 1	9.77723
11656	Noxo1	NADPH oxidase organizer 1	4.60773
21957	Npy	neuropeptide Y	9.3284
13076	Nr4a1	nuclear receptor subfamily 4, group A, member 1	0.484516
16682	Obfc2a	oligonucleotide/oligosaccharide-binding fold containing 2A	1.97979
16939	Pigr	polymeric immunoglobulin receptor	2.82627
21818	Pkp1	plakophilin 1	17.4023
23833	Plau	plasminogen activator, urokinase	2.50463
19222	Pld3	phospholipase D family, member 3	1.59078
16411	Plek	pleckstrin	1.95223
64136	Psca	prostate stem cell antigen	0.334987
20299	Ptgir	prostaglandin I receptor (IP)	4.50683
21825	Retnla	resistin like alpha	1.7482
20302	Rgs1	regulator of G-protein signaling 1	7.26187
545548	Rptn	repetin	13.1052
16858	S100a4	S100 calcium binding protein A4	1.77025
218454	Saa3	serum amyloid A 3	9.78531
13040	Sdf2l1	stromal cell-derived factor 2-like 1	1.5791
57262	Serpina3h	serine (or cysteine) peptidase inhibitor, clade A, member 3H	2.96917
17879	Serpinb12	serine (or cysteine) peptidase inhibitor, clade B (ovalbumin), member 12	27.1971
332131	Serpinb3a	serine (or cysteine) peptidase inhibitor, clade B (ovalbumin), member 3A	11.8818
16819	Siglec5	sialic acid binding Ig-like lectin 5	0.169457
20893	Slc39a2	solute carrier family 39 (zinc transporter), member 2	6.9653
23845	Slpi	secretory leukocyte peptidase inhibitor	1.71925
23886	Spp1	secreted phosphoprotein 1	2.01436
17907	Sprr1a	small proline-rich protein 1A	10.7574
66198	Steap4	STEAP family member 4	2.58666
83433	Tbxas1	thromboxane A synthase 1, platelet	2.10845
80796	Tgm3	transglutaminase 3, E polypeptide	63.6621
17752	Thbs1	thrombospondin 1	0.660578
20248	Them5	thioesterase superfamily member 5	8.82672
13012	Timp1	tissue inhibitor of metalloproteinase 1	2.6174
225443	Tnfrsf9	tumor necrosis factor receptor superfamily, member 9	16.2165
74175	Tnnc2	troponin C2, fast	56.8092
109225	Tnnt3	troponin T3, skeletal, fast	6.80545
15370	Trem2	triggering receptor expressed on myeloid cells 2	7.1921
17474	Tyrobp	TYRO protein tyrosine kinase binding protein	1.69821
68774	Vnn1	vanin 1	4.92953

## Sheet: DESEQ_9Vnull Saline_WT_Lung
Lung_DESeq_9V/null saline vs.WT
Entrez ID	Gene Symbol	Gene Description	Fold change 9V/null saline/WT
66107	1100001G20Rik	RIKEN cDNA 1100001G20 gene	2.70225
73737	1110008P14Rik	RIKEN cDNA 1110008P14 gene	1.58806
66183	1110032A04Rik	RIKEN cDNA 1110032A04 gene	3.47277
74152	1300002K09Rik	RIKEN cDNA 1300002K09 gene	7.40162
67885	1500011K16Rik	RIKEN cDNA 1500011K16 gene	1.54117
69038	1810006K21Rik	RIKEN cDNA 1810006K21 gene	1.54269
66276	1810009A15Rik	RIKEN cDNA 1810009A15 gene	1.60977
69069	1810011H11Rik	RIKEN cDNA 1810011H11 gene	2.18007
69064	1810014F10Rik	RIKEN cDNA 1810014F10 gene	1.67145
67704	1810037I17Rik	RIKEN cDNA 1810037I17 gene	1.52281
69871	2010007H12Rik	RIKEN cDNA 2010007H12 gene	1.64207
544678	2010015L04Rik	RIKEN cDNA 2010015L04 gene	-2.44377
69542	2300002M23Rik	RIKEN cDNA 2300002M23 gene	3.78831
67859	2310002J15Rik	RIKEN cDNA 2310002J15 gene	5.02682
69457	2310005G13Rik	RIKEN cDNA 2310005G13 gene	2.0973
67135	2310021H06Rik	RIKEN cDNA 2310021H06 gene	2.61819
641361	2310033E01Rik	RIKEN cDNA 2310033E01 gene	2.54317
66561	2310042E22Rik	RIKEN cDNA 2310042E22 gene	3.87346
66533	2310050C09Rik	RIKEN cDNA 2310050C09 gene	3.50662
69221	2410006H16Rik	RIKEN cDNA 2410006H16 gene	1.55215
73692	2410089E03Rik	RIKEN cDNA 2410089E03 gene	-1.58106
100042464	2610203C20Rik	RIKEN cDNA 2610203C20 gene	-1.73587
74574	4833403I15Rik	RIKEN cDNA 4833403I15 gene	-2.70503
74614	4833422F24Rik	RIKEN cDNA 4833422F24 gene	3.03691
228151	4833423E24Rik	RIKEN cDNA 4833423E24 gene	2.76711
382090	4922501C03Rik	RIKEN cDNA 4922501C03 gene	-1.53908
71101	4933407H18Rik	RIKEN cDNA 4933407H18 gene	-1.73685
214106	4933430I17Rik	RIKEN cDNA 4933430I17 gene	6.93905
109254	9530008L14Rik	RIKEN cDNA 9530008L14 gene	2.11891
320706	9830001H06Rik	RIKEN cDNA 9830001H06 gene	-1.78896
240613	9930021J03Rik	RIKEN cDNA 9930021J03 gene	-1.69014
320977	A330023F24Rik	RIKEN cDNA A330023F24 gene	-2.46574
639634	Aadacl2	arylacetamide deacetylase-like 2	2.56484
23923	Aadat	aminoadipate aminotransferase	1.66272
217265	Abca5	ATP-binding cassette, sub-family A (ABC1), member 5	-1.51348
18671	Abcb1a	ATP-binding cassette, sub-family B (MDR/TAP), member 1A	-1.72316
20928	Abcc9	ATP-binding cassette, sub-family C (CFTR/MRP), member 9	-1.62757
80908	Abo	ABO blood group (transferase A, alpha 1-3-N-acetylgalactosaminyltransferase, transferase B, alpha 1-3-galactosyltransferase)	2.65651
100705	Acacb	acetyl-Coenzyme A carboxylase beta	-1.60316
171168	Acer1	alkaline ceramidase 1	4.48118
11433	Acp5	acid phosphatase 5, tartrate resistant	2.71214
11459	Acta1	actin, alpha 1, skeletal muscle	4.30988
11474	Actn3	actinin alpha 3	2.1938
269275	Acvr1c	activin A receptor, type IC	-2.88739
11486	Ada	adenosine deaminase	3.09561
280668	Adam1a	a disintegrin and metallopeptidase domain 1a	-2.19217
11496	Adam22	a disintegrin and metallopeptidase domain 22	-2.01474
11501	Adam8	a disintegrin and metallopeptidase domain 8	1.5546
11504	Adamts1	a disintegrin-like and metallopeptidase (reprolysin type) with thrombospondin type 1 motif, 1	-1.72338
239337	Adamts12	a disintegrin-like and metallopeptidase (reprolysin type) with thrombospondin type 1 motif, 12	-3.12431
77739	Adamtsl1	ADAMTS-like 1	-2.04936
269959	Adamtsl3	ADAMTS-like 3	-1.58992
231821	Adap1	ArfGAP with dual PH domains 1	1.67282
432530	Adcy1	adenylate cyclase 1	-1.73876
11539	Adora1	adenosine A1 receptor	1.8915
11541	Adora2b	adenosine A2b receptor	1.51285
11542	Adora3	adenosine A3 receptor	2.54843
140497	AF251705	cDNA sequence AF251705	1.88095
106672	AI413582	expressed sequence AI413582	1.78073
381524	AI427809	expressed sequence AI427809	2.92313
229694	AI504432	expressed sequence AI504432	-2.02442
100043636	AI662270	expressed sequence AI662270	2.07608
238161	Akap6	A kinase (PRKA) anchor protein 6	-1.69213
14187	Akr1b8	aldo-keto reductase family 1, member B8	1.52678
237320	Aldh8a1	aldehyde dehydrogenase 8 family, member A1	2.02408
236266	Alms1	Alstrom syndrome 1 homolog (human)	-1.53385
11686	Alox12b	arachidonate 12-lipoxygenase, 12R type	6.61975
11687	Alox15	arachidonate 15-lipoxygenase	-2.11013
245847	Amdhd2	amidohydrolase domain containing 2	1.6396
27494	Amot	angiomotin	-1.55184
11730	Ang3	angiogenin, ribonuclease A family, member 3	-4.78611
219033	Ang4	angiogenin, ribonuclease A family, member 4	-4.09223
630952	Ang6	angiogenin, ribonuclease A family, member 6	-3.18578
232339	Ankrd26	ankyrin repeat domain 26	-1.75914
654824	Ankrd37	ankyrin repeat domain 37	2.35031
237615	Ankrd52	ankyrin repeat domain 52	-1.66624
27052	Aoah	acyloxyacyl hydrolase	2.36614
11754	Aoc3	amine oxidase, copper containing 3	-1.60659
11777	Ap3s1	adaptor-related protein complex 3, sigma 1 subunit	1.63137
54519	Apbb1ip	amyloid beta (A4) precursor protein-binding, family B, member 1 interacting protein	1.5243
64008	Aqp9	aquaporin 9	4.24019
244867	Arhgap20	Rho GTPase activating protein 20	-1.82357
71435	Arhgap21	Rho GTPase activating protein 21	-1.61268
268970	Arhgap28	Rho GTPase activating protein 28	-1.57032
330914	Arhgap32	Rho GTPase activating protein 32	-1.5045
11857	Arhgdib	Rho, GDP dissociation inhibitor (GDI) beta	1.54841
77669	Arhgef38	ho guanine nucleotide exchange factor (GEF) 38	-2.25983
219144	Arl11	ADP-ribosylation factor-like 11	2.22065
271970	Arsj	arylsulfatase J	-1.58493
66929	Asf1b	ASF1 anti-silencing function 1 homolog B (S. cerevisiae)	2.15083
11890	Asgr2	asialoglycoprotein receptor 2	3.97459
192195	Ash1l	ash1 (absent, small, or homeotic)-like (Drosophila)	-1.70058
67855	Asprv1	aspartic peptidase, retroviral-like 1	7.60628
11898	Ass1	argininosuccinate synthetase 1	1.62872
11910	Atf3	activating transcription factor 3	1.52534
11920	Atm	ataxia telangiectasia mutated homolog (human)	-1.55813
114143	Atp6v0b	ATPase, H+ transporting, lysosomal V0 subunit B	1.54904
242341	Atp6v0d2	ATPase, H+ transporting, lysosomal V0 subunit D2	2.50732
11974	Atp6v0e	ATPase, H+ transporting, lysosomal V0 subunit E	1.53884
66144	Atp6v1f	ATPase, H+ transporting, lysosomal V1 subunit F	1.51221
11977	Atp7a	ATPase, Cu++ transporting, alpha polypeptide	-1.60072
20877	Aurkb	aurora kinase B	2.5942
319974	Auts2	autism susceptibility candidate 2	-1.52083
54140	Avpr1a	arginine vasopressin receptor 1A	-2.31792
245533	Awat1	acyl-CoA wax alcohol acyltransferase 1	111.037
245532	Awat2	acyl-CoA wax alcohol acyltransferase 2	3.61819
320871	B230206H07Rik	RIKEN cDNA B230206H07 gene	-4.85208
26878	B3galt2	UDP-Gal:betaGlcNAc beta 1,3-galactosyltransferase, polypeptide 2	-3.76927
227327	B3gnt7	UDP-GlcNAc:betaGal beta-1,3-N-acetylglucosaminyltransferase 7	1.88552
232984	B3gnt8	UDP-GlcNAc:betaGal beta-1,3-N-acetylglucosaminyltransferase 8	1.74261
320148	B430306N03Rik	RIKEN cDNA B430306N03 gene	5.84575
14421	B4galnt1	beta-1,4-N-acetyl-galactosaminyl transferase 1	1.51326
70350	Basp1	brain abundant, membrane attached signal protein 1	2.08098
53314	Batf	basic leucine zipper transcription factor, ATF-like	1.94652
100042165	BC005561	cDNA sequence BC005561	-1.74792
229003	BC006779	cDNA sequence BC006779	-1.6691
242125	BC037703	cDNA sequence BC037703	8.03179
381101	BC048355	cDNA sequence BC048355	2.05311
12032	Bcan	brevican	-2.02573
12044	Bcl2a1a	B-cell leukemia/lymphoma 2 related protein A1a	2.33058
12045	Bcl2a1b	B-cell leukemia/lymphoma 2 related protein A1b	2.87351
80288	Bcl9l	B-cell CLL/lymphoma 9-like	-1.5659
320376	Bcorl1	BCL6 co-repressor-like 1	-1.6094
544971	Bdp1	B double prime 1, subunit of RNA polymerase III transcription initiation factor IIIB	-1.52069
320705	Bend6	BEN domain containing 6	1.96261
12069	Bex2	brain expressed X-linked 2	-5.41167
406217	Bex4	brain expressed gene 4	-2.45957
20893	Bhlhe40	basic helix-loop-helix family, member e40	1.5585
12211	Birc6	baculoviral IAP repeat-containing 6	-1.5926
17060	Blnk	B-cell linker	2.14958
12162	Bmp7	bone morphogenetic protein 7	-2.21094
73230	Bmper	BMP-binding endothelial regulator	-1.64004
12168	Bmpr2	bone morphogenic protein receptor, type II (serine/threonine kinase)	-2.02718
665775	Bod1l	biorientation of chromosomes in cell division 1-like	-1.50312
66162	Bola2	bolA-like 2 (E. coli)	1.58737
270757	Bpil2	bactericidal/permeability-increasing protein-like 2	7.3458
620078	C130026I21Rik	RIKEN cDNA C130026I21 gene	3.34162
12259	C1qa	complement component 1, q subcomponent, alpha polypeptide	2.17651
12260	C1qb	complement component 1, q subcomponent, beta polypeptide	2.2323
12262	C1qc	complement component 1, q subcomponent, C chain	2.30068
75697	C2cd4b	C2 calcium-dependent domain containing 4B	2.42773
101744	C330005M16Rik	RIKEN cDNA C330005M16 gene	2.6815
208111	C330019L16Rik	RIKEN cDNA C330019L16 gene	-1.65772
12267	C3ar1	complement component 3a receptor 1	2.5286
12273	C5ar1	complement component 5a receptor 1	-1.74714
12288	Cacna1c	calcium channel, voltage-dependent, L type, alpha 1C subunit	-1.82283
12289	Cacna1d	calcium channel, voltage-dependent, L type, alpha 1D subunit	-1.73153
12296	Cacnb2	calcium channel, voltage-dependent, beta 2 subunit	-1.80435
12299	Cacng1	calcium channel, voltage-dependent, gamma subunit 1	3.99459
80796	Calm4	calmodulin 4	7.79865
70405	Calml3	calmodulin-like 3	1.67877
12332	Capg	capping protein (actin filament), gelsolin-like	1.75989
69543	Capns2	calpain, small subunit 2	3.65289
12353	Car6	carbonic anhydrase 6	4.12574
170720	Card14	caspase recruitment domain family, member 14	2.97193
12365	Casp14	caspase 14	3.47839
12363	Casp4	caspase 4, apoptosis-related cysteine peptidase	1.63959
12372	Casq1	calsequestrin 1	1.58026
51938	Ccdc39	coiled-coil domain containing 39	-1.52049
70385	Ccdc99	coiled-coil domain containing 99	2.34991
20292	Ccl11	chemokine (C-C motif) ligand 11	1.69177
20293	Ccl12	chemokine (C-C motif) ligand 12	4.96883
20295	Ccl17	chemokine (C-C motif) ligand 17	5.64284
20296	Ccl2	chemokine (C-C motif) ligand 2	15.2571
20297	Ccl20	chemokine (C-C motif) ligand 20	4.11733
20299	Ccl22	chemokine (C-C motif) ligand 22	5.23426
20302	Ccl3	chemokine (C-C motif) ligand 3	53.6907
20303	Ccl4	chemokine (C-C motif) ligand 4	12.5647
20304	Ccl5	chemokine (C-C motif) ligand 5	1.72878
20305	Ccl6	chemokine (C-C motif) ligand 6	3.70947
20306	Ccl7	chemokine (C-C motif) ligand 7	9.31193
20307	Ccl8	chemokine (C-C motif) ligand 8	5.55877
20308	Ccl9	chemokine (C-C motif) ligand 9	4.90592
12428	Ccna2	cyclin A2	2.3688
12442	Ccnb2	cyclin B2	2.2859
380694	Ccnjl	cyclin J-like	-1.80522
12768	Ccr1	chemokine (C-C motif) receptor 1	2.18137
12774	Ccr5	chemokine (C-C motif) receptor 5	1.87932
12775	Ccr7	chemokine (C-C motif) receptor 7	2.6831
235505	Cd109	CD109 antigen	1.60343
12475	Cd14	CD14 antigen	2.01527
68891	Cd177	CD177 antigen	1.90556
57781	Cd200r1	CD200 receptor 1	2.42834
271375	Cd200r2	Cd200 receptor 2	16.4242
239849	Cd200r4	CD200 receptor 4	4.31593
246278	Cd207	CD207 antigen	2.13751
60533	Cd274	CD274 antigen	1.63344
217303	Cd300a	CD300A antigen	3.74478
217304	Cd300lb	CD300 antigen like family member B	1.67837
246746	Cd300lf	CD300 antigen like family member F	3.25351
12493	Cd37	CD37 antigen	1.63528
12500	Cd3d	CD3 antigen, delta polypeptide	1.82469
12504	Cd4	CD4 antigen	3.12688
23833	Cd52	CD52 antigen	1.80703
12508	Cd53	CD53 antigen	1.97587
12511	Cd6	CD6 antigen	2.35651
12512	Cd63	CD63 antigen	1.64589
12519	Cd80	CD80 antigen	2.96188
12522	Cd83	CD83 antigen	2.48262
12523	Cd84	CD84 antigen	2.63441
12524	Cd86	CD86 antigen	2.47641
12534	Cdk1	cyclin-dependent kinase 1	2.44513
57810	Cdon	cell adhesion molecule-related/down-regulated by oncogenes	-1.64834
101434	Ceacam15	carcinoembryonic antigen-related cell adhesion molecule 15	3.55672
319930	Ceacam19	carcinoembryonic antigen-related cell adhesion molecule 19	6.37019
12608	Cebpb	CCAAT/enhancer binding protein (C/EBP), beta	1.51655
53883	Celsr2	cadherin, EGF LAG seven-pass G-type receptor 2 (flamingo homolog, Drosophila)	-1.63046
60411	Cenpk	centromere protein K	3.41468
74081	Cep350	centrosomal protein 350	-1.66245
14962	Cfb	complement factor B	1.7755
18636	Cfp	complement factor properdin	1.50856
12642	Ch25h	cholesterol 25-hydroxylase	7.83145
71389	Chd6	chromodomain helicase DNA binding protein 6	-1.50166
104183	Chi3l4	chitinase 3-like 4	8.24723
71884	Chit1	chitinase 1 (chitotriosidase)	3.51373
12684	Cideb	cell death-inducing DNA fragmentation factor, alpha subunit-like effector B	3.03354
80986	Ckap2	cytoskeleton associated protein 2	2.32773
23844	Clca3	chloride channel calcium activated 3	8.41522
239931	Cldn17	claudin 17	2.65651
232413	Clec12a	C-type lectin domain family 12, member a	1.68518
17474	Clec4d	C-type lectin domain family 4, member d	4.83633
56619	Clec4e	C-type lectin domain family 4, member e	3.22659
56620	Clec4n	C-type lectin domain family 4, member n	3.17019
23845	Clec5a	C-type lectin domain family 5, member a	14.0062
102545	Cmtm7	CKLF-like MARVEL transmembrane domain containing 7	1.60588
76469	Cmya5	cardiomyopathy associated 5	-1.77209
72383	Cnfn	cornifelin	9.66288
12804	Cntfr	ciliary neurotrophic factor receptor	-1.66764
12805	Cntn1	contactin 1	-1.50732
12816	Col12a1	collagen, type XII, alpha 1	-2.15015
373864	Col27a1	collagen, type XXVII, alpha 1	-1.54064
12830	Col4a5	collagen, type IV, alpha 5	-1.52139
12831	Col5a1	collagen, type V, alpha 1	-1.62684
53419	Corin	corin	-1.58914
216961	Coro6	coronin 6	-1.80795
72042	Cotl1	coactosin-like 1 (Dictyostelium)	1.58809
71791	Cpa4	carboxypeptidase A4	2.99758
240058	Cpne5	copine V	-5.04221
56264	Cpxm1	carboxypeptidase X 1 (M14 family)	1.67037
12904	Crabp2	cellular retinoic acid binding protein II	3.51192
74175	Crct1	cysteine-rich C-terminal 1	10.9727
231991	Creb5	cAMP responsive element binding protein 5	-1.89675
263764	Creg2	cellular repressor of E1A-stimulated genes 2	3.84454
11571	Crisp1	cysteine-rich secretory protein 1	3.10216
57914	Crlf2	cytokine receptor-like factor 2	1.74095
12981	Csf2	colony stimulating factor 2 (granulocyte-macrophage)	3.23405
12982	Csf2ra	colony stimulating factor 2 receptor, alpha, low-affinity (granulocyte-macrophage)	1.6976
12983	Csf2rb	colony stimulating factor 2 receptor, beta, low-affinity (granulocyte-macrophage)	1.55838
13012	Cst8	cystatin 8 (cystatin-related epididymal spermatogenic)	-4.08797
209294	Csta	cystatin A	3.0717
13014	Cstb	cystatin B	1.76078
12477	Ctla4	cytotoxic T-lymphocyte-associated protein 4	4.14706
13030	Ctsb	cathepsin B	1.5261
13033	Ctsd	cathepsin D	2.09625
13040	Ctss	cathepsin S	1.73301
64138	Ctsz	cathepsin Z	1.83858
30785	Cttnbp2	cortactin binding protein 2	-2.44331
629147	Ctxn3	cortexin 3	1.58175
14825	Cxcl1	chemokine (C-X-C motif) ligand 1	11.9697
15945	Cxcl10	chemokine (C-X-C motif) ligand 10	2.40367
56066	Cxcl11	chemokine (C-X-C motif) ligand 11	3.23149
20310	Cxcl2	chemokine (C-X-C motif) ligand 2	6.01727
330122	Cxcl3	chemokine (C-X-C motif) ligand 3	7.47011
20311	Cxcl5	chemokine (C-X-C motif) ligand 5	6.25785
17329	Cxcl9	chemokine (C-X-C motif) ligand 9	3.29468
13057	Cyba	cytochrome b-245, alpha polypeptide	1.90829
73649	Cybrd1	cytochrome b reductase 1	-1.65159
232174	Cyp26b1	cytochrome P450, family 26, subfamily b, polypeptide 1	-1.73077
277753	Cyp4a12a	cytochrome P450, family 4, subfamily a, polypeptide 12a	1.59212
13123	Cyp7b1	cytochrome P450, family 7, subfamily b, polypeptide 1	1.65177
72318	Cyth4	cytohesin 4	1.59205
241944	D3Ertd254e	DNA segment, Chr 3, ERATO Doi 254, expressed	-1.51467
330286	D630045J12Rik	RIKEN cDNA D630045J12 gene	-1.55483
442834	D830031N03Rik	RIKEN cDNA D830031N03 gene	-2.4002
244418	D8Ertd82e	DNA segment, Chr 8, ERATO Doi 82, expressed	-1.53825
100662	D930016D06Rik	RIKEN cDNA D930016D06 gene	-1.61961
13134	Dach1	dachshund 1 (Drosophila)	-2.02974
76747	Dapl1	death associated protein-like 1	4.87812
195208	Dcdc2a	doublecortin domain containing 2a	-1.7095
233651	Dchs1	dachsous 1 (Drosophila)	-2.06251
66422	Dctpp1	dCTP pyrophosphatase 1	1.67606
26900	Ddx3y	DEAD (Asp-Glu-Ala-Asp) box polypeptide 3, Y-linked	2.13041
56519	Defb4	defensin beta 4	6.67173
329877	Dennd4c	DENN/MADD domain containing 4C	-1.64935
320560	Dennd5b	DENN/MADD domain containing 5B	-1.52395
232449	Dera	2-deoxyribose-5-phosphate aldolase homolog (C. elegans)	1.61494
70377	Derl3	Der1-like domain family, member 3	1.88076
13370	Dio1	deiodinase, iodothyronine, type I	1.82937
68203	Diras2	DIRAS family, GTP-binding RAS-like 2	-1.51062
214240	Disp2	dispatched homolog 2 (Drosophila)	-1.62616
13388	Dll1	delta-like 1 (Drosophila)	-1.70204
13393	Dlx3	distal-less homeobox 3	2.81448
73712	Dmkn	dermokine	1.99749
240283	Dmxl1	Dmx-like 1	-1.51416
110084	Dnahc1	dynein, axonemal, heavy chain 1	-2.29419
56087	Dnahc10	dynein, axonemal, heavy chain 10	-2.03756
13411	Dnahc11	dynein, axonemal, heavy chain 11	-1.6408
110082	Dnahc5	dynein, axonemal, heavy chain 5	-1.66607
330355	Dnahc6	dynein, axonemal, heavy chain 6	-1.74177
208869	Dock3	dedicator of cyto-kinesis 3	3.88284
83768	Dpp7	dipeptidylpeptidase 7	1.86256
233115	Dpy19l3	dpy-19-like 3 (C. elegans)	-1.54149
13497	Drp2	dystrophin related protein 2	-1.7517
13505	Dsc1	desmocollin 1	3.83049
13507	Dsc3	desmocollin 3	3.72531
13510	Dsg1a	desmoglein 1 alpha	3.55878
13512	Dsg3	desmoglein 3	2.46609
213696	Duoxa1	dual oxidase maturation factor 1	3.00973
27389	Dusp13	dual specificity phosphatase 13	3.17457
110350	Dync2h1	dynein cytoplasmic 2 heavy chain 1	-1.75838
13586	Ear1	eosinophil-associated, ribonuclease A family, member 1	-4.23991
93726	Ear11	eosinophil-associated, ribonuclease A family, member 11	6.23709
54159	Ear5	eosinophil-associated, ribonuclease A family, member 5	12.3539
93719	Ear6	eosinophil-associated, ribonuclease A family, member 6	29.7339
50498	Ebi3	Epstein-Barr virus induced gene 3	2.33103
13616	Edn3	endothelin 3	-1.62298
98363	Efhd1	EF hand domain containing 1	-2.22255
214403	EG214403	predicted gene, EG214403	2.43677
239528	Eif2c2	eukaryotic translation initiation factor 2C, 2	-1.91284
13714	Elk4	ELK4, member of ETS oncogene family	-1.60145
83603	Elovl4	elongation of very long chain fatty acids (FEN1/Elo2, SUR4/Elo3, yeast)-like 4	2.00696
319670	Eml5	echinoderm microtubule associated protein like 5	-1.58271
13732	Emp3	epithelial membrane protein 3	1.67025
52614	Emr4	EGF-like module containing, mucin-like, hormone receptor-like sequence 4	1.74023
13838	Epha4	Eph receptor A4	-1.53867
13841	Epha7	Eph receptor A7	-1.71729
14017	Evi2a	ecotropic viral integration site 2a	1.76332
14038	Expi	extracellular proteinase inhibitor	6.22118
14064	F2rl2	coagulation factor II (thrombin) receptor-like 2	2.8202
14071	F9	coagulation factor IX	1.55034
14080	Fabp1	fatty acid binding protein 1, liver	-2.28078
16592	Fabp5	fatty acid binding protein 5, epidermal	2.525
225358	Fam13b	family with sequence similarity 13, member B	-1.51003
245622	Fam199x	family with sequence similarity 199, X-linked	-1.63251
106014	Fam19a5	family with sequence similarity 19, member A5	2.18058
80752	Fam20c	family with sequence similarity 20, member C	1.84449
667742	Fam38b	family with sequence similarity 38, member B	-2.30073
109212	Fam64a	family with sequence similarity 64, member A	2.83027
69627	Fam89a	family with sequence similarity 89, member A	-3.07146
330450	Far2	fatty acyl CoA reductase 2	-3.9783
14107	Fat1	FAT tumor suppressor homolog 1 (Drosophila)	-1.87336
270120	Fat3	FAT tumor suppressor homolog 3 (Drosophila)	-1.85578
329628	Fat4	FAT tumor suppressor homolog 4 (Drosophila)	-2.03125
14118	Fbn1	fibrillin 1	-1.74367
14127	Fcer1g	Fc receptor, IgE, high affinity I, gamma polypeptide	2.16094
14130	Fcgr2b	Fc receptor, IgG, low affinity IIb	2.82965
14131	Fcgr3	Fc receptor, IgG, low affinity III	2.14293
246256	Fcgr4	Fc receptor, IgG, low affinity IV	2.63376
225288	Fhod3	formin homology 2 domain containing 3	-1.93432
60344	Fign	fidgetin	-2.48655
68655	Fndc1	fibronectin type III domain containing 1	-1.5063
20371	Foxp3	forkhead box P3	5.96276
14293	Fpr1	formyl peptide receptor 1	-1.72753
14289	Fpr2	formyl peptide receptor 2	-1.74807
666060	Frmpd1	FERM and PDZ domain containing 1	-1.94511
72313	Fryl	furry homolog-like (Drosophila)	-1.62072
14086	Fscn1	fascin homolog 1, actin bundling protein (Strongylocentrotus purpuratus)	2.11288
14319	Fth1	ferritin heavy chain 1	1.59101
14325	Ftl1	ferritin light chain 1	1.68298
57780	Fxyd7	FXYD domain-containing ion transport regulator 7	-3.41135
23882	Gadd45g	growth arrest and DNA-damage-inducible 45 gamma	1.5694
207839	Galnt6	UDP-N-acetyl-alpha-D-galactosamine:polypeptide N-acetylgalactosaminyltransferase 6	2.24722
237436	Gas2l3	growth arrest-specific 2 like 3	2.23164
67092	Gatm	glycine amidinotransferase (L-arginine:glycine amidinotransferase)	1.74205
23886	Gdf15	growth differentiation factor 15	9.81631
14590	Ggh	gamma-glutamyl hydrolase	1.60282
14599	Gh	growth hormone	2.96603
11605	Gla	galactosidase, alpha	2.23926
104174	Gldc	glycine decarboxylase	1.8736
73690	Glipr1	GLI pathogenesis-related 1 (glioma)	2.03013
226075	Glis3	GLIS family zinc finger 3	-2.04398
14658	Glrb	glycine receptor, beta subunit	5.20361
100034251	Gm11428	predicted gene 11428	14.1903
229599	Gm129	predicted gene 129	-1.58828
100043424	Gm14005	predicted gene 14005	2.00882
100044509	Gm14378	predicted gene 14378	-3.31095
329436	Gm14461	predicted gene 14461	5.75311
245423	Gm364	predicted gene 364	5.52578
207806	Gm608	predicted gene 608	-1.57443
665033	Gm7455	predicted gene 7455	-1.70751
380732	Gm885	predicted gene 885	2.30405
225443	Gm94	predicted gene 94	6.45993
14676	Gna15	guanine nucleotide binding protein, alpha 15	1.95181
67133	Gp2	glycoprotein 2 (zymogen granule membrane)	-3.37562
93695	Gpnmb	glycoprotein (transmembrane) nmb	7.1107
574402	Gpr17	G protein-coupled receptor 17	-4.56778
229323	Gpr171	G protein-coupled receptor 171	2.40933
381413	Gpr176	G protein-coupled receptor 176	3.31969
321019	Gpr183	G protein-coupled receptor 183	2.06155
80910	Gpr84	G protein-coupled receptor 84	4.81099
84111	Gpr87	G protein-coupled receptor 87	2.97181
64297	Gprc5b	G protein-coupled receptor, family C, group 5, member B	-1.52065
268527	Greb1	gene regulated by estrogen in breast cancer protein	-6.95925
14799	Gria1	glutamate receptor, ionotropic, AMPA1 (alpha 1)	-1.68585
14807	Grik3	glutamate receptor, ionotropic, kainate 3	-2.48797
108071	Grm5	glutamate receptor, metabotropic 5	3.21469
57911	Gsdma	gasdermin A	5.37731
83492	Gsdmc	gasdermin C	2.76201
269994	Gsg1l	GSG1-like	-2.22281
29870	Gtse1	G two S phase expressed protein 1	2.72262
74174	Gtsf1	gametocyte specific factor 1	5.31303
110006	Gusb	glucuronidase, beta	1.55836
14955	H19	H19 fetal liver mRNA	3.04133
14961	H2-Ab1	histocompatibility 2, class II antigen A, beta 1	1.54454
15118	Has3	hyaluronan synthase 3	2.08465
15163	Hcls1	hematopoietic cell specific Lyn substrate 1	1.52476
15203	Heph	hephaestin	-1.89493
15204	Herc2	hect (homologous to the E6-AP (UBE3A) carboxyl terminus) domain and RCC1 (CHC1)-like domain (RLD) 2	-1.59065
15206	Hes2	hairy and enhancer of split 2 (Drosophila)	-2.13521
15211	Hexa	hexosaminidase A	1.529
15245	Hhip	Hedgehog-interacting protein	-1.74017
14957	Hist1h1d	histone cluster 1, H1d	2.92143
212032	Hk3	hexokinase 3	2.41757
219150	Hmbox1	homeobox containing 1	-1.77437
545370	Hmcn1	hemicentin 1	-2.66123
15368	Hmox1	heme oxygenase (decycling) 1	1.60167
320191	Hook3	hook homolog 3 (Drosophila)	-1.50447
15442	Hpse	heparanase	2.09483
15460	Hr	hairless	-1.56455
68723	Hrnr	hornerin	5.26838
15484	Hsd11b2	hydroxysteroid 11-beta dehydrogenase 2	2.88649
73442	Hspa12a	heat shock protein 12A	-1.67173
15507	Hspb1	heat shock protein 1	1.81626
15528	Hspe1	heat shock protein 1 (chaperonin 10)	1.52481
15530	Hspg2	perlecan (heparan sulfate proteoglycan 2)	-2.24565
15560	Htr2c	5-hydroxytryptamine (serotonin) receptor 2C	-8.70456
15566	Htr7	5-hydroxytryptamine (serotonin) receptor 7	3.39384
59026	Huwe1	HECT, UBA and WWE domain containing 1	-1.59941
15586	Hyal1	hyaluronoglucosaminidase 1	-1.53476
244653	Hydin	hydrocephalus inducing	-2.12844
320678	Iffo1	intermediate filament family orphan 1	-1.52885
65972	Ifi30	interferon gamma inducible protein 30	1.58285
16069	Igj	immunoglobulin joining chain	2.16972
242050	Igsf10	immunoglobulin superfamily, member 10	-1.58795
78908	Igsf3	immunoglobulin superfamily, member 3	-1.67058
56489	Ikbke	inhibitor of kappaB kinase epsilon	1.69364
16154	Il10ra	interleukin 10 receptor, alpha	1.58919
16160	Il12b	interleukin 12b	5.90694
16175	Il1a	interleukin 1 alpha	2.52606
54450	Il1f5	interleukin 1 family, member 5 (delta)	3.90968
54448	Il1f6	interleukin 1 family, member 6	5.52076
69677	Il1f8	interleukin 1 family, member 8	2.71832
215257	Il1f9	interleukin 1 family, member 9	2.74915
16178	Il1r2	interleukin 1 receptor, type II	2.95456
16181	Il1rn	interleukin 1 receptor antagonist	3.11883
16188	Il3ra	interleukin 3 receptor, alpha chain	1.50316
227195	Ino80d	INO80 complex subunit D	-1.63759
27356	Insl6	insulin-like 6	3.90474
404710	Iqgap3	IQ motif containing GTPase activating protein 3	2.29761
27056	Irf5	interferon regulatory factor 5	1.66092
16365	Irg1	immunoresponsive gene 1	3.84699
16407	Itgae	integrin alpha E, epithelial-associated	1.80431
16409	Itgam	integrin alpha M	1.78801
16411	Itgax	integrin alpha X	2.06025
16414	Itgb2	integrin beta 2	1.75018
209378	Itih5	inter-alpha (globulin) inhibitor H5	-1.5522
16429	Itln1	intelectin 1 (galactofuranose binding)	2.698
71912	Jsrp1	junctional sarcoplasmic reticulum protein 1	4.09748
16491	Kcna3	potassium voltage-gated channel, shaker-related subfamily, member 3	-3.94563
16498	Kcnab2	potassium voltage-gated channel, shaker-related subfamily, beta member 2	1.5649
16504	Kcnc3	potassium voltage gated channel, Shaw-related subfamily, member 3	-1.79149
16534	Kcnn4	potassium intermediate/small conductance calcium-activated channel, subfamily N, member 4	2.41524
63830	Kcnq1ot1	KCNQ1 overlapping transcript 1	-1.85093
207474	Kctd12b	potassium channel tetramerisation domain containing 12b	-1.52824
216850	Kdm6b	KDM1 lysine (K)-specific demethylase 6B	-1.59106
668303	Kif26a	kinesin family member 26A	-1.52436
269152	Kif26b	kinesin family member 26B	-1.72413
170643	Kirrel	kin of IRRE like (Drosophila)	-1.59419
69540	Klk10	kallikrein related-peptidase 10	2.62398
23993	Klk7	kallikrein related-peptidase 7 (chymotryptic, stratum corneum)	3.97652
101533	Klk9	kallikrein related-peptidase 9	2.81894
170733	Klra17	killer cell lectin-like receptor, subfamily A, member 17	5.32108
16634	Klra3	killer cell lectin-like receptor, subfamily A, member 3	5.18149
80782	Klrb1b	killer cell lectin-like receptor subfamily B member 1B	1.67642
50928	Klrg1	killer cell lectin-like receptor subfamily G, member 1	4.59885
433619	Kprp	keratinocyte expressed, proline-rich	5.94362
16664	Krt14	keratin 14	1.6315
16670	Krt32	keratin 32	3.16288
16682	Krt4	keratin 4	25.7971
110308	Krt5	keratin 5	2.12153
16687	Krt6a	keratin 6A	2.96167
16688	Krt6b	keratin 6B	2.65651
332131	Krt78	keratin 78	8.71448
64661	Krtdap	keratinocyte differentiation associated protein	10.5006
70789	Kynu	kynureninase (L-kynurenine hydrolase)	3.56561
16763	Lad1	ladinin	1.70046
16773	Lama2	laminin, alpha 2	-1.66031
16774	Lama3	laminin, alpha 3	-1.64058
16775	Lama4	laminin, alpha 4	-1.52355
16776	Lama5	laminin, alpha 5	-1.66853
236285	Lancl3	LanC lantibiotic synthetase component C-like 3 (bacterial)	-3.78855
102436	Lars2	leucyl-tRNA synthetase, mitochondrial	2.3189
67127	Lce1a1	late cornified envelope 1A1	5.08173
73722	Lce1a2	late cornified envelope 1A2	4.66061
68720	Lce1b	late cornified envelope 1B	3.95503
73719	Lce1c	late cornified envelope 1C	4.20184
69611	Lce1d	late cornified envelope 1D	4.95773
68694	Lce1e	late cornified envelope 1E	3.95503
67828	Lce1f	late cornified envelope 1F	3.95503
66195	Lce1g	late cornified envelope 1G	3.74425
67718	Lce1h	late cornified envelope 1H	3.347
76585	Lce1i	late cornified envelope 1I	3.04095
73730	Lce1l	late cornified envelope 1L	3.17051
66203	Lce1m	late cornified envelope 1M	2.35644
545548	Lce3a	late cornified envelope 3A	6.13047
94060	Lce3c	late cornified envelope 3C	5.5971
69520	Lce3f	late cornified envelope 3F	4.58786
227627	Lcn13	lipocalin 13	2.26233
16819	Lcn2	lipocalin 2	4.78058
212391	Lcor	ligand dependent nuclear receptor corepressor	-2.21782
16822	Lcp2	lymphocyte cytosolic protein 2	1.61034
16852	Lgals1	lectin, galactose binding, soluble 1	1.62941
16854	Lgals3	lectin, galactose binding, soluble 3	2.05022
16858	Lgals7	lectin, galactose binding, soluble 7	4.47249
329252	Lgr6	leucine-rich repeat-containing G protein-coupled receptor 6	-2.11417
218454	Lhfpl2	lipoma HMGIC fusion partner-like 2	3.49136
240633	Lipk	lipase, family member K	2.73887
78753	Lipm	lipase, family member M	4.54257
16939	Lor	loricrin	7.51471
78134	Lpar4	lysophosphatidic acid receptor 4	-2.46568
270084	Lpcat2	lysophosphatidylcholine acyltransferase 2	1.62923
330814	Lphn1	latrophilin 1	-1.56694
99633	Lphn2	latrophilin 2	-1.5053
210126	Lpp	LIM domain containing preferred translocation partner in lipoma	-1.56998
107321	Lpxn	leupaxin	2.74998
70144	Lrch3	leucine-rich repeats and calponin homology (CH) domain containing 3	-1.56084
76905	Lrg1	leucine-rich alpha-2-glycoprotein 1	1.82973
16971	Lrp1	low density lipoprotein receptor-related protein 1	-1.56313
239393	Lrp12	low density lipoprotein-related protein 12	2.45929
14725	Lrp2	low density lipoprotein receptor-related protein 2	-1.6036
320974	Lrrn4	leucine rich repeat neuronal 4	-1.75999
16994	Ltb	lymphotoxin B	1.71525
68468	Ly6g6c	lymphocyte antigen 6 complex, locus G6C	1.99717
57248	Ly6i	lymphocyte antigen 6 complex, locus I	32.4688
17084	Ly86	lymphocyte antigen 86	2.07668
17085	Ly9	lymphocyte antigen 9	2.79521
69541	Lyg1	lysozyme G-like 1	3.45504
72434	Lypd3	Ly6/Plaur domain containing 3	4.96622
17105	Lyz2	lysozyme 2	1.54091
56150	Mad2l1	MAD2 mitotic arrest deficient-like 1 (yeast)	1.78504
140481	Man2a2	mannosidase 2, alpha 2	-1.54945
70024	Mcm10	minichromosome maintenance deficient 10 (S. cerevisiae)	2.33643
100019	Mdn1	midasin homolog (yeast)	-1.8184
59024	Med12	mediator of RNA polymerase II transcription, subunit 12 homolog (yeast)	-1.70825
17279	Melk	maternal embryonic leucine zipper kinase	2.17758
210029	Metrnl	meteorin, glial cell differentiation regulator-like	1.90137
29808	Mga	MAX gene associated	-1.58064
232714	Mgam	maltase-glucoamylase	8.73093
194401	Mical3	microtubule associated monoxygenase, calponin and LIM domain containing 3	-1.72527
231830	Micall2	MICAL-like 2	1.60851
17345	Mki67	antigen identified by monoclonal antibody Ki 67	1.86137
214162	Mll1	myeloid/lymphoid or mixed-lineage leukemia 1	-1.93245
17381	Mmp12	matrix metallopeptidase 12	33.7758
58223	Mmp19	matrix metallopeptidase 19	2.45139
17392	Mmp3	matrix metallopeptidase 3	1.51383
17395	Mmp9	matrix metallopeptidase 9	3.44097
68591	Mocos	molybdenum cofactor sulfurase	1.64154
381269	Mreg	melanoregulin	3.30956
94065	Mrpl34	mitochondrial ribosomal protein L34	1.55031
66047	Mrpl54	mitochondrial ribosomal protein L54	1.5651
67994	Mrps11	mitochondrial ribosomal protein S11	1.52795
24030	Mrps12	mitochondrial ribosomal protein S12	1.51171
73656	Ms4a6c	membrane-spanning 4-domains, subfamily A, member 6C	1.68936
68774	Ms4a6d	membrane-spanning 4-domains, subfamily A, member 6D	2.67419
109225	Ms4a7	membrane-spanning 4-domains, subfamily A, member 7	3.86811
20288	Msr1	macrophage scavenger receptor 1	5.43249
17752	Mt4	metallothionein 4	8.17617
17755	Mtap1b	microtubule-associated protein 1B	-1.63494
17768	Mthfd2	methylenetetrahydrofolate dehydrogenase (NAD+ dependent), methenyltetrahydrofolate cyclohydrolase	2.30344
140474	Muc4	mucin 4	-1.60178
74180	Muc5b	mucin 5, subtype B, tracheobronchial	-2.31478
17121	Mxd3	Max dimerization protein 3	3.27277
109272	Mybpc1	myosin binding protein C, slow-type	3.87515
233199	Mybpc2	myosin binding protein C, fast-type	1.83616
53311	Mybph	myosin binding protein H	2.85543
17879	Myh1	myosin, heavy polypeptide 1, skeletal muscle, adult	4.43299
77579	Myh10	myosin, heavy polypeptide 10, non-muscle	-1.54826
17884	Myh4	myosin, heavy polypeptide 4, skeletal muscle	5.26838
17888	Myh6	myosin, heavy polypeptide 6, cardiac muscle, alpha	-1.61717
17885	Myh8	myosin, heavy polypeptide 8, skeletal muscle, perinatal	11.1965
17897	Myl3	myosin, light polypeptide 3	1.66134
228785	Mylk2	myosin, light polypeptide kinase 2, skeletal muscle	1.86115
238564	Mylk4	myosin light chain kinase family, member 4	-1.60208
17907	Mylpf	myosin light chain, phosphorylatable, fast skeletal muscle	2.73771
17909	Myo10	myosin X	-1.61422
17910	Myo15	myosin XV	2.91983
17919	Myo5b	myosin VB	-1.53066
58916	Myot	myotilin	3.01062
59011	Myoz1	myozenin 1	7.46117
170947	Myoz3	myozenin 3	2.1357
320713	Mysm1	myb-like, SWIRM and MPN domains 1	-1.61515
244349	Myst3	MYST histone acetyltransferase (monocytic leukemia) 3	-1.66021
230085	N28178	expressed sequence N28178	-2.20418
215690	Nav1	neuron navigator 1	-1.65208
26422	Nbea	neurobeachin	-1.76661
54392	Ncapg	non-SMC condensin I complex, subunit G	2.19975
233038	Nccrp1	non-specific cytotoxic cell receptor protein 1 homolog (zebrafish)	4.76955
17969	Ncf1	neutrophil cytosolic factor 1	1.79833
17972	Ncf4	neutrophil cytosolic factor 4	2.24373
105855	Nckap1l	NCK associated protein 1 like	1.5014
407785	Ndufs6	NADH dehydrogenase (ubiquinone) Fe-S protein 6	1.53129
17996	Neb	nebulin	1.80421
59126	Nek6	NIMA (never in mitosis gene a)-related expressed kinase 6	1.62959
18015	Nf1	neurofibromatosis 1	-1.57073
54446	Nfat5	nuclear factor of activated T-cells 5	-1.92283
18037	Nfkbie	nuclear factor of kappa light polypeptide gene enhancer in B-cells inhibitor, epsilon	2.2165
80859	Nfkbiz	nuclear factor of kappa light polypeptide gene enhancer in B-cells inhibitor, zeta	1.57339
97086	Nhedc2	Na+/H+ exchanger domain containing 2	5.46246
52530	Nhp2	NHP2 ribonucleoprotein homolog (yeast)	1.65552
215819	Nhsl1	NHS-like 1	-1.77808
100042480	Nhsl2	NHS-like 2	-1.6644
80885	Niacr1	niacin receptor 1	1.96539
18081	Ninj1	ninjurin 1	1.54256
70701	Nipal1	NIPA-like domain containing 1	-1.83379
214112	Nipal4	NIPA-like domain containing 4	2.54302
69547	Nkpd1	NTPase, KAP family P-loop domain containing 1	4.45544
18087	Nktr	natural killer tumor recognition sequence	-1.52765
56183	Nmu	neuromedin U	2.89778
18111	Nnat	neuronatin	1.83889
66181	Nop10	NOP10 ribonucleoprotein homolog (yeast)	1.50847
18128	Notch1	Notch gene homolog 1 (Drosophila)	-1.72827
18129	Notch2	Notch gene homolog 2 (Drosophila)	-1.72141
18131	Notch3	Notch gene homolog 3 (Drosophila)	-1.54455
384569	Nova2	neuro-oncological ventral antigen 2	-1.5497
241275	Noxa1	NADPH oxidase activator 1	2.58899
71893	Noxo1	NADPH oxidase organizer 1	4.63872
18143	Npas2	neuronal PAS domain protein 2	-1.62497
18158	Nppb	natriuretic peptide type B	2.10948
109648	Npy	neuropeptide Y	25.1784
22026	Nr2c2	nuclear receptor subfamily 2, group C, member 2	-1.73954
75692	Nr2c2ap	nuclear receptor 2C2-associated protein	1.56462
100328588	Nup62-il4i1	Nup62-Il4i1 protein	1.68023
56488	Nxt1	NTF2-related export protein 1	1.54344
109019	Obfc2a	oligonucleotide/oligosaccharide-binding fold containing 2A	1.72899
380698	Obscn	obscurin, cytoskeletal calmodulin and titin-interacting RhoGEF	-1.69838
23966	Odz4	odd Oz/ten-m homolog 4 (Drosophila)	-4.05296
108078	Olr1	oxidized low density lipoprotein (lectin-like) receptor 1	1.92252
18405	Orm1	orosomucoid 1	2.22147
71839	Osgin1	oxidative stress induced growth inhibitor 1	1.57508
69602	Otop3	otopetrin 3	3.45504
18430	Oxtr	oxytocin receptor	-3.08728
78826	P2ry10	purinergic receptor P2Y, G-protein coupled 10	1.79076
140795	P2ry14	purinergic receptor P2Y, G-protein coupled, 14	1.69124
233571	P2ry6	pyrimidinergic receptor P2Y, G-protein coupled, 6	1.57144
94212	Pag1	phosphoprotein associated with glycosphingolipid microdomains 1	-1.62966
242481	Palm2	paralemmin 2	-2.5419
53601	Pcdh12	protocadherin 12	-1.57892
279653	Pcdh19	protocadherin 19	-1.5626
54216	Pcdh7	protocadherin 7	-1.5925
192164	Pcdha12	protocadherin alpha 12	-6.46428
353236	Pcdhac1	protocadherin alpha subfamily C, 1	-2.4389
93715	Pcdhga7	protocadherin gamma subfamily A, 7	-1.77935
18566	Pdcd1	programmed cell death 1	3.1368
67182	Pdzk1ip1	PDZK1 interacting protein 1	1.65018
56744	Pf4	platelet factor 4	1.54023
21946	Pglyrp1	peptidoglycan recognition protein 1	2.04103
384997	Pglyrp4	peptidoglycan recognition protein 4	2.81448
241915	Phc3	polyhomeotic-like 3 (Drosophila)	-1.67347
382207	Phf16	PHD finger protein 16	-1.58038
18703	Pigr	polymeric immunoglobulin receptor	2.75833
66268	Pigyl	phosphatidylinositol glycan anchor biosynthesis, class Y-like	1.5392
320207	Pik3r5	phosphoinositide-3-kinase, regulatory subunit 5, p101	2.11553
231805	Pilra	paired immunoglobin-like type 2 receptor alpha	-1.74086
18740	Pitx1	paired-like homeodomain transcription factor 1	2.16707
18763	Pkd1	polycystic kidney disease 1 homolog	-1.76349
18766	Pkdrej	polycystic kidney disease (polycystin) and REJ (sperm receptor for egg jelly, sea urchin homolog)-like	-2.28901
18768	Pkib	protein kinase inhibitor beta, cAMP dependent, testis specific	1.98371
18772	Pkp1	plakophilin 1	5.08693
18778	Pla2g1b	phospholipase A2, group IB, pancreas	1.51418
18782	Pla2g2d	phospholipase A2, group IID	3.04797
26971	Pla2g2f	phospholipase A2, group IIF	3.22177
78390	Pla2g4d	phospholipase A2, group IVD	2.46609
27226	Pla2g7	phospholipase A2, group VII (platelet-activating factor acetylhydrolase, plasma)	1.88865
22634	Plagl1	pleiomorphic adenoma gene-like 1	-1.54087
18792	Plau	plasminogen activator, urokinase	2.52646
18795	Plcb1	phospholipase C, beta 1	-1.78841
74055	Plce1	phospholipase C, epsilon 1	-1.65048
227120	Plcl1	phospholipase C-like 1	-1.68539
224860	Plcl2	phospholipase C-like 2	1.54744
18807	Pld3	phospholipase D family, member 3	1.77468
18810	Plec	plectin	-1.51919
56193	Plek	pleckstrin	1.78404
213556	Plekhh2	pleckstrin homology domain containing, family H (with MyTH4 domain) member 2	-1.79471
11520	Plin2	perilipin 2	1.59576
57435	Plin4	perilipin 4	-1.64083
18844	Plxna1	plexin A1	-1.57353
18845	Plxna2	plexin A2	-1.56012
75772	Pnpla5	patatin-like phospholipase domain containing 5	-5.45338
19017	Ppargc1a	peroxisome proliferative activated receptor, gamma, coactivator 1 alpha	-1.5246
329251	Ppp1r12b	protein phosphatase 1, regulatory (inhibitor) subunit 12B	-2.21983
243725	Ppp1r9a	protein phosphatase 1, regulatory (inhibitor) subunit 9A	-1.92295
12142	Prdm1	PR domain containing 1, with ZNF domain	-1.51685
96875	Prg4	proteoglycan 4 (megakaryocyte stimulating factor, articular superficial zone protein)	-2.71425
243548	Prickle2	prickle homolog 2 (Drosophila)	-1.50132
19090	Prkdc	protein kinase, DNA activated, catalytic polypeptide	-1.57706
19091	Prkg1	protein kinase, cGMP-dependent, type I	-2.06392
213171	Prss27	protease, serine, 27	2.96603
19156	Psap	prosaposin	1.51524
76943	Psapl1	prosaposin-like 1	7.74215
72373	Psca	prostate stem cell antigen	-4.69141
234353	Psd3	pleckstrin and Sec7 domain containing 3	-1.68728
19173	Psmb5	proteasome (prosome, macropain) subunit, beta type 5	1.66146
57390	Psors1c2	psoriasis susceptibility 1 candidate 2 (human)	3.42365
56742	Psrc1	proline/serine-rich coiled-coil 1	2.61485
72351	Ptar1	protein prenyltransferase alpha subunit repeat containing 1	-1.65248
19222	Ptgir	prostaglandin I receptor (IP)	4.08328
19250	Ptpn14	protein tyrosine phosphatase, non-receptor type 14	-1.6962
320139	Ptpn7	protein tyrosine phosphatase, non-receptor type 7	1.75118
329384	Ptrh1	peptidyl-tRNA hydrolase 1 homolog (S. cerevisiae)	1.87881
19293	Pvalb	parvalbumin	5.47449
69675	Pxdn	peroxidasin homolog (Drosophila)	-1.61968
66824	Pycard	PYD and CARD domain containing	2.0189
99003	Qser1	glutamine and serine rich 1	-1.53286
67844	Rab32	RAB32, member RAS oncogene family	1.54483
442827	Rab44	RAB44, member RAS oncogene family	-5.24471
81000	Rad54l2	RAD54 like 2 (S. cerevisiae)	-1.50756
76089	Rapgef2	Rap guanine nucleotide exchange factor (GEF) 2	-1.54811
77300	Raph1	Ras association (RalGDS/AF-6) and pleckstrin homology domains 1	-1.52196
226525	Rasal2	RAS protein activator like 2	-1.55482
19660	Rbp2	retinol binding protein 2, cellular	2.0914
19662	Rbp4	retinol binding protein 4, plasma	1.53715
100088	Rcc1	regulator of chromosome condensation 1	1.50735
19698	Relb	avian reticuloendotheliosis viral (v-rel) oncogene related B	1.54607
19699	Reln	reelin	-2.05707
57262	Retnla	resistin like alpha	2.13186
19714	Rev3l	REV3-like, catalytic subunit of DNA polymerase zeta RAD54 like (S. cerevisiae)	-1.59575
50778	Rgs1	regulator of G-protein signaling 1	6.62028
19734	Rgs16	regulator of G-protein signaling 16	5.47011
78757	Rictor	RPTOR independent companion of MTOR, complex 2	-1.55337
19782	Rmrp	RNA component of mitochondrial RNAase P	3.82781
67153	Rnaseh2b	ribonuclease H2, subunit B	1.52706
68209	Rnaseh2c	ribonuclease H2, subunit C	1.56635
66889	Rnf128	ring finger protein 128	2.80081
19876	Robo1	roundabout homolog 1 (Drosophila)	-1.58614
19894	Rph3a	rabphilin 3A	17.4267
68172	Rpl39l	ribosomal protein L39-like	3.83154
20129	Rptn	repetin	2.93781
58185	Rsad2	radical S-adenosyl methionine domain containing 2	-1.67952
229675	Rsbn1	rosbin, round spermatid basic protein 1	-1.51511
20191	Ryr2	ryanodine receptor 2, cardiac	-2.60987
20193	S100a1	S100 calcium binding protein A1	1.62319
66166	S100a14	S100 calcium binding protein A14	1.58058
20198	S100a4	S100 calcium binding protein A4	2.13145
20201	S100a8	S100 calcium binding protein A8 (calgranulin A)	1.61175
20210	Saa3	serum amyloid A 3	14.1344
67742	Samsn1	SAM domain, SH3 domain and nuclear localization signals, 1	1.79496
282619	Sbsn	suprabasin	1.62354
320271	Scai	suppressor of cancer cell invasion	-1.7244
20266	Scn1b	sodium channel, voltage-gated, type I, beta	1.58084
20269	Scn3a	sodium channel, voltage-gated, type III, alpha	-2.32989
20271	Scn5a	sodium channel, voltage-gated, type V, alpha	-2.02981
20272	Scn7a	sodium channel, voltage-gated, type VII, alpha	-1.56637
64136	Sdf2l1	stromal cell-derived factor 2-like 1	1.83738
66286	Sec11c	SEC11 homolog C (S. cerevisiae)	1.52742
20345	Selplg	selectin, platelet (p-selectin) ligand	1.60123
20356	Sema5a	sema domain, seven thrombospondin repeats (type 1 and type 1-like), transmembrane domain (TM) and short cytoplasmic domain, (semaphorin) 5A	-1.81047
214968	Sema6d	sema domain, transmembrane domain (TM), and cytoplasmic domain, (semaphorin) 6D	-1.71795
27361	Sepx1	selenoprotein X 1	1.64589
574418	Serinc4	serine incorporator 4	-3.00125
217847	Serpina10	serine (or cysteine) peptidase inhibitor, clade A (alpha-1 antiproteinase, antitrypsin), member 10	2.14545
238393	Serpina3f	serine (or cysteine) peptidase inhibitor, clade A, member 3F	1.58344
546546	Serpina3h	serine (or cysteine) peptidase inhibitor, clade A, member 3H	3.5659
20717	Serpina3m	serine (or cysteine) peptidase inhibitor, clade A, member 3M	1.61574
66957	Serpinb11	serine (or cysteine) peptidase inhibitor, clade B (ovalbumin), member 11	4.59694
71869	Serpinb12	serine (or cysteine) peptidase inhibitor, clade B (ovalbumin), member 12	18.4356
20248	Serpinb3a	serine (or cysteine) peptidase inhibitor, clade B (ovalbumin), member 3A	7.36315
383548	Serpinb3b	serine (or cysteine) peptidase inhibitor, clade B (ovalbumin), member 3B	3.04095
381286	Serpinb3c	serine (or cysteine) peptidase inhibitor, clade B, member 3C	5.95983
20724	Serpinb5	serine (or cysteine) peptidase inhibitor, clade B, member 5	3.71799
116872	Serpinb7	serine (or cysteine) peptidase inhibitor, clade B, member 7	3.4011
15160	Serpind1	serine (or cysteine) peptidase inhibitor, clade D, member 1	2.10594
240427	Setbp1	SET binding protein 1	-2.19463
20375	Sfpi1	SFFV proviral integration 1	1.65325
20319	Sfrp2	secreted frizzled-related protein 2	-3.13964
433102	Sfta2	surfactant associated 2	1.52887
23921	Sh2b2	SH2B adaptor protein 2	2.22493
24055	Sh3bp2	SH3-domain binding protein 2	1.66261
237353	Sh3rf3	SH3 domain containing ring finger 3	-1.67272
233186	Siglec5	sialic acid binding Ig-like lectin 5	-7.71351
235344	Sik2	salt inducible kinase 2	-1.92286
20465	Sim2	single-minded homolog 2 (Drosophila)	3.1174
20491	Sla	src-like adaptor	1.64331
18173	Slc11a1	solute carrier family 11 (proton-coupled divalent metal ion transporters), member 1	3.30547
114644	Slc13a3	solute carrier family 13 (sodium-dependent dicarboxylate transporter), member 3	1.97831
227659	Slc2a6	solute carrier family 2 (facilitated glucose transporter), member 6	2.96737
226781	Slc30a10	solute carrier family 30, member 10	2.39237
20530	Slc31a2	solute carrier family 31, member 2	1.54676
214922	Slc39a2	solute carrier family 39 (zinc transporter), member 2	7.79469
30936	Slc46a2	solute carrier family 46, member 2	2.35873
20533	Slc4a1	solute carrier family 4 (anion exchanger), member 1	-2.30456
20537	Slc5a1	solute carrier family 5 (sodium/glucose cotransporter), member 1	2.56449
241612	Slc5a12	solute carrier family 5 (sodium/glucose cotransporter), member 12	-1.52107
14411	Slc6a12	solute carrier family 6 (neurotransmitter transporter, betaine/GABA), member 12	9.22067
74338	Slc6a19	solute carrier family 6 (neurotransmitter transporter), member 19	3.11059
15567	Slc6a4	solute carrier family 6 (neurotransmitter transporter, serotonin), member 4	-1.52286
26570	Slc7a11	solute carrier family 7 (cationic amino acid transporter, y+ system), member 11	3.1546
226999	Slc9a2	solute carrier family 9 (sodium/hydrogen exchanger), member 2	-1.88113
110895	Slc9a4	solute carrier family 9 (sodium/hydrogen exchanger), member 4	-1.73472
20556	Slfn2	schlafen 2	1.57697
20564	Slit3	slit homolog 3 (Drosophila)	-1.55247
20568	Slpi	secretory leukocyte peptidase inhibitor	2.04858
233789	Smg1	SMG1 homolog, phosphatidylinositol 3-kinase-related kinase (C. elegans)	-1.6301
68678	Smtnl1	smoothelin-like 1	3.22641
20617	Snca	synuclein, alpha	-1.70884
208777	Sned1	sushi, nidogen and EGF-like domains 1	-3.06799
319317	Snhg11	small nucleolar RNA host gene 11	-1.59966
20646	Snrpn	small nuclear ribonucleoprotein N	-1.62397
84704	Snurf	SNRPN upstream reading frame	24.648
12702	Socs3	suppressor of cytokine signaling 3	1.50955
20411	Sorbs1	sorbin and SH3 domain containing 1	-1.52233
64406	Sp5	trans-acting transcription factor 5	2.19835
546038	Spag11b	sperm associated antigen 11B	5.50375
56381	Spen	SPEN homolog, transcriptional regulator (Drosophila)	-2.08006
72432	Spink5	serine peptidase inhibitor, Kazal type 5	5.02665
20750	Spp1	secreted phosphoprotein 1	2.15392
20753	Sprr1a	small proline-rich protein 1A	4.01732
20754	Sprr1b	small proline-rich protein 1B	3.74425
56013	Srcin1	SRC kinase signaling inhibitor 1	-1.56137
117600	Srgap1	SLIT-ROBO Rho GTPase activating protein 1	-2.68802
106393	Srl	sarcalumenin	-1.51666
240690	St18	suppression of tumorigenicity 18	4.54096
20450	St8sia2	ST8 alpha-N-acetyl-neuraminide alpha-2,8-sialyltransferase 2	-1.68612
217154	Stac2	SH3 and cysteine rich domain 2	2.22502
20855	Stc1	stanniocalcin 1	-1.79063
117167	Steap4	STEAP family member 4	2.348
71069	Stox2	storkhead box 2	-1.50069
20892	Stra13	stimulated by retinoic acid 13	1.52701
74075	Syce1	synaptonemal complex central element protein 1	3.61299
230676	Szt2	seizure threshold 2	-1.698
77097	Tanc2	tetratricopeptide repeat, ankyrin repeat and coiled-coil containing 2	-1.65363
21384	Tbx15	T-box 15	3.33359
57246	Tbx20	T-box 20	-3.08178
21391	Tbxas1	thromboxane A synthase 1, platelet	2.19252
100040972	Tceal7	transcription elongation factor A (SII)-like 7	3.55672
332937	Tcfap2e	transcription factor AP-2, epsilon	3.28199
21426	Tcfec	transcription factor EC	1.59839
27060	Tcirg1	T-cell, immune regulator 1, ATPase, H+ transporting, lysosomal V0 protein A3	1.68036
21676	Tead1	TEA domain family member 1	-1.66398
21682	Tec	tec protein tyrosine kinase	1.77952
52463	Tet1	tet oncogene 1	-2.13127
214133	Tet2	tet oncogene family member 2	-1.78928
83558	Tex11	testis expressed gene 11	1.84749
104271	Tex15	testis expressed gene 15	-1.65007
21819	Tg	thyroglobulin	-5.24891
21816	Tgm1	transglutaminase 1, K polypeptide	2.62203
21818	Tgm3	transglutaminase 3, E polypeptide	4.72065
21825	Thbs1	thrombospondin 1	-1.55322
66198	Them5	thioesterase superfamily member 5	2.98616
207596	Thsd4	thrombospondin, type I, domain containing 4	-1.93367
330267	Thsd7a	thrombospondin, type I, domain containing 7A	-2.06264
77862	Thyn1	thymocyte nuclear protein 1	1.63644
211550	Tifa	TRAF-interacting protein with forkhead-associated domain	1.64491
21857	Timp1	tissue inhibitor of metalloproteinase 1	2.98478
27375	Tjp3	tight junction protein 3	1.59044
21892	Tll1	tolloid-like	-1.70937
70549	Tln2	talin 2	-1.52946
24088	Tlr2	toll-like receptor 2	1.69077
53791	Tlr5	toll-like receptor 5	-2.49433
277203	Tm4sf19	transmembrane 4 L six family member 19	14.6991
75604	Tm4sf5	transmembrane 4 superfamily member 5	4.2276
75766	Tm7sf4	transmembrane 7 superfamily member 4	4.82993
208213	Tmem132c	transmembrane protein 132C	-1.67683
243274	Tmem132d	transmembrane protein 132D	-2.24367
94346	Tmem40	transmembrane protein 40	2.04497
67893	Tmem86a	transmembrane protein 86A	1.7189
194597	Tmprss11a	transmembrane protease, serine 11a	4.46771
231382	Tmprss11d	transmembrane protease, serine 11d	2.56484
21923	Tnc	tenascin C	-1.6052
21926	Tnf	tumor necrosis factor	3.63647
21933	Tnfrsf10b	tumor necrosis factor receptor superfamily, member 10b	-1.5995
21934	Tnfrsf11a	tumor necrosis factor receptor superfamily, member 11a	1.6361
79201	Tnfrsf23	tumor necrosis factor receptor superfamily, member 23	1.84738
22163	Tnfrsf4	tumor necrosis factor receptor superfamily, member 4	2.81756
21942	Tnfrsf9	tumor necrosis factor receptor superfamily, member 9	15.2969
69583	Tnfsf13	tumor necrosis factor (ligand) superfamily, member 13	1.63349
414084	Tnip3	TNFAIP3 interacting protein 3	3.0092
21925	Tnnc2	troponin C2, fast	6.45484
21957	Tnnt3	troponin T3, skeletal, fast	2.06332
213988	Tnrc6b	trinucleotide repeat containing 6b	-1.72726
68512	Tomm5	translocase of outer mitochondrial membrane 5 homolog (yeast)	1.59824
72119	Tpx2	TPX2, microtubule-associated protein homolog (Xenopus laevis)	1.81186
83433	Trem2	triggering receptor expressed on myeloid cells 2	8.35293
24102	Trex2	three prime repair exonuclease 2	5.61278
72169	Trim29	tripartite motif-containing 29	2.14901
223435	Trio	triple functional domain (PTPRF interacting)	-1.54636
22368	Trpv2	transient receptor potential cation channel, subfamily V, member 2	1.82534
100683	Trrap	transformation/transcription domain-associated protein	-1.63172
208634	Tspan10	tetraspanin 10	6.04333
140810	Ttbk2	tau tubulin kinase 2	-1.56944
67120	Ttc14	tetratricopeptide repeat domain 14	-1.53312
117160	Ttyh2	tweety homolog 2 (Drosophila)	1.59103
22146	Tuba1c	tubulin, alpha 1C	1.74303
69136	Tusc1	tumor suppressor candidate 1	1.6723
378431	Txlnb	taxilin beta	-1.69675
22177	Tyrobp	TYRO protein tyrosine kinase binding protein	1.97292
320538	Ubn2	ubinuclein 2	-1.71827
22223	Uchl1	ubiquitin carboxy-terminal hydrolase L1	1.59027
22229	Ucp3	uncoupling protein 3 (mitochondrial, proton carrier)	-1.9716
66435	Uggt2	UDP-glucose glycoprotein glucosyltransferase 2	-1.50022
394432	Ugt1a7c	UDP glucuronosyltransferase 1 family, polypeptide A7C	1.50901
22253	Unc5c	unc-5 homolog C (C. elegans)	-1.89124
66594	Uqcr11	ubiquinol-cytochrome c reductase, complex III subunit XI	1.54484
22288	Utrn	utrophin	-1.58311
22324	Vav1	vav 1 oncogene	1.55219
22355	Vipr2	vasoactive intestinal peptide receptor 2	-1.52752
22359	Vldlr	very low density lipoprotein receptor	-1.52967
22361	Vnn1	vanin 1	4.48855
666173	Vps13b	vacuolar protein sorting 13B (yeast)	-1.52274
240916	Vsig8	V-set and immunoglobulin domain containing 8	2.13349
211739	Vstm2a	V-set and transmembrane domain containing 2A	-2.42661
212517	Wdr52	WD repeat domain 52	-1.92827
629756	Wfdc10	WAP four-disulfide core domain 10	-7.16171
192200	Wfdc12	WAP four-disulfide core domain 12	2.72822
75607	Wnk2	WNK lysine deficient protein kinase 2	-1.96636
22414	Wnt2b	wingless related MMTV integration site 2b	-2.16441
22417	Wnt4	wingless-related MMTV integration site 4	1.75137
241431	Xirp2	xin actin-binding repeat containing 2	-1.53149
213742	Xist	inactive X specific transcripts	-13.502
22445	Xlr3a	X-linked lymphocyte-regulated 3A	2.80221
74335	Xrcc3	X-ray repair complementing defective repair in Chinese hamster cells 3	-2.11653
667118	Zbed6	zinc finger, BED domain containing 6	-2.50533
230738	Zc3h12a	zinc finger CCCH type containing 12A	1.66132
72693	Zcchc12	zinc finger, CCHC domain containing 12	2.37693
239102	Zfhx2	zinc finger homeobox 2	-1.68879
11906	Zfhx3	zinc finger homeobox 3	-1.81018
80892	Zfhx4	zinc finger homeodomain 4	-2.14125
77264	Zfp142	zinc finger protein 142	-1.54237
93681	Zfp192	zinc finger protein 192	-1.54059
30046	Zfp292	zinc finger protein 292	-1.51947
278304	Zfp385c	zinc finger protein 385C	6.14092
242466	Zfp462	zinc finger protein 462	-1.95795
214812	Zfp609	zinc finger protein 609	-1.59131
170753	Zfp704	zinc finger protein 704	-1.61438
208292	Zfp871	zinc finger protein 871	-1.55663
320158	Zmat4	zinc finger, matrin type 4	-2.48831

## Sheet: DESEQ_9Vnull Imig_WT_Lung
Lung_DESeq_9V/null imig vs.WT
Entrez ID	Gene Symbol	Gene Description	Fold change 9V/null imig /WT
66107	1100001G20Rik	RIKEN cDNA 1100001G20 gene	1.90586
66183	1110032A04Rik	RIKEN cDNA 1110032A04 gene	3.0445
68800	1110059M19Rik	RIKEN cDNA 1110059M19 gene	2.15172
74152	1300002K09Rik	RIKEN cDNA 1300002K09 gene	6.21415
73449	1700066B19Rik	RIKEN cDNA 1700066B19 gene	3.62451
112418	1700102P08Rik	RIKEN cDNA 1700102P08 gene	-3.34676
69069	1810011H11Rik	RIKEN cDNA 1810011H11 gene	1.84363
67038	2010109I03Rik	RIKEN cDNA 2010109I03 gene	4.31583
69542	2300002M23Rik	RIKEN cDNA 2300002M23 gene	4.84838
67859	2310002J15Rik	RIKEN cDNA 2310002J15 gene	7.91703
69457	2310005G13Rik	RIKEN cDNA 2310005G13 gene	2.79424
381845	2310014L17Rik	RIKEN cDNA 2310014L17 gene	1.86615
67135	2310021H06Rik	RIKEN cDNA 2310021H06 gene	3.81212
641361	2310033E01Rik	RIKEN cDNA 2310033E01 gene	3.59228
74183	2310042D19Rik	RIKEN cDNA 2310042D19 gene	1.55742
66561	2310042E22Rik	RIKEN cDNA 2310042E22 gene	5.15719
66533	2310050C09Rik	RIKEN cDNA 2310050C09 gene	5.5023
100504518	3425401B19Rik	RIKEN cDNA 3425401B19 gene	2.0268
74614	4833422F24Rik	RIKEN cDNA 4833422F24 gene	4.02321
228151	4833423E24Rik	RIKEN cDNA 4833423E24 gene	6.88316
214106	4933430I17Rik	RIKEN cDNA 4933430I17 gene	3.62201
212448	9330159F19Rik	RIKEN cDNA 9330159F19 gene	-1.591
109254	9530008L14Rik	RIKEN cDNA 9530008L14 gene	2.22343
320454	9930032O22Rik	RIKEN cDNA 9930032O22 gene	2.82304
232345	A2m	alpha-2-macroglobulin	4.62435
320977	A330023F24Rik	RIKEN cDNA A330023F24 gene	-2.20736
639634	Aadacl2	arylacetamide deacetylase-like 2	3.61275
74591	Abca12	ATP-binding cassette, sub-family A (ABC1), member 12	5.84214
171168	Acer1	alkaline ceramidase 1	3.56864
11433	Acp5	acid phosphatase 5, tartrate resistant	2.42013
94180	Acsbg1	acyl-CoA synthetase bubblegum family member 1	3.73738
20216	Acsm3	acyl-CoA synthetase medium-chain family member 3	2.98057
11459	Acta1	actin, alpha 1, skeletal muscle	10.4769
11474	Actn3	actinin alpha 3	6.00905
11486	Ada	adenosine deaminase	5.33535
280668	Adam1a	a disintegrin and metallopeptidase domain 1a	-1.99527
11501	Adam8	a disintegrin and metallopeptidase domain 8	1.90372
11504	Adamts1	a disintegrin-like and metallopeptidase (reprolysin type) with thrombospondin type 1 motif, 1	-1.74185
231821	Adap1	ArfGAP with dual PH domains 1	1.68452
246747	Adig	adipogenin	2.22147
11450	Adipoq	adiponectin, C1Q and collagen domain containing	1.68635
11539	Adora1	adenosine A1 receptor	2.85671
11540	Adora2a	adenosine A2a receptor	1.60765
11542	Adora3	adenosine A3 receptor	2.70987
381524	AI427809	expressed sequence AI427809	3.20732
229694	AI504432	expressed sequence AI504432	-1.72951
100043636	AI662270	expressed sequence AI662270	1.73226
11657	Alb	albumin	-3.03512
621603	Aldh3b2	aldehyde dehydrogenase 3 family, member B2	2.1389
11686	Alox12b	arachidonate 12-lipoxygenase, 12R type	10.2817
11685	Alox12e	arachidonate lipoxygenase, epidermal	1.91565
23801	Aloxe3	arachidonate lipoxygenase 3	2.64793
225638	Alpk2	alpha-kinase 2	2.51402
229665	Ampd1	adenosine monophosphate deaminase 1	3.3849
11730	Ang3	angiogenin, ribonuclease A family, member 3	-5.89648
219033	Ang4	angiogenin, ribonuclease A family, member 4	-4.21263
630952	Ang6	angiogenin, ribonuclease A family, member 6	-5.25948
27052	Aoah	acyloxyacyl hydrolase	3.32679
71872	Aox4	aldehyde oxidase 4	5.89917
54519	Apbb1ip	amyloid beta (A4) precursor protein-binding, family B, member 1 interacting protein	1.54253
11807	Apoa2	apolipoprotein A-II	-3.40751
11808	Apoa4	apolipoprotein A-IV	-3.31181
238055	Apob	apolipoprotein B	-2.47435
11811	Apobec2	apolipoprotein B mRNA editing enzyme, catalytic polypeptide 2	2.19025
103161	Apof	apolipoprotein F	-2.32699
108956	Apol7c	apolipoprotein L 7c	2.57992
381823	Apold1	apolipoprotein L domain containing 1	-2.31241
11828	Aqp3	aquaporin 3	3.55988
64008	Aqp9	aquaporin 9	3.09778
11847	Arg2	arginase type II	1.79545
219144	Arl11	ADP-ribosylation factor-like 11	1.89006
80981	Arl4d	ADP-ribosylation factor-like 4D	-1.67115
105171	Arrdc3	arrestin domain containing 3	-1.51763
66929	Asf1b	ASF1 anti-silencing function 1 homolog B (S. cerevisiae)	1.922
11890	Asgr2	asialoglycoprotein receptor 2	2.13422
12316	Aspm	asp (abnormal spindle)-like, microcephaly associated (Drosophila)	2.43631
67855	Asprv1	aspartic peptidase, retroviral-like 1	19.5189
11910	Atf3	activating transcription factor 3	1.53919
232975	Atp1a3	ATPase, Na+/K+ transporting, alpha 3 polypeptide	1.97153
11937	Atp2a1	ATPase, Ca++ transporting, cardiac muscle, fast twitch 1	2.11998
242341	Atp6v0d2	ATPase, H+ transporting, lysosomal V0 subunit D2	2.15952
241633	Atp8b4	ATPase, class I, type 8B, member 4	1.50454
20877	Aurkb	aurora kinase B	2.15049
54140	Avpr1a	arginine vasopressin receptor 1A	-1.79615
245533	Awat1	acyl-CoA wax alcohol acyltransferase 1	90.0325
245532	Awat2	acyl-CoA wax alcohol acyltransferase 2	3.8912
227327	B3gnt7	UDP-GlcNAc:betaGal beta-1,3-N-acetylglucosaminyltransferase 7	1.69952
320148	B430306N03Rik	RIKEN cDNA B430306N03 gene	6.3663
56386	B4galt6	UDP-Gal:betaGlcNAc beta 1,4-galactosyltransferase, polypeptide 6	1.56321
242248	Bank1	B-cell scaffold protein with ankyrin repeats 1	2.05488
70350	Basp1	brain abundant, membrane attached signal protein 1	1.9445
53314	Batf	basic leucine zipper transcription factor, ATF-like	1.59658
242125	BC037703	cDNA sequence BC037703	10.5481
232400	BC048546	cDNA sequence BC048546	1.93422
12032	Bcan	brevican	-2.4823
12038	Bche	butyrylcholinesterase	1.62436
58208	Bcl11b	B-cell leukemia/lymphoma 11B	1.92887
12045	Bcl2a1b	B-cell leukemia/lymphoma 2 related protein A1b	2.43322
12069	Bex2	brain expressed X-linked 2	-4.41079
406217	Bex4	brain expressed gene 4	-2.70888
12095	Bglap-rs1	bone gamma-carboxyglutamate protein, related sequence 1	3.71153
20893	Bhlhe40	basic helix-loop-helix family, member e40	1.54425
12122	Bid	BH3 interacting domain death agonist	1.65039
17060	Blnk	B-cell linker	2.46602
270757	Bpil2	bactericidal/permeability-increasing protein-like 2	8.60847
320116	C030019I05Rik	RIKEN cDNA C030019I05 gene	3.45142
12259	C1qa	complement component 1, q subcomponent, alpha polypeptide	1.81069
12260	C1qb	complement component 1, q subcomponent, beta polypeptide	1.97023
12262	C1qc	complement component 1, q subcomponent, C chain	1.86661
101744	C330005M16Rik	RIKEN cDNA C330005M16 gene	4.06027
12267	C3ar1	complement component 3a receptor 1	3.9124
12273	C5ar1	complement component 5a receptor 1	-1.72191
230558	C8a	complement component 8, alpha polypeptide	-2.74678
69379	C8g	complement component 8, gamma polypeptide	-2.85835
58226	Cacna1h	calcium channel, voltage-dependent, T type, alpha 1H subunit	1.9366
12299	Cacng1	calcium channel, voltage-dependent, gamma subunit 1	7.81941
80796	Calm4	calmodulin 4	14.8478
70405	Calml3	calmodulin-like 3	2.85152
69543	Capns2	calpain, small subunit 2	6.34849
76459	Car12	carbonic anyhydrase 12	4.12096
56078	Car5b	carbonic anhydrase 5b, mitochondrial	1.55694
170720	Card14	caspase recruitment domain family, member 14	3.45908
12365	Casp14	caspase 14	6.82593
12363	Casp4	caspase 4, apoptosis-related cysteine peptidase	1.97222
12372	Casq1	calsequestrin 1	2.45436
70385	Ccdc99	coiled-coil domain containing 99	2.2342
20292	Ccl11	chemokine (C-C motif) ligand 11	1.56213
20293	Ccl12	chemokine (C-C motif) ligand 12	3.54729
20295	Ccl17	chemokine (C-C motif) ligand 17	3.91772
20296	Ccl2	chemokine (C-C motif) ligand 2	13.5571
20297	Ccl20	chemokine (C-C motif) ligand 20	3.25077
20299	Ccl22	chemokine (C-C motif) ligand 22	4.65898
20302	Ccl3	chemokine (C-C motif) ligand 3	47.7667
20303	Ccl4	chemokine (C-C motif) ligand 4	8.91759
20304	Ccl5	chemokine (C-C motif) ligand 5	1.60579
20305	Ccl6	chemokine (C-C motif) ligand 6	2.86936
20306	Ccl7	chemokine (C-C motif) ligand 7	7.53556
20307	Ccl8	chemokine (C-C motif) ligand 8	3.76452
20308	Ccl9	chemokine (C-C motif) ligand 9	3.98666
12428	Ccna2	cyclin A2	1.85684
12442	Ccnb2	cyclin B2	2.10888
12447	Ccne1	cyclin E1	3.17019
380694	Ccnjl	cyclin J-like	-1.81242
12768	Ccr1	chemokine (C-C motif) receptor 1	2.19932
12772	Ccr2	chemokine (C-C motif) receptor 2	1.66931
12773	Ccr4	chemokine (C-C motif) receptor 4	2.8259
12774	Ccr5	chemokine (C-C motif) receptor 5	2.22608
12775	Ccr7	chemokine (C-C motif) receptor 7	2.45152
235505	Cd109	CD109 antigen	2.00184
12475	Cd14	CD14 antigen	1.76033
68891	Cd177	CD177 antigen	2.19015
17079	Cd180	CD180 antigen	2.18711
12480	Cd1d2	CD1d2 antigen	6.14938
57781	Cd200r1	CD200 receptor 1	2.29093
271375	Cd200r2	Cd200 receptor 2	11.1287
239849	Cd200r4	CD200 receptor 4	3.53895
246278	Cd207	CD207 antigen	1.67192
69165	Cd209b	CD209b antigen	1.84611
60533	Cd274	CD274 antigen	2.32959
217303	Cd300a	CD300A antigen	3.40146
217304	Cd300lb	CD300 antigen like family member B	2.19972
246746	Cd300lf	CD300 antigen like family member F	3.25108
12493	Cd37	CD37 antigen	1.74199
12500	Cd3d	CD3 antigen, delta polypeptide	1.65171
12501	Cd3e	CD3 antigen, epsilon polypeptide	1.72552
12504	Cd4	CD4 antigen	3.55165
21947	Cd40lg	CD40 ligand	2.97581
12507	Cd5	CD5 antigen	2.90415
12508	Cd53	CD53 antigen	1.84693
12511	Cd6	CD6 antigen	3.58726
12519	Cd80	CD80 antigen	2.52413
12522	Cd83	CD83 antigen	2.25605
12523	Cd84	CD84 antigen	2.50641
12524	Cd86	CD86 antigen	2.07835
12525	Cd8a	CD8 antigen, alpha chain	2.14785
84544	Cd96	CD96 antigen	2.31536
12534	Cdk1	cyclin-dependent kinase 1	2.06762
67177	Cdt1	chromatin licensing and DNA replication factor 1	1.72958
319930	Ceacam19	carcinoembryonic antigen-related cell adhesion molecule 19	9.46244
229841	Cenpe	centromere protein E	2.01081
108000	Cenpf	centromere protein F	1.84915
102920	Cenpi	centromere protein I	2.80213
14962	Cfb	complement factor B	1.73231
12642	Ch25h	cholesterol 25-hydroxylase	7.0963
104183	Chi3l4	chitinase 3-like 4	27.0281
71884	Chit1	chitinase 1 (chitotriosidase)	7.41049
98388	Chst10	carbohydrate sulfotransferase 10	2.37118
12683	Cidea	cell death-inducing DNA fragmentation factor, alpha subunit-like effector A	2.69035
214425	Cilp	cartilage intermediate layer protein, nucleotide pyrophosphohydrolase	2.12929
12715	Ckm	creatine kinase, muscle	1.70797
23844	Clca3	chloride channel calcium activated 3	9.26347
229927	Clca4	chloride channel calcium activated 4	3.441
239931	Cldn17	claudin 17	2.49743
12740	Cldn4	claudin 4	1.79424
17474	Clec4d	C-type lectin domain family 4, member d	3.95442
56619	Clec4e	C-type lectin domain family 4, member e	2.80672
56620	Clec4n	C-type lectin domain family 4, member n	2.34492
23845	Clec5a	C-type lectin domain family 5, member a	15.1085
12747	Clk1	CDC-like kinase 1	-1.61836
232370	Clstn3	calsyntenin 3	1.72583
72383	Cnfn	cornifelin	13.7583
12804	Cntfr	ciliary neurotrophic factor receptor	-1.60445
21367	Cntn2	contactin 2	2.50011
53419	Corin	corin	1.66596
71791	Cpa4	carboxypeptidase A4	6.85345
56373	Cpb2	carboxypeptidase B2 (plasma)	-4.77386
240058	Cpne5	copine V	-3.77397
56264	Cpxm1	carboxypeptidase X 1 (M14 family)	1.51584
55987	Cpxm2	carboxypeptidase X 2 (M14 family)	1.66964
12904	Crabp2	cellular retinoic acid binding protein II	8.32787
74175	Crct1	cysteine-rich C-terminal 1	20.4311
231991	Creb5	cAMP responsive element binding protein 5	-1.8032
263764	Creg2	cellular repressor of E1A-stimulated genes 2	4.03623
11571	Crisp1	cysteine-rich secretory protein 1	4.13293
12977	Csf1	colony stimulating factor 1 (macrophage)	1.75681
12981	Csf2	colony stimulating factor 2 (granulocyte-macrophage)	2.43155
12982	Csf2ra	colony stimulating factor 2 receptor, alpha, low-affinity (granulocyte-macrophage)	1.64953
12983	Csf2rb	colony stimulating factor 2 receptor, beta, low-affinity (granulocyte-macrophage)	1.51909
215418	Csrnp1	cysteine-serine-rich nuclear protein 1	-1.92465
73720	Cst6	cystatin E/M	2.4699
13011	Cst7	cystatin F (leukocystatin)	2.88221
13012	Cst8	cystatin 8 (cystatin-related epididymal spermatogenic)	-3.0589
209294	Csta	cystatin A	3.36502
13025	Ctla2b	cytotoxic T lymphocyte-associated protein 2 beta	-1.54308
12477	Ctla4	cytotoxic T-lymphocyte-associated protein 4	3.65436
13033	Ctsd	cathepsin D	1.71056
30785	Cttnbp2	cortactin binding protein 2	-1.74306
629147	Ctxn3	cortexin 3	1.86887
231293	Cwh43	cell wall biogenesis 43 C-terminal homolog (S. cerevisiae)	2.68012
13051	Cx3cr1	chemokine (C-X3-C) receptor 1	2.26998
14825	Cxcl1	chemokine (C-X-C motif) ligand 1	10.7432
15945	Cxcl10	chemokine (C-X-C motif) ligand 10	2.93677
56066	Cxcl11	chemokine (C-X-C motif) ligand 11	2.90244
55985	Cxcl13	chemokine (C-X-C motif) ligand 13	1.96332
20310	Cxcl2	chemokine (C-X-C motif) ligand 2	10.289
330122	Cxcl3	chemokine (C-X-C motif) ligand 3	8.04193
20311	Cxcl5	chemokine (C-X-C motif) ligand 5	6.98089
17329	Cxcl9	chemokine (C-X-C motif) ligand 9	3.21461
12765	Cxcr2	chemokine (C-X-C motif) receptor 2	1.72833
80901	Cxcr6	chemokine (C-X-C motif) receptor 6	1.57839
13077	Cyp1a2	cytochrome P450, family 1, subfamily a, polypeptide 2	-2.94968
13078	Cyp1b1	cytochrome P450, family 1, subfamily b, polypeptide 1	1.61893
232174	Cyp26b1	cytochrome P450, family 26, subfamily b, polypeptide 1	1.63466
545288	Cyp2c67	cytochrome P450, family 2, subfamily c, polypeptide 67	-5.65114
320997	Cyp4f39	cytochrome P450, family 4, subfamily f, polypeptide 39	1.56417
72318	Cyth4	cytohesin 4	1.65733
328287	D430050G20	hypothetical protein D430050G20	-1.73693
110958	D6Mm5e	DNA segment, Chr 6, Miriam Meisler 5, expressed	2.16889
109361	D730005E14Rik	RIKEN cDNA D730005E14 gene	2.58492
76747	Dapl1	death associated protein-like 1	4.70159
13349	Darc	Duffy blood group, chemokine receptor	2.18211
13178	Dck	deoxycytidine kinase	1.54228
13175	Dclk1	doublecortin-like kinase 1	1.61967
27358	Defb3	defensin beta 3	1.71265
56519	Defb4	defensin beta 4	8.30377
67800	Dgat2	diacylglycerol O-acyltransferase 2	1.73824
241452	Dhrs9	dehydrogenase/reductase (SDR family) member 9	2.07677
214240	Disp2	dispatched homolog 2 (Drosophila)	-1.52978
23859	Dlg2	discs, large homolog 2 (Drosophila)	2.12401
13388	Dll1	delta-like 1 (Drosophila)	-2.69548
13393	Dlx3	distal-less homeobox 3	2.89111
12945.chr7.1	Dmbt1	deleted in malignant brain tumors 1	2.30756
73712	Dmkn	dermokine	2.45419
208869	Dock3	dedicator of cyto-kinesis 3	4.83539
83768	Dpp7	dipeptidylpeptidase 7	1.60997
13505	Dsc1	desmocollin 1	10.0832
13507	Dsc3	desmocollin 3	17.3631
13510	Dsg1a	desmoglein 1 alpha	6.4522
13512	Dsg3	desmoglein 3	7.97579
99439	Duox1	dual oxidase 1	3.9868
213696	Duoxa1	dual oxidase maturation factor 1	3.82997
19252	Dusp1	dual specificity phosphatase 1	-1.79001
226040	E030010A14Rik	RIKEN cDNA E030010A14 gene	-2.03077
13586	Ear1	eosinophil-associated, ribonuclease A family, member 1	-4.69699
93726	Ear11	eosinophil-associated, ribonuclease A family, member 11	6.36073
54159	Ear5	eosinophil-associated, ribonuclease A family, member 5	8.68127
93719	Ear6	eosinophil-associated, ribonuclease A family, member 6	12.7267
50498	Ebi3	Epstein-Barr virus induced gene 3	2.17036
13616	Edn3	endothelin 3	-1.6338
112407	Egln3	EGL nine homolog 3 (C. elegans)	2.08608
13661	Ehf	ets homologous factor	1.79934
83603	Elovl4	elongation of very long chain fatty acids (FEN1/Elo2, SUR4/Elo3, yeast)-like 4	3.13467
246707	Emilin2	elastin microfibril interfacer 2	1.62634
71932	Ephx3	epoxide hydrolase 3	1.84091
13874	Ereg	epiregulin	2.27517
14017	Evi2a	ecotropic viral integration site 2a	1.92268
14038	Expi	extracellular proteinase inhibitor	4.35862
74145	F13a1	coagulation factor XIII, A1 subunit	1.72448
14064	F2rl2	coagulation factor II (thrombin) receptor-like 2	2.38557
14080	Fabp1	fatty acid binding protein 1, liver	-4.62454
16592	Fabp5	fatty acid binding protein 5, epidermal	2.13847
106014	Fam19a5	family with sequence similarity 19, member A5	2.06917
80752	Fam20c	family with sequence similarity 20, member C	2.01472
667742	Fam38b	family with sequence similarity 38, member B	-1.63375
71405	Fam83c	family with sequence similarity 83, member C	2.38531
69627	Fam89a	family with sequence similarity 89, member A	-2.07814
70370	Fbln7	fibulin 7	2.19345
14119	Fbn2	fibrillin 2	-2.97921
14121	Fbp1	fructose bisphosphatase 1	-2.26065
14120	Fbp2	fructose bisphosphatase 2	1.88502
67731	Fbxo32	F-box protein 32	2.05125
14127	Fcer1g	Fc receptor, IgE, high affinity I, gamma polypeptide	1.74746
14130	Fcgr2b	Fc receptor, IgG, low affinity IIb	2.79157
14131	Fcgr3	Fc receptor, IgG, low affinity III	1.75107
246256	Fcgr4	Fc receptor, IgG, low affinity IV	2.11594
435653	Fcrlb	Fc receptor-like B	3.40565
14201	Fhl3	four and a half LIM domains 3	1.91501
60344.chr2.2	Fign	fidgetin	-1.67648
226565	Fmo6	flavin containing monooxygenase 6	2.21976
20371	Foxp3	forkhead box P3	8.09837
14293	Fpr1	formyl peptide receptor 1	-2.24982
14289	Fpr2	formyl peptide receptor 2	-1.75505
14086	Fscn1	fascin homolog 1, actin bundling protein (Strongylocentrotus purpuratus)	1.98899
14344	Fut2	fucosyltransferase 2	2.41864
207839	Galnt6	UDP-N-acetyl-alpha-D-galactosamine:polypeptide N-acetylgalactosaminyltransferase 6	2.17029
237436	Gas2l3	growth arrest-specific 2 like 3	3.01049
67092	Gatm	glycine amidinotransferase (L-arginine:glycine amidinotransferase)	1.56554
23886	Gdf15	growth differentiation factor 15	5.7665
14562	Gdf3	growth differentiation factor 3	3.61875
14619	Gjb2	gap junction protein, beta 2	1.8942
14620	Gjb3	gap junction protein, beta 3	2.08343
14621	Gjb4	gap junction protein, beta 4	3.83905
11605	Gla	galactosidase, alpha	1.90108
73690	Glipr1	GLI pathogenesis-related 1 (glioma)	1.75862
14658	Glrb	glycine receptor, beta subunit	4.92291
216456	Gls2	glutaminase 2 (liver, mitochondrial)	-2.52999
14663	Glycam1	glycosylation dependent cell adhesion molecule 1	8.4225
100034251	Gm11428	predicted gene 11428	10.4942
620913	Gm12185	predicted gene 12185	1.63219
229599	Gm129	predicted gene 129	-1.70569
329436	Gm14461	predicted gene 14461	3.56388
245423	Gm364	predicted gene 364	4.07027
225594	Gm4841	predicted gene 4841	3.4615
380732	Gm885	predicted gene 885	2.36596
225443	Gm94	predicted gene 94	8.688
14676	Gna15	guanine nucleotide binding protein, alpha 15	1.72237
26384	Gnpda1	glucosamine-6-phosphate deaminase 1	1.63095
14555	Gpd1	glycerol-3-phosphate dehydrogenase 1 (soluble)	1.63603
93695	Gpnmb	glycoprotein (transmembrane) nmb	6.3071
269604	Gpr157	G protein-coupled receptor 157	1.50508
574402	Gpr17	G protein-coupled receptor 17	-2.6607
381413	Gpr176	G protein-coupled receptor 176	3.63689
321019	Gpr183	G protein-coupled receptor 183	2.29589
23890	Gpr34	G protein-coupled receptor 34	1.83584
14744	Gpr65	G-protein coupled receptor 65	1.84934
80910	Gpr84	G protein-coupled receptor 84	4.11169
84111	Gpr87	G protein-coupled receptor 87	4.4183
268527	Greb1	gene regulated by estrogen in breast cancer protein	-3.56843
230824	Grhl3	grainyhead-like 3 (Drosophila)	3.94559
108071	Grm5	glutamate receptor, metabotropic 5	3.39571
57911	Gsdma	gasdermin A	9.51281
83492	Gsdmc	gasdermin C	5.68219
269994	Gsg1l	GSG1-like	-1.85083
74174	Gtsf1	gametocyte specific factor 1	4.33456
268756	Gulo	gulonolactone (L-) oxidase	-2.7461
14939	Gzmb	granzyme B	2.35731
14955	H19	H19 fetal liver mRNA	8.64743
15043	H2-T3	histocompatibility 2, T region locus 3	2.77292
15118	Has3	hyaluronan synthase 3	3.12571
15233	Hgd	homogentisate 1, 2-dioxygenase	-2.2375
212032	Hk3	hexokinase 3	2.37857
545370	Hmcn1	hemicentin 1	-1.57983
15378	Hnf4a	hepatic nuclear factor 4, alpha	-2.76052
170638	Hpcal4	hippocalcin-like 4	1.50494
15442	Hpse	heparanase	2.31966
68723	Hrnr	hornerin	7.14844
15484	Hsd11b2	hydroxysteroid 11-beta dehydrogenase 2	2.50469
193740	Hspa1a	heat shock protein 1A	-3.60889
15511	Hspa1b	heat shock protein 1B	-3.62103
29818	Hspb7	heat shock protein family, member 7 (cardiovascular)	1.6634
15560	Htr2c	5-hydroxytryptamine (serotonin) receptor 2C	-7.00715
15561	Htr3a	5-hydroxytryptamine (serotonin) receptor 3A	3.62025
54167	Icos	inducible T-cell co-stimulator	2.12603
16069	Igj	immunoglobulin joining chain	2.24406
80719	Igsf6	immunoglobulin superfamily, member 6	1.57477
60440	Iigp1	interferon inducible GTPase 1	1.66297
56489	Ikbke	inhibitor of kappaB kinase epsilon	1.92179
16160	Il12b	interleukin 12b	7.05234
16175	Il1a	interleukin 1 alpha	2.8158
54450	Il1f5	interleukin 1 family, member 5 (delta)	5.81758
54448	Il1f6	interleukin 1 family, member 6	7.7378
69677	Il1f8	interleukin 1 family, member 8	3.77526
215257	Il1f9	interleukin 1 family, member 9	4.63902
16178	Il1r2	interleukin 1 receptor, type II	2.4969
16181	Il1rn	interleukin 1 receptor antagonist	3.02267
213208	Il20rb	interleukin 20 receptor beta	2.06006
14204	Il4i1	interleukin 4 induced 1	4.55962
27356	Insl6	insulin-like 6	2.96468
404710	Iqgap3	IQ motif containing GTPase activating protein 3	2.32225
16364	Irf4	interferon regulatory factor 4	1.63351
16365	Irg1	immunoresponsive gene 1	6.7274
16407	Itgae	integrin alpha E, epithelial-associated	1.67252
16409	Itgam	integrin alpha M	2.41964
16411	Itgax	integrin alpha X	2.00026
16414	Itgb2	integrin beta 2	1.62338
16429	Itln1	intelectin 1 (galactofuranose binding)	4.07726
71912	Jsrp1	junctional sarcoplasmic reticulum protein 1	5.82368
228003	Kbtbd10	kelch repeat and BTB (POZ) domain containing 10	2.09133
72330	Kbtbd5	kelch repeat and BTB (POZ) domain containing 5	2.37711
16491	Kcna3	potassium voltage-gated channel, shaker-related subfamily, member 3	-1.62596
16498	Kcnab2	potassium voltage-gated channel, shaker-related subfamily, beta member 2	1.79443
241794	Kcng1	potassium voltage-gated channel, subfamily G, member 1	3.2696
16514	Kcnj11	potassium inwardly rectifying channel, subfamily J, member 11	1.69956
217826	Kcnk13	potassium channel, subfamily K, member 13	1.77574
16529	Kcnk5	potassium channel, subfamily K, member 5	-1.86187
16534	Kcnn4	potassium intermediate/small conductance calcium-activated channel, subfamily N, member 4	2.67995
63830	Kcnq1ot1	KCNQ1 overlapping transcript 1	-1.7524
106931	Kctd1	potassium channel tetramerisation domain containing 1	1.52038
67516	Kctd4	potassium channel tetramerisation domain containing 4	2.40234
16598	Klf2	Kruppel-like factor 2 (lung)	-1.84542
16600	Klf4	Kruppel-like factor 4 (gut)	-1.79959
244923	Klhl31	kelch-like 31 (Drosophila)	1.92152
268807	Klhl38	kelch-like 38 (Drosophila)	2.54366
69540	Klk10	kallikrein related-peptidase 10	4.45036
68668	Klk5	kallikrein related-peptidase 5	2.86605
23993	Klk7	kallikrein related-peptidase 7 (chymotryptic, stratum corneum)	6.64229
101533	Klk9	kallikrein related-peptidase 9	5.44256
170733	Klra17	killer cell lectin-like receptor, subfamily A, member 17	3.10228
50928	Klrg1	killer cell lectin-like receptor subfamily G, member 1	3.28123
208628	Kntc1	kinetochore associated 1	2.25871
433619	Kprp	keratinocyte expressed, proline-rich	12.9188
16664	Krt14	keratin 14	5.00959
16665	Krt15	keratin 15	4.03182
16666	Krt16	keratin 16	1.87326
16670	Krt32	keratin 32	3.84235
16682	Krt4	keratin 4	101.922
110308	Krt5	keratin 5	6.15096
16687	Krt6a	keratin 6A	3.87279
16688	Krt6b	keratin 6B	3.73336
332131	Krt78	keratin 78	15.994
64661	Krtdap	keratinocyte differentiation associated protein	30.3281
70789	Kynu	kynureninase (L-kynurenine hydrolase)	2.70099
16763	Lad1	ladinin	2.07804
52855	Lair1	leukocyte-associated Ig-like receptor 1	1.81441
545975	Lass3	LAG1 homolog, ceramide synthase 3	1.93232
67127	Lce1a1	late cornified envelope 1A1	7.40022
73722	Lce1a2	late cornified envelope 1A2	5.96626
68720	Lce1b	late cornified envelope 1B	6.05844
73719	Lce1c	late cornified envelope 1C	6.04056
69611	Lce1d	late cornified envelope 1D	7.00795
68694	Lce1e	late cornified envelope 1E	5.37842
67828	Lce1f	late cornified envelope 1F	5.48885
66195	Lce1g	late cornified envelope 1G	4.71781
67718	Lce1h	late cornified envelope 1H	3.053
76585	Lce1i	late cornified envelope 1I	4.53007
73730	Lce1l	late cornified envelope 1L	3.9282
66203	Lce1m	late cornified envelope 1M	1.67859
545548	Lce3a	late cornified envelope 3A	12.9886
94060	Lce3c	late cornified envelope 3C	8.08955
69520	Lce3f	late cornified envelope 3F	7.0638
16818	Lck	lymphocyte protein tyrosine kinase	1.74229
16819	Lcn2	lipocalin 2	3.8325
16822	Lcp2	lymphocyte cytosolic protein 2	1.73614
16854	Lgals3	lectin, galactose binding, soluble 3	1.57189
16858	Lgals7	lectin, galactose binding, soluble 7	7.09896
246316	Lgi2	leucine-rich repeat LGI family, member 2	1.72365
218454	Lhfpl2	lipoma HMGIC fusion partner-like 2	3.24164
240633	Lipk	lipase, family member K	4.11454
78753	Lipm	lipase, family member M	6.87496
16906	Lmnb1	lamin B1	1.55256
16939	Lor	loricrin	15.4547
270084	Lpcat2	lysophosphatidylcholine acyltransferase 2	1.61255
107321	Lpxn	leupaxin	2.58393
76905	Lrg1	leucine-rich alpha-2-glycoprotein 1	1.59395
239393	Lrp12	low density lipoprotein-related protein 12	2.41523
241528	Lrrc55	leucine rich repeat containing 55	2.71437
16979	Lrrn1	leucine rich repeat protein 1, neuronal	2.53175
16994	Ltb	lymphotoxin B	1.87943
17002	Ltf	lactotransferrin	1.9723
68468	Ly6g6c	lymphocyte antigen 6 complex, locus G6C	2.7074
57248	Ly6i	lymphocyte antigen 6 complex, locus I	26.7237
17084	Ly86	lymphocyte antigen 86	1.72796
17085	Ly9	lymphocyte antigen 9	2.79901
69541	Lyg1	lysozyme G-like 1	4.71295
72434	Lypd3	Ly6/Plaur domain containing 3	8.53235
16658	Mafb	v-maf musculoaponeurotic fibrosarcoma oncogene family, protein B (avian)	1.6271
72289	Malat1	metastasis associated lung adenocarcinoma transcript 1 (non-coding RNA)	-1.65026
17179	Matk	megakaryocyte-associated tyrosine kinase	2.79884
17219	Mcm6	minichromosome maintenance deficient 6 (MIS5 homolog, S. pombe) (S. cerevisiae)	1.58658
232714	Mgam	maltase-glucoamylase	7.13518
231830	Micall2	MICAL-like 2	1.97971
17345	Mki67	antigen identified by monoclonal antibody Ki 67	2.48085
17381	Mmp12	matrix metallopeptidase 12	30.1536
17386	Mmp13	matrix metallopeptidase 13	2.83118
58223	Mmp19	matrix metallopeptidase 19	2.1001
17394	Mmp8	matrix metallopeptidase 8	2.59785
17395	Mmp9	matrix metallopeptidase 9	3.47749
13384	Mpp3	membrane protein, palmitoylated 3 (MAGUK p55 subfamily member 3)	-2.53803
14012	Mpzl2	myelin protein zero-like 2	1.52176
77037	Mrap	melanocortin 2 receptor accessory protein	1.95757
244958	Mrap2	melanocortin 2 receptor accessory protein 2	3.42369
381269	Mreg	melanoregulin	3.14228
244238	Mrgpre	MAS-related GPR, member E	2.5829
60361	Ms4a4b	membrane-spanning 4-domains, subfamily A, member 4B	2.00816
69774	Ms4a6b	membrane-spanning 4-domains, subfamily A, member 6B	1.57064
73656	Ms4a6c	membrane-spanning 4-domains, subfamily A, member 6C	1.92699
68774	Ms4a6d	membrane-spanning 4-domains, subfamily A, member 6D	2.24564
109225	Ms4a7	membrane-spanning 4-domains, subfamily A, member 7	3.00746
20288	Msr1	macrophage scavenger receptor 1	5.3582
17752	Mt4	metallothionein 4	12.0187
17768	Mthfd2	methylenetetrahydrofolate dehydrogenase (NAD+ dependent), methenyltetrahydrofolate cyclohydrolase	1.85229
74180	Muc5b	mucin 5, subtype B, tracheobronchial	-1.62048
100041658	Mup7	major urinary protein 7	-3.48725
68016	Murc	muscle-related coiled-coil protein	1.83759
109272	Mybpc1	myosin binding protein C, slow-type	10.9542
233199	Mybpc2	myosin binding protein C, fast-type	3.06301
53311	Mybph	myosin binding protein H	6.33415
17879	Myh1	myosin, heavy polypeptide 1, skeletal muscle, adult	13.6645
17882	Myh2	myosin, heavy polypeptide 2, skeletal muscle, adult	6.9949
17884	Myh4	myosin, heavy polypeptide 4, skeletal muscle	9.2106
17885	Myh8	myosin, heavy polypeptide 8, skeletal muscle, perinatal	25.9954
17901	Myl1	myosin, light polypeptide 1	1.75518
17906	Myl2	myosin, light polypeptide 2, regulatory, cardiac, slow	3.11035
17897	Myl3	myosin, light polypeptide 3	1.55982
228785	Mylk2	myosin, light polypeptide kinase 2, skeletal muscle	2.67174
17907	Mylpf	myosin light chain, phosphorylatable, fast skeletal muscle	5.89471
17926	Myoc	myocilin	2.1985
17930	Myom2	myomesin 2	1.55748
242702	Myom3	myomesin family, member 3	1.96976
58916	Myot	myotilin	5.51272
59011	Myoz1	myozenin 1	6.2342
170947	Myoz3	myozenin 3	4.50092
230085	N28178	expressed sequence N28178	-1.75161
269642	Nat8l	N-acetyltransferase 8-like	1.97883
233038	Nccrp1	non-specific cytotoxic cell receptor protein 1 homolog (zebrafish)	3.78512
17969	Ncf1	neutrophil cytosolic factor 1	1.58071
17972	Ncf4	neutrophil cytosolic factor 4	2.08579
105855	Nckap1l	NCK associated protein 1 like	1.65367
330677	Nctc1	non-coding transcript 1	2.40302
234593	Ndrg4	N-myc downstream regulated gene 4	1.64227
17996.chr2.2	Neb	nebulin	6.54703
18019	Nfatc2	nuclear factor of activated T-cells, cytoplasmic, calcineurin-dependent 2	1.56623
18030	Nfil3	nuclear factor, interleukin 3, regulated	-1.51987
18037	Nfkbie	nuclear factor of kappa light polypeptide gene enhancer in B-cells inhibitor, epsilon	2.28649
80859	Nfkbiz	nuclear factor of kappa light polypeptide gene enhancer in B-cells inhibitor, zeta	1.86889
18053	Ngfr	nerve growth factor receptor (TNFR superfamily, member 16)	2.4836
97086	Nhedc2	Na+/H+ exchanger domain containing 2	5.25386
80885	Niacr1	niacin receptor 1	2.06706
214112	Nipal4	NIPA-like domain containing 4	3.01963
69547	Nkpd1	NTPase, KAP family P-loop domain containing 1	3.04105
244202	Nlrp10	NLR family, pyrin domain containing 10	2.18995
56183	Nmu	neuromedin U	3.49096
18111	Nnat	neuronatin	1.56584
384569	Nova2	neuro-oncological ventral antigen 2	-1.88653
241275	Noxa1	NADPH oxidase activator 1	2.59776
71893	Noxo1	NADPH oxidase organizer 1	4.53627
230899	Nppa	natriuretic peptide type A	3.04392
18158	Nppb	natriuretic peptide type B	5.02802
109648	Npy	neuropeptide Y	18.8645
15370	Nr4a1	nuclear receptor subfamily 4, group A, member 1	-2.04686
18212	Ntrk2	neurotrophic tyrosine kinase, receptor, type 2	1.50414
108907	Nusap1	nucleolar and spindle associated protein 1	1.8644
246728	Oas2	2'-5' oligoadenylate synthetase 2	1.56493
246727	Oas3	2'-5' oligoadenylate synthetase 3	3.25249
109019	Obfc2a	oligonucleotide/oligosaccharide-binding fold containing 2A	1.87904
108078	Olr1	oxidized low density lipoprotein (lectin-like) receptor 1	1.74899
18405	Orm1	orosomucoid 1	1.88679
232790	Oscar	osteoclast associated receptor	3.61875
237987	Otop2	otopetrin 2	3.17502
69602	Otop3	otopetrin 3	4.4391
71147	Oxsm	3-oxoacyl-ACP synthase, mitochondrial	1.56112
140795	P2ry14	purinergic receptor P2Y, G-protein coupled, 14	1.54803
320452	P4ha3	procollagen-proline, 2-oxoglutarate 4-dioxygenase (proline 4-hydroxylase), alpha polypeptide III	2.87416
18511	Pax9	paired box gene 9	2.93468
11994	Pcdh15	protocadherin 15	4.87713
18578	Pde4b	phosphodiesterase 4B, cAMP specific	-1.97799
18626	Per1	period homolog 1 (Drosophila)	-2.12827
21946	Pglyrp1	peptidoglycan recognition protein 1	1.55176
384997	Pglyrp4	peptidoglycan recognition protein 4	3.18573
94227	Pi15	peptidase inhibitor 15	-1.55275
18703	Pigr	polymeric immunoglobulin receptor	2.93089
320207	Pik3r5	phosphoinositide-3-kinase, regulatory subunit 5, p101	2.6674
231805	Pilra	paired immunoglobin-like type 2 receptor alpha	-1.77265
18740	Pitx1	paired-like homeodomain transcription factor 1	3.90281
18768	Pkib	protein kinase inhibitor beta, cAMP dependent, testis specific	1.75744
18772	Pkp1	plakophilin 1	20.9758
18782	Pla2g2d	phospholipase A2, group IID	3.65289
26971	Pla2g2f	phospholipase A2, group IIF	4.02171
78390	Pla2g4d	phospholipase A2, group IVD	3.75543
271844	Pla2g4f	phospholipase A2, group IVF	1.66009
27226	Pla2g7	phospholipase A2, group VII (platelet-activating factor acetylhydrolase, plasma)	1.7429
18792	Plau	plasminogen activator, urokinase	2.76867
224860	Plcl2	phospholipase C-like 2	1.65065
56193	Plek	pleckstrin	1.93117
433091	Pnpla1	patatin-like phospholipase domain containing 1	3.43646
75772	Pnpla5	patatin-like phospholipase domain containing 5	-8.97519
140491	Ppp1r3a	protein phosphatase 1, regulatory (inhibitor) subunit 3A	1.67815
18751	Prkcb	protein kinase C, beta	2.24492
19091	Prkg1	protein kinase, cGMP-dependent, type I	-1.52468
213171	Prss27	protease, serine, 27	5.00639
353211	Prune2	prune homolog 2 (Drosophila)	1.78684
76943	Psapl1	prosaposin-like 1	16.8659
57390	Psors1c2	psoriasis susceptibility 1 candidate 2 (human)	2.61135
56742	Psrc1	proline/serine-rich coiled-coil 1	3.4491
72351	Ptar1	protein prenyltransferase alpha subunit repeat containing 1	-1.50593
19219	Ptger4	prostaglandin E receptor 4 (subtype EP4)	1.66378
19222	Ptgir	prostaglandin I receptor (IP)	4.3342
320139	Ptpn7	protein tyrosine phosphatase, non-receptor type 7	1.81629
19277	Ptpro	protein tyrosine phosphatase, receptor type, O	1.75557
19293	Pvalb	parvalbumin	6.47876
71740	Pvrl4	poliovirus receptor-related 4	1.53657
66824	Pycard	PYD and CARD domain containing	1.66155
67295	Rab3c	RAB3C, member RAS oncogene family	1.67303
442827	Rab44	RAB44, member RAS oncogene family	-3.46551
75141	Rasd2	RASD family, member 2	1.63523
320292	Rasgef1b	RasGEF domain family, member 1B	-1.72695
19419	Rasgrp1	RAS guanyl releasing protein 1	2.1796
19660	Rbp2	retinol binding protein 2, cellular	2.97104
77974	Rdh12	retinol dehydrogenase 12	2.22382
19695	Reg3g	regenerating islet-derived 3 gamma	1.57088
57262	Retnla	resistin like alpha	1.72815
19733	Rgn	regucalcin	-2.99278
50778	Rgs1	regulator of G-protein signaling 1	6.47529
19734	Rgs16	regulator of G-protein signaling 16	4.39128
74734	Rhoh	ras homolog gene family, member H	1.84685
66889	Rnf128	ring finger protein 128	2.71669
320040	Rnf222	ring finger protein 222	3.21608
19894	Rph3a	rabphilin 3A	16.948
68172	Rpl39l	ribosomal protein L39-like	3.71532
20129	Rptn	repetin	5.6453
56437	Rrad	Ras-related associated with diabetes	1.9305
66166	S100a14	S100 calcium binding protein A14	1.65907
20198	S100a4	S100 calcium binding protein A4	1.65421
20201	S100a8	S100 calcium binding protein A8 (calgranulin A)	1.56816
20209	Saa2	serum amyloid A 2	-3.80664
20210	Saa3	serum amyloid A 3	11.121
67742	Samsn1	SAM domain, SH3 domain and nuclear localization signals, 1	1.79264
282619	Sbsn	suprabasin	2.3127
56807	Scamp5	secretory carrier membrane protein 5	1.64485
20269	Scn3a	sodium channel, voltage-gated, type III, alpha	-1.80256
242286	Sdr16c6	short chain dehydrogenase/reductase family 16C, member 6	2.74848
74032	Sdr42e1	short chain dehydrogenase/reductase family 42E, member 1	1.69045
209588	Sectm1a	secreted and transmembrane 1A	4.4668
20354	Sema4d	sema domain, immunoglobulin domain (Ig), transmembrane domain (TM) and short cytoplasmic domain, (semaphorin) 4D	1.76741
20701	Serpina1b	serine (or cysteine) preptidase inhibitor, clade A, member 1B	-1.56692
238393	Serpina3f	serine (or cysteine) peptidase inhibitor, clade A, member 3F	1.9029
546546	Serpina3h	serine (or cysteine) peptidase inhibitor, clade A, member 3H	3.21909
71907	Serpina9	serine (or cysteine) peptidase inhibitor, clade A (alpha-1 antiproteinase, antitrypsin), member 9	1.7745
241197	Serpinb10-ps	serine (or cysteine) peptidase inhibitor, clade B (ovalbumin), member 10, pseudogene	2.43242
66957	Serpinb11	serine (or cysteine) peptidase inhibitor, clade B (ovalbumin), member 11	13.4061
71869	Serpinb12	serine (or cysteine) peptidase inhibitor, clade B (ovalbumin), member 12	41.1551
18788	Serpinb2	serine (or cysteine) peptidase inhibitor, clade B, member 2	2.13619
20248	Serpinb3a	serine (or cysteine) peptidase inhibitor, clade B (ovalbumin), member 3A	17.1239
383548	Serpinb3b	serine (or cysteine) peptidase inhibitor, clade B (ovalbumin), member 3B	5.25278
381286	Serpinb3c	serine (or cysteine) peptidase inhibitor, clade B, member 3C	16.0284
20724	Serpinb5	serine (or cysteine) peptidase inhibitor, clade B, member 5	6.64261
116872	Serpinb7	serine (or cysteine) peptidase inhibitor, clade B, member 7	3.54192
15160	Serpind1	serine (or cysteine) peptidase inhibitor, clade D, member 1	1.64242
20377	Sfrp1	secreted frizzled-related protein 1	1.62864
20319	Sfrp2	secreted frizzled-related protein 2	-2.38618
23921	Sh2b2	SH2B adaptor protein 2	2.24562
26904	Sh2d1b1	SH2 domain protein 1B1	-1.64404
27371	Sh2d2a	SH2 domain protein 2A	2.18116
24055	Sh3bp2	SH3-domain binding protein 2	1.70926
268396	Sh3pxd2b	SH3 and PX domains 2B	1.51425
219134	Shisa2	shisa homolog 2 (Xenopus laevis)	1.65649
233186	Siglec5	sialic acid binding Ig-like lectin 5	-8.63587
17691	Sik1	salt inducible kinase 1	-1.58652
20465	Sim2	single-minded homolog 2 (Drosophila)	9.62028
231290	Slc10a4	solute carrier family 10 (sodium/bile acid cotransporter family), member 4	2.99429
18173	Slc11a1	solute carrier family 11 (proton-coupled divalent metal ion transporters), member 1	3.38004
114644	Slc13a3	solute carrier family 13 (sodium-dependent dicarboxylate transporter), member 3	2.21348
104681	Slc16a6	solute carrier family 16 (monocarboxylic acid transporters), member 6	1.53142
20517	Slc22a1	solute carrier family 22 (organic cation transporter), member 1	-1.90264
108114	Slc22a7	solute carrier family 22 (organic anion transporter), member 7	-4.95393
227659	Slc2a6	solute carrier family 2 (facilitated glucose transporter), member 6	2.64665
20530	Slc31a2	solute carrier family 31, member 2	1.52563
214922	Slc39a2	solute carrier family 39 (zinc transporter), member 2	5.88218
53945	Slc40a1	solute carrier family 40 (iron-regulated transporter), member 1	1.6115
30936	Slc46a2	solute carrier family 46, member 2	4.13434
20533	Slc4a1	solute carrier family 4 (anion exchanger), member 1	-2.67645
20537	Slc5a1	solute carrier family 5 (sodium/glucose cotransporter), member 1	2.96799
230612	Slc5a9	solute carrier family 5 (sodium/glucose cotransporter), member 9	2.59214
14411	Slc6a12	solute carrier family 6 (neurotransmitter transporter, betaine/GABA), member 12	5.32936
74338	Slc6a19	solute carrier family 6 (neurotransmitter transporter), member 19	4.84946
15567	Slc6a4	solute carrier family 6 (neurotransmitter transporter, serotonin), member 4	-1.55722
26570	Slc7a11	solute carrier family 7 (cationic amino acid transporter, y+ system), member 11	3.30517
20539	Slc7a5	solute carrier family 7 (cationic amino acid transporter, y+ system), member 5	1.57877
50934	Slc7a8	solute carrier family 7 (cationic amino acid transporter, y+ system), member 8	1.67791
110895	Slc9a4	solute carrier family 9 (sodium/hydrogen exchanger), member 4	-1.87007
20555	Slfn1	schlafen 1	1.94488
20558	Slfn4	schlafen 4	1.95861
20568	Slpi	secretory leukocyte peptidase inhibitor	1.74389
58994	Smpd3	sphingomyelin phosphodiesterase 3, neutral	1.73939
66106	Smpx	small muscle protein, X-linked	1.57793
68678	Smtnl1	smoothelin-like 1	4.35849
20614	Snap25	synaptosomal-associated protein 25	3.02493
20617	Snca	synuclein, alpha	-1.81315
100306955	Snora43	small nucleolar RNA, H/ACA box 43	-4.33038
84704	Snurf	SNRPN upstream reading frame	7.07126
64406	Sp5	trans-acting transcription factor 5	2.07039
546038	Spag11b	sperm associated antigen 11B	4.3939
72432	Spink5	serine peptidase inhibitor, Kazal type 5	25.7709
20750.chr5.1	Spp1	secreted phosphoprotein 1	1.84378
75396	Spp2	secreted phosphoprotein 2	-2.81685
20753	Sprr1a	small proline-rich protein 1A	7.13119
20754	Sprr1b	small proline-rich protein 1B	4.76621
20756	Sprr2b	small proline-rich protein 2B	2.29594
20758	Sprr2d	small proline-rich protein 2D	2.11071
20763	Sprr2i	small proline-rich protein 2I	3.09593
20764	Sprr2j-ps	small proline-rich protein 2J, pseudogene	2.74965
240690	St18	suppression of tumorigenicity 18	5.97579
217154	Stac2	SH3 and cysteine rich domain 2	2.29757
20855	Stc1	stanniocalcin 1	-1.64524
117167	Steap4	STEAP family member 4	2.87486
20974	Syngr3	synaptogyrin 3	4.26752
17306	Sypl2	synaptophysin-like 2	3.315
269589	Sytl1	synaptotagmin-like 1	1.734
21354	Tap1	transporter 1, ATP-binding cassette, sub-family B (MDR/TAP)	1.50464
21384	Tbx15	T-box 15	3.80315
21391	Tbxas1	thromboxane A synthase 1, platelet	1.97021
21420	Tcfap2c	transcription factor AP-2, gamma	3.77394
27060	Tcirg1	T-cell, immune regulator 1, ATPase, H+ transporting, lysosomal V0 protein A3	1.56911
21682	Tec	tec protein tyrosine kinase	1.86475
83558	Tex11	testis expressed gene 11	1.80783
21819	Tg	thyroglobulin	-2.36649
21816	Tgm1	transglutaminase 1, K polypeptide	3.38157
21818	Tgm3	transglutaminase 3, E polypeptide	25.025
21822	Tgtp1	T-cell specific GTPase 1	2.06086
21825	Thbs1	thrombospondin 1	-1.68168
21828	Thbs4	thrombospondin 4	2.61842
66198	Them5	thioesterase superfamily member 5	4.03108
21835	Thrsp	thyroid hormone responsive SPOT14 homolog (Rattus)	2.26359
211550	Tifa	TRAF-interacting protein with forkhead-associated domain	1.76043
100043314	Tigit	T cell immunoreceptor with Ig and ITIM domains	4.13326
21857	Timp1	tissue inhibitor of metalloproteinase 1	2.28663
27375	Tjp3	tight junction protein 3	1.55942
24088	Tlr2	toll-like receptor 2	1.63753
277203	Tm4sf19	transmembrane 4 L six family member 19	23.5029
75604	Tm4sf5	transmembrane 4 superfamily member 5	4.04894
75766	Tm7sf4	transmembrane 7 superfamily member 4	5.97852
77220	Tmem200a	transmembrane protein 200A	-1.54781
94346	Tmem40	transmembrane protein 40	2.24716
67893	Tmem86a	transmembrane protein 86A	1.66798
194597	Tmprss11a	transmembrane protease, serine 11a	4.31104
231382	Tmprss11d	transmembrane protease, serine 11d	4.28281
243083	Tmprss11f	transmembrane protease, serine 11f	2.51007
214531	Tmprss13	transmembrane protease, serine 13	2.08989
21926	Tnf	tumor necrosis factor	3.6582
21933	Tnfrsf10b	tumor necrosis factor receptor superfamily, member 10b	-1.86115
21934	Tnfrsf11a	tumor necrosis factor receptor superfamily, member 11a	2.00876
79201	Tnfrsf23	tumor necrosis factor receptor superfamily, member 23	1.66332
22163	Tnfrsf4	tumor necrosis factor receptor superfamily, member 4	2.63349
21942	Tnfrsf9	tumor necrosis factor receptor superfamily, member 9	14.7836
326623	Tnfsf15	tumor necrosis factor (ligand) superfamily, member 15	1.71061
21950	Tnfsf9	tumor necrosis factor (ligand) superfamily, member 9	1.71989
414084	Tnip3	TNFAIP3 interacting protein 3	3.29778
21925	Tnnc2	troponin C2, fast	24.3552
21957	Tnnt3	troponin T3, skeletal, fast	3.58347
217169	Tns4	tensin 4	2.53889
252838	Tox	thymocyte selection-associated high mobility group box	1.87284
72119	Tpx2	TPX2, microtubule-associated protein homolog (Xenopus laevis)	1.87634
76757	Trdn	triadin	1.7074
83433	Trem2	triggering receptor expressed on myeloid cells 2	6.69576
24102	Trex2	three prime repair exonuclease 2	6.72552
72169	Trim29	tripartite motif-containing 29	2.86788
66949	Trim59	tripartite motif-containing 59	1.83954
22061	Trp63	transformation related protein 63	1.93795
22368	Trpv2	transient receptor potential cation channel, subfamily V, member 2	1.53469
14605	Tsc22d3	TSC22 domain family, member 3	-1.53785
208634	Tspan10	tetraspanin 10	6.92936
117160	Ttyh2	tweety homolog 2 (Drosophila)	1.55244
22152	Tubb3	tubulin, beta 3	3.0656
22227	Ucp1	uncoupling protein 1 (mitochondrial, proton carrier)	16.9259
18140	Uhrf1	ubiquitin-like, containing PHD and RING finger domains, 1	1.86414
226841	Vash2	vasohibin 2	2.93747
22324	Vav1	vav 1 oncogene	1.65853
22361	Vnn1	vanin 1	4.61862
240916	Vsig8	V-set and immunoglobulin domain containing 8	5.05999
211739	Vstm2a	V-set and transmembrane domain containing 2A	-2.59565
629756	Wfdc10	WAP four-disulfide core domain 10	-6.74757
192200	Wfdc12	WAP four-disulfide core domain 12	2.1432
209232	Wfdc5	WAP four-disulfide core domain 5	3.39283
22414	Wnt2b	wingless related MMTV integration site 2b	-1.59181
241431	Xirp2	xin actin-binding repeat containing 2	1.89278
22445	Xlr3a	X-linked lymphocyte-regulated 3A	2.83164
74335	Xrcc3	X-ray repair complementing defective repair in Chinese hamster cells 3	-1.53177
207259	Zbtb7c	zinc finger and BTB domain containing 7C	2.26529
230738	Zc3h12a	zinc finger CCCH type containing 12A	1.724
237256	Zc3h12d	zinc finger CCCH type containing 12D	1.77665
278304	Zfp385c	zinc finger protein 385C	7.00822
319530	Zfp750	zinc finger protein 750	1.90594
574428	Zmynd15	zinc finger, MYND-type containing 15	1.90576

## Sheet: DESEQ_9Vnull Vela_WT_Lung
Lung_DESeq_9V/null vela vs.WT
Entrez ID	Gene Symbol	Gene Description	Fold change 9V/null vela/ WT
66107	1100001G20Rik	RIKEN cDNA 1100001G20 gene	2.347
66183	1110032A04Rik	RIKEN cDNA 1110032A04 gene	2.69366
74152	1300002K09Rik	RIKEN cDNA 1300002K09 gene	6.64948
73449	1700066B19Rik	RIKEN cDNA 1700066B19 gene	5.2804
67038	2010109I03Rik	RIKEN cDNA 2010109I03 gene	1.8435
69542	2300002M23Rik	RIKEN cDNA 2300002M23 gene	3.01744
67859	2310002J15Rik	RIKEN cDNA 2310002J15 gene	2.57742
69457	2310005G13Rik	RIKEN cDNA 2310005G13 gene	2.2713
641361	2310033E01Rik	RIKEN cDNA 2310033E01 gene	2.77988
66561	2310042E22Rik	RIKEN cDNA 2310042E22 gene	2.47706
66533	2310050C09Rik	RIKEN cDNA 2310050C09 gene	2.68408
68026	2810417H13Rik	RIKEN cDNA 2810417H13 gene	2.98732
228151	4833423E24Rik	RIKEN cDNA 4833423E24 gene	2.30877
77592	4931406H21Rik	RIKEN cDNA 4931406H21 gene	-3.4873
214106	4933430I17Rik	RIKEN cDNA 4933430I17 gene	5.20777
320706	9830001H06Rik	RIKEN cDNA 9830001H06 gene	-1.51783
320977	A330023F24Rik	RIKEN cDNA A330023F24 gene	-2.09427
639634	Aadacl2	arylacetamide deacetylase-like 2	2.15762
74591	Abca12	ATP-binding cassette, sub-family A (ABC1), member 12	2.83379
171168	Acer1	alkaline ceramidase 1	2.29878
11433	Acp5	acid phosphatase 5, tartrate resistant	2.30111
94180	Acsbg1	acyl-CoA synthetase bubblegum family member 1	2.20844
11459	Acta1	actin, alpha 1, skeletal muscle	9.78888
11474	Actn3	actinin alpha 3	3.36194
11486	Ada	adenosine deaminase	2.70541
11501	Adam8	a disintegrin and metallopeptidase domain 8	1.6926
11504	Adamts1	a disintegrin-like and metallopeptidase (reprolysin type) with thrombospondin type 1 motif, 1	-1.69676
77739	Adamtsl1	ADAMTS-like 1	-1.58282
11539	Adora1	adenosine A1 receptor	2.2396
11542	Adora3	adenosine A3 receptor	2.30956
140497	AF251705	cDNA sequence AF251705	1.50517
381524	AI427809	expressed sequence AI427809	3.21286
229694	AI504432	expressed sequence AI504432	-1.85185
11656	Alas2	aminolevulinic acid synthase 2, erythroid	-1.58951
11657	Alb	albumin	-3.67576
11686	Alox12b	arachidonate 12-lipoxygenase, 12R type	4.06272
11687	Alox15	arachidonate 15-lipoxygenase	-1.59643
23801	Aloxe3	arachidonate lipoxygenase 3	2.03539
229665	Ampd1	adenosine monophosphate deaminase 1	3.04289
11730	Ang3	angiogenin, ribonuclease A family, member 3	-3.62712
219033	Ang4	angiogenin, ribonuclease A family, member 4	-3.01148
630952	Ang6	angiogenin, ribonuclease A family, member 6	-3.97466
27052	Aoah	acyloxyacyl hydrolase	2.85073
71872	Aox4	aldehyde oxidase 4	2.11622
11807	Apoa2	apolipoprotein A-II	-3.98553
11808	Apoa4	apolipoprotein A-IV	-3.5869
238055	Apob	apolipoprotein B	-4.00638
80287	Apobec3	apolipoprotein B mRNA editing enzyme, catalytic polypeptide 3	1.526
381823	Apold1	apolipoprotein L domain containing 1	-1.83802
64008	Aqp9	aquaporin 9	2.90221
11847	Arg2	arginase type II	2.0834
219144	Arl11	ADP-ribosylation factor-like 11	2.00538
66929	Asf1b	ASF1 anti-silencing function 1 homolog B (S. cerevisiae)	2.13988
11890	Asgr2	asialoglycoprotein receptor 2	2.40162
12316	Aspm	asp (abnormal spindle)-like, microcephaly associated (Drosophila)	2.28788
67855	Asprv1	aspartic peptidase, retroviral-like 1	5.69894
242341	Atp6v0d2	ATPase, H+ transporting, lysosomal V0 subunit D2	2.36468
54140	Avpr1a	arginine vasopressin receptor 1A	-2.02998
245533	Awat1	acyl-CoA wax alcohol acyltransferase 1	89.9186
245532	Awat2	acyl-CoA wax alcohol acyltransferase 2	3.50345
227327	B3gnt7	UDP-GlcNAc:betaGal beta-1,3-N-acetylglucosaminyltransferase 7	1.5335
320148	B430306N03Rik	RIKEN cDNA B430306N03 gene	5.85451
70350	Basp1	brain abundant, membrane attached signal protein 1	1.83075
53314	Batf	basic leucine zipper transcription factor, ATF-like	1.77213
242125	BC037703	cDNA sequence BC037703	10.501
12032	Bcan	brevican	-2.62068
12045	Bcl2a1b	B-cell leukemia/lymphoma 2 related protein A1b	2.88276
12069	Bex2	brain expressed X-linked 2	-4.01226
406217	Bex4	brain expressed gene 4	-2.21278
20893	Bhlhe40	basic helix-loop-helix family, member e40	1.53323
17060	Blnk	B-cell linker	2.00609
73230	Bmper	BMP-binding endothelial regulator	-1.52212
270757	Bpil2	bactericidal/permeability-increasing protein-like 2	5.89367
320116	C030019I05Rik	RIKEN cDNA C030019I05 gene	1.86563
12259	C1qa	complement component 1, q subcomponent, alpha polypeptide	1.75223
12260	C1qb	complement component 1, q subcomponent, beta polypeptide	1.86395
12262	C1qc	complement component 1, q subcomponent, C chain	1.82096
75697	C2cd4b	C2 calcium-dependent domain containing 4B	2.53022
12267	C3ar1	complement component 3a receptor 1	3.3947
12273	C5ar1	complement component 5a receptor 1	-1.91069
12299	Cacng1	calcium channel, voltage-dependent, gamma subunit 1	4.54776
80796	Calm4	calmodulin 4	5.65187
12332	Capg	capping protein (actin filament), gelsolin-like	1.52896
69543	Capns2	calpain, small subunit 2	2.55838
76459	Car12	carbonic anyhydrase 12	1.8789
170720	Card14	caspase recruitment domain family, member 14	2.95459
12365	Casp14	caspase 14	2.74756
12363	Casp4	caspase 4, apoptosis-related cysteine peptidase	1.84963
12372	Casq1	calsequestrin 1	1.60853
20293	Ccl12	chemokine (C-C motif) ligand 12	4.53877
20295	Ccl17	chemokine (C-C motif) ligand 17	4.05357
20296	Ccl2	chemokine (C-C motif) ligand 2	14.4026
20297	Ccl20	chemokine (C-C motif) ligand 20	4.72635
20299	Ccl22	chemokine (C-C motif) ligand 22	4.62319
20302	Ccl3	chemokine (C-C motif) ligand 3	48.9639
20303	Ccl4	chemokine (C-C motif) ligand 4	8.64844
20304	Ccl5	chemokine (C-C motif) ligand 5	1.62163
20305	Ccl6	chemokine (C-C motif) ligand 6	3.28873
20306	Ccl7	chemokine (C-C motif) ligand 7	6.57954
20307	Ccl8	chemokine (C-C motif) ligand 8	4.13726
20308	Ccl9	chemokine (C-C motif) ligand 9	4.46779
12428	Ccna2	cyclin A2	2.10229
380694	Ccnjl	cyclin J-like	-1.87974
12768	Ccr1	chemokine (C-C motif) receptor 1	2.22992
12774	Ccr5	chemokine (C-C motif) receptor 5	1.98691
12775	Ccr7	chemokine (C-C motif) receptor 7	2.16553
235505	Cd109	CD109 antigen	1.96049
12475	Cd14	CD14 antigen	1.65362
68891	Cd177	CD177 antigen	1.83515
17079	Cd180	CD180 antigen	1.70518
12480	Cd1d2	CD1d2 antigen	6.20018
57781	Cd200r1	CD200 receptor 1	2.30449
271375	Cd200r2	Cd200 receptor 2	15.0613
239849	Cd200r4	CD200 receptor 4	3.31118
246278	Cd207	CD207 antigen	1.91856
60533	Cd274	CD274 antigen	1.70631
217303	Cd300a	CD300A antigen	3.18563
217304	Cd300lb	CD300 antigen like family member B	1.95468
246746	Cd300lf	CD300 antigen like family member F	2.86997
12504	Cd4	CD4 antigen	2.30858
23833	Cd52	CD52 antigen	1.60965
12508	Cd53	CD53 antigen	1.85821
12519	Cd80	CD80 antigen	2.56164
12522	Cd83	CD83 antigen	2.09479
12523	Cd84	CD84 antigen	2.44941
12524	Cd86	CD86 antigen	2.31806
12534	Cdk1	cyclin-dependent kinase 1	1.90409
67177	Cdt1	chromatin licensing and DNA replication factor 1	1.71565
319930	Ceacam19	carcinoembryonic antigen-related cell adhesion molecule 19	10.2357
229841	Cenpe	centromere protein E	2.13957
108000	Cenpf	centromere protein F	1.88925
60411	Cenpk	centromere protein K	4.38522
14962	Cfb	complement factor B	1.5158
12642	Ch25h	cholesterol 25-hydroxylase	7.21672
104183	Chi3l4	chitinase 3-like 4	4.65191
71884	Chit1	chitinase 1 (chitotriosidase)	3.06735
214425	Cilp	cartilage intermediate layer protein, nucleotide pyrophosphohydrolase	1.60202
23844	Clca3	chloride channel calcium activated 3	4.37379
17474	Clec4d	C-type lectin domain family 4, member d	4.28138
56619	Clec4e	C-type lectin domain family 4, member e	2.54031
51811	Clec4f	C-type lectin domain family 4, member f	-4.08005
56620	Clec4n	C-type lectin domain family 4, member n	2.80761
23845	Clec5a	C-type lectin domain family 5, member a	16.1895
72383	Cnfn	cornifelin	4.31953
12804	Cntfr	ciliary neurotrophic factor receptor	-2.13509
373864	Col27a1	collagen, type XXVII, alpha 1	-1.52991
71791	Cpa4	carboxypeptidase A4	3.87476
56373	Cpb2	carboxypeptidase B2 (plasma)	-4.78192
240058	Cpne5	copine V	-4.62816
12904	Crabp2	cellular retinoic acid binding protein II	3.19399
74175	Crct1	cysteine-rich C-terminal 1	5.21971
231991	Creb5	cAMP responsive element binding protein 5	-2.06971
11571	Crisp1	cysteine-rich secretory protein 1	2.53579
12977	Csf1	colony stimulating factor 1 (macrophage)	1.56865
12981	Csf2	colony stimulating factor 2 (granulocyte-macrophage)	2.83807
12983	Csf2rb	colony stimulating factor 2 receptor, beta, low-affinity (granulocyte-macrophage)	1.51446
215418	Csrnp1	cysteine-serine-rich nuclear protein 1	-1.77662
13012	Cst8	cystatin 8 (cystatin-related epididymal spermatogenic)	-4.46126
209294	Csta	cystatin A	2.27017
13014	Cstb	cystatin B	1.50912
13033	Ctsd	cathepsin D	1.82336
64138	Ctsz	cathepsin Z	1.57255
30785	Cttnbp2	cortactin binding protein 2	-2.00208
629147	Ctxn3	cortexin 3	1.70272
13051	Cx3cr1	chemokine (C-X3-C) receptor 1	1.68881
14825	Cxcl1	chemokine (C-X-C motif) ligand 1	11.0349
15945	Cxcl10	chemokine (C-X-C motif) ligand 10	2.53969
20310	Cxcl2	chemokine (C-X-C motif) ligand 2	6.53209
330122	Cxcl3	chemokine (C-X-C motif) ligand 3	7.58724
20311	Cxcl5	chemokine (C-X-C motif) ligand 5	5.65967
17329	Cxcl9	chemokine (C-X-C motif) ligand 9	3.08274
13076	Cyp1a1	cytochrome P450, family 1, subfamily a, polypeptide 1	1.50137
13077	Cyp1a2	cytochrome P450, family 1, subfamily a, polypeptide 2	-4.64112
72318	Cyth4	cytohesin 4	1.60807
51944	D2Ertd750e	DNA segment, Chr 2, ERATO Doi 750, expressed	1.94051
109361	D730005E14Rik	RIKEN cDNA D730005E14 gene	4.25063
76747	Dapl1	death associated protein-like 1	3.48739
233651	Dchs1	dachsous 1 (Drosophila)	-1.73043
26900	Ddx3y	DEAD (Asp-Glu-Ala-Asp) box polypeptide 3, Y-linked	1.62307
244332	Defb14	defensin beta 14	2.55838
56519	Defb4	defensin beta 4	3.41109
218977	Dlgap5	discs, large (Drosophila) homolog-associated protein 5	2.40513
13388	Dll1	delta-like 1 (Drosophila)	-2.32052
13393	Dlx3	distal-less homeobox 3	2.57754
73712	Dmkn	dermokine	1.94968
110084	Dnahc1	dynein, axonemal, heavy chain 1	-1.71798
13411	Dnahc11	dynein, axonemal, heavy chain 11	-1.55682
83768	Dpp7	dipeptidylpeptidase 7	1.70385
13505	Dsc1	desmocollin 1	4.6266
13507	Dsc3	desmocollin 3	2.77183
13510	Dsg1a	desmoglein 1 alpha	3.00128
13512	Dsg3	desmoglein 3	3.11987
99439	Duox1	dual oxidase 1	1.89818
213696	Duoxa1	dual oxidase maturation factor 1	2.4193
19252	Dusp1	dual specificity phosphatase 1	-1.51161
27389	Dusp13	dual specificity phosphatase 13	3.63415
13586	Ear1	eosinophil-associated, ribonuclease A family, member 1	-4.30401
93726	Ear11	eosinophil-associated, ribonuclease A family, member 11	5.7672
54159	Ear5	eosinophil-associated, ribonuclease A family, member 5	9.87527
93719	Ear6	eosinophil-associated, ribonuclease A family, member 6	19.1094
13661	Ehf	ets homologous factor	1.61282
83603	Elovl4	elongation of very long chain fatty acids (FEN1/Elo2, SUR4/Elo3, yeast)-like 4	1.6798
13733	Emr1	EGF-like module containing, mucin-like, hormone receptor-like sequence 1	1.52523
13841	Epha7	Eph receptor A7	-1.79054
14017	Evi2a	ecotropic viral integration site 2a	1.75546
14038	Expi	extracellular proteinase inhibitor	6.0911
14064	F2rl2	coagulation factor II (thrombin) receptor-like 2	2.72454
14080	Fabp1	fatty acid binding protein 1, liver	-5.0708
16592	Fabp5	fatty acid binding protein 5, epidermal	1.60816
80752	Fam20c	family with sequence similarity 20, member C	1.76686
667742	Fam38b	family with sequence similarity 38, member B	-1.72132
109212	Fam64a	family with sequence similarity 64, member A	2.81678
69640	Fam83g	family with sequence similarity 83, member G	1.53645
270120	Fat3	FAT tumor suppressor homolog 3 (Drosophila)	-1.61322
329628	Fat4	FAT tumor suppressor homolog 4 (Drosophila)	-1.72872
14119	Fbn2	fibrillin 2	-2.334
14121	Fbp1	fructose bisphosphatase 1	-2.17122
67731	Fbxo32	F-box protein 32	1.70561
14127	Fcer1g	Fc receptor, IgE, high affinity I, gamma polypeptide	1.73827
14130	Fcgr2b	Fc receptor, IgG, low affinity IIb	2.73205
14131	Fcgr3	Fc receptor, IgG, low affinity III	1.92539
246256	Fcgr4	Fc receptor, IgG, low affinity IV	2.19508
435653	Fcrlb	Fc receptor-like B	3.50915
14282	Fosb	FBJ osteosarcoma oncogene B	-2.13662
20371	Foxp3	forkhead box P3	6.07835
14293	Fpr1	formyl peptide receptor 1	-1.99408
14289	Fpr2	formyl peptide receptor 2	-1.50048
666060	Frmpd1	FERM and PDZ domain containing 1	-1.83539
14086	Fscn1	fascin homolog 1, actin bundling protein (Strongylocentrotus purpuratus)	1.68182
207839	Galnt6	UDP-N-acetyl-alpha-D-galactosamine:polypeptide N-acetylgalactosaminyltransferase 6	2.14126
237436	Gas2l3	growth arrest-specific 2 like 3	2.3754
67092	Gatm	glycine amidinotransferase (L-arginine:glycine amidinotransferase)	1.54694
23886	Gdf15	growth differentiation factor 15	6.8442
11605	Gla	galactosidase, alpha	1.93104
73690	Glipr1	GLI pathogenesis-related 1 (glioma)	1.78755
14658	Glrb	glycine receptor, beta subunit	4.53661
100034251	Gm11428	predicted gene 11428	12.5177
229599	Gm129	predicted gene 129	-1.73083
329436	Gm14461	predicted gene 14461	4.11666
245423	Gm364	predicted gene 364	4.18699
380732	Gm885	predicted gene 885	2.10204
225443	Gm94	predicted gene 94	3.80094
14676	Gna15	guanine nucleotide binding protein, alpha 15	1.66447
14711	Gnmt	glycine N-methyltransferase	-1.76776
93695	Gpnmb	glycoprotein (transmembrane) nmb	6.11406
574402	Gpr17	G protein-coupled receptor 17	-2.70065
229323	Gpr171	G protein-coupled receptor 171	1.93925
381413	Gpr176	G protein-coupled receptor 176	2.99151
321019	Gpr183	G protein-coupled receptor 183	2.15844
84111	Gpr87	G protein-coupled receptor 87	2.22856
268527	Greb1	gene regulated by estrogen in breast cancer protein	-3.96188
230824	Grhl3	grainyhead-like 3 (Drosophila)	2.38222
57911	Gsdma	gasdermin A	3.62368
83492	Gsdmc	gasdermin C	2.20624
269994	Gsg1l	GSG1-like	-1.99565
268756	Gulo	gulonolactone (L-) oxidase	-7.26268
14955	H19	H19 fetal liver mRNA	5.38119
15118	Has3	hyaluronan synthase 3	2.74012
15206	Hes2	hairy and enhancer of split 2 (Drosophila)	-1.78666
15233	Hgd	homogentisate 1, 2-dioxygenase	-3.45925
212032	Hk3	hexokinase 3	2.53698
545370	Hmcn1	hemicentin 1	-1.84912
15366	Hmmr	hyaluronan mediated motility receptor (RHAMM)	2.23382
15378	Hnf4a	hepatic nuclear factor 4, alpha	-3.53953
15442	Hpse	heparanase	2.04196
68723	Hrnr	hornerin	3.59037
15484	Hsd11b2	hydroxysteroid 11-beta dehydrogenase 2	2.38096
193740	Hspa1a	heat shock protein 1A	-2.5223
15511	Hspa1b	heat shock protein 1B	-2.73087
15530	Hspg2	perlecan (heparan sulfate proteoglycan 2)	-1.65362
15560	Htr2c	5-hydroxytryptamine (serotonin) receptor 2C	-5.69662
15566	Htr7	5-hydroxytryptamine (serotonin) receptor 7	3.76735
244653	Hydin	hydrocephalus inducing	-1.50223
16069	Igj	immunoglobulin joining chain	1.76531
16160	Il12b	interleukin 12b	6.1127
16175	Il1a	interleukin 1 alpha	3.24048
54450	Il1f5	interleukin 1 family, member 5 (delta)	2.93059
54448	Il1f6	interleukin 1 family, member 6	2.82178
69677	Il1f8	interleukin 1 family, member 8	2.34687
215257	Il1f9	interleukin 1 family, member 9	2.14134
16178	Il1r2	interleukin 1 receptor, type II	2.71512
16181	Il1rn	interleukin 1 receptor antagonist	2.88754
14204	Il4i1	interleukin 4 induced 1	2.6802
16365	Irg1	immunoresponsive gene 1	3.61501
16407	Itgae	integrin alpha E, epithelial-associated	1.82809
16409	Itgam	integrin alpha M	1.89409
16411	Itgax	integrin alpha X	2.01982
16414	Itgb2	integrin beta 2	1.6584
16425	Itih2	inter-alpha trypsin inhibitor, heavy chain 2	-1.58144
16429	Itln1	intelectin 1 (galactofuranose binding)	2.97117
71912	Jsrp1	junctional sarcoplasmic reticulum protein 1	4.40242
72330	Kbtbd5	kelch repeat and BTB (POZ) domain containing 5	2.31644
16498	Kcnab2	potassium voltage-gated channel, shaker-related subfamily, beta member 2	1.68924
16529	Kcnk5	potassium channel, subfamily K, member 5	-1.73033
16534	Kcnn4	potassium intermediate/small conductance calcium-activated channel, subfamily N, member 4	2.14675
63830	Kcnq1ot1	KCNQ1 overlapping transcript 1	-1.76867
16551	Kif11	kinesin family member 11	1.90284
269152	Kif26b	kinesin family member 26B	-1.53235
16598	Klf2	Kruppel-like factor 2 (lung)	-1.60219
16600	Klf4	Kruppel-like factor 4 (gut)	-1.578
268807	Klhl38	kelch-like 38 (Drosophila)	2.24485
69540	Klk10	kallikrein related-peptidase 10	1.74595
23993	Klk7	kallikrein related-peptidase 7 (chymotryptic, stratum corneum)	2.42185
101533	Klk9	kallikrein related-peptidase 9	2.77493
170733	Klra17	killer cell lectin-like receptor, subfamily A, member 17	3.03624
50928	Klrg1	killer cell lectin-like receptor subfamily G, member 1	3.17656
433619	Kprp	keratinocyte expressed, proline-rich	4.46808
16664	Krt14	keratin 14	2.66636
16665	Krt15	keratin 15	1.57999
16670	Krt32	keratin 32	2.45363
16682	Krt4	keratin 4	22.8536
110308	Krt5	keratin 5	2.49384
16687	Krt6a	keratin 6A	2.70173
332131	Krt78	keratin 78	6.6442
64661	Krtdap	keratinocyte differentiation associated protein	6.67719
70789	Kynu	kynureninase (L-kynurenine hydrolase)	2.9191
16763	Lad1	ladinin	1.57486
67127	Lce1a1	late cornified envelope 1A1	3.85433
73722	Lce1a2	late cornified envelope 1A2	2.98311
68720	Lce1b	late cornified envelope 1B	2.99526
73719	Lce1c	late cornified envelope 1C	2.95348
69611	Lce1d	late cornified envelope 1D	3.07644
68694	Lce1e	late cornified envelope 1E	2.66679
67828	Lce1f	late cornified envelope 1F	2.64666
66195	Lce1g	late cornified envelope 1G	2.55838
67718	Lce1h	late cornified envelope 1H	2.13006
76585	Lce1i	late cornified envelope 1I	2.33759
73730	Lce1l	late cornified envelope 1L	2.55838
545548	Lce3a	late cornified envelope 3A	3.80876
94060	Lce3c	late cornified envelope 3C	4.74961
69520	Lce3f	late cornified envelope 3F	2.93295
16819	Lcn2	lipocalin 2	4.00048
16822	Lcp2	lymphocyte cytosolic protein 2	1.54227
16846	Lep	leptin	-2.36646
16854	Lgals3	lectin, galactose binding, soluble 3	1.69856
16858	Lgals7	lectin, galactose binding, soluble 7	2.67492
246316	Lgi2	leucine-rich repeat LGI family, member 2	1.70073
218454	Lhfpl2	lipoma HMGIC fusion partner-like 2	3.43066
240633	Lipk	lipase, family member K	2.36209
78753	Lipm	lipase, family member M	3.48508
16939	Lor	loricrin	5.75116
270084	Lpcat2	lysophosphatidylcholine acyltransferase 2	1.5063
107321	Lpxn	leupaxin	2.67512
239393	Lrp12	low density lipoprotein-related protein 12	2.26576
57248	Ly6i	lymphocyte antigen 6 complex, locus I	24.674
17084	Ly86	lymphocyte antigen 86	1.81163
17085	Ly9	lymphocyte antigen 9	2.35334
69541	Lyg1	lysozyme G-like 1	2.71307
72434	Lypd3	Ly6/Plaur domain containing 3	3.69963
72289	Malat1	metastasis associated lung adenocarcinoma transcript 1 (non-coding RNA)	-2.02412
26414	Mapk10	mitogen-activated protein kinase 10	-1.72128
17219	Mcm6	minichromosome maintenance deficient 6 (MIS5 homolog, S. pombe) (S. cerevisiae)	1.5871
210029	Metrnl	meteorin, glial cell differentiation regulator-like	1.56024
232714	Mgam	maltase-glucoamylase	8.20052
231830	Micall2	MICAL-like 2	1.55249
17345	Mki67	antigen identified by monoclonal antibody Ki 67	2.42608
214162	Mll1	myeloid/lymphoid or mixed-lineage leukemia 1	-1.54742
17381	Mmp12	matrix metallopeptidase 12	31.9029
58223	Mmp19	matrix metallopeptidase 19	2.20985
240047	Mmp25	matrix metallopeptidase 25	2.26659
17394	Mmp8	matrix metallopeptidase 8	2.00633
17395	Mmp9	matrix metallopeptidase 9	2.72998
381269	Mreg	melanoregulin	3.06545
244238	Mrgpre	MAS-related GPR, member E	1.73639
73656	Ms4a6c	membrane-spanning 4-domains, subfamily A, member 6C	1.55753
68774	Ms4a6d	membrane-spanning 4-domains, subfamily A, member 6D	2.29981
109225	Ms4a7	membrane-spanning 4-domains, subfamily A, member 7	2.92465
20288	Msr1	macrophage scavenger receptor 1	4.87484
17752	Mt4	metallothionein 4	4.69796
17768	Mthfd2	methylenetetrahydrofolate dehydrogenase (NAD+ dependent), methenyltetrahydrofolate cyclohydrolase	2.03065
269328	Muc15	mucin 15	2.39867
74180	Muc5b	mucin 5, subtype B, tracheobronchial	-2.30524
100041658	Mup7	major urinary protein 7	-4.04261
18198	Musk	muscle, skeletal, receptor tyrosine kinase	3.04495
109272	Mybpc1	myosin binding protein C, slow-type	8.18952
233199	Mybpc2	myosin binding protein C, fast-type	2.08517
53311	Mybph	myosin binding protein H	4.12045
17879	Myh1	myosin, heavy polypeptide 1, skeletal muscle, adult	10.3922
17882	Myh2	myosin, heavy polypeptide 2, skeletal muscle, adult	9.27634
17884	Myh4	myosin, heavy polypeptide 4, skeletal muscle	10.8442
17885	Myh8	myosin, heavy polypeptide 8, skeletal muscle, perinatal	9.63204
17906	Myl2	myosin, light polypeptide 2, regulatory, cardiac, slow	3.37799
228785	Mylk2	myosin, light polypeptide kinase 2, skeletal muscle	2.16262
17907	Mylpf	myosin light chain, phosphorylatable, fast skeletal muscle	4.32989
242702	Myom3	myomesin family, member 3	1.68941
58916	Myot	myotilin	7.31406
59011	Myoz1	myozenin 1	4.88736
170947	Myoz3	myozenin 3	2.8923
230085	N28178	expressed sequence N28178	-1.78619
54392	Ncapg	non-SMC condensin I complex, subunit G	2.37103
233038	Nccrp1	non-specific cytotoxic cell receptor protein 1 homolog (zebrafish)	2.41274
17969	Ncf1	neutrophil cytosolic factor 1	1.66518
17972	Ncf4	neutrophil cytosolic factor 4	1.79986
105855	Nckap1l	NCK associated protein 1 like	1.54384
330677	Nctc1	non-coding transcript 1	1.9867
17996	Neb	nebulin	3.57616
59126	Nek6	NIMA (never in mitosis gene a)-related expressed kinase 6	1.51091
54446	Nfat5	nuclear factor of activated T-cells 5	-1.52666
18037	Nfkbie	nuclear factor of kappa light polypeptide gene enhancer in B-cells inhibitor, epsilon	2.12928
80859	Nfkbiz	nuclear factor of kappa light polypeptide gene enhancer in B-cells inhibitor, zeta	1.67441
97086	Nhedc2	Na+/H+ exchanger domain containing 2	4.08551
80885	Niacr1	niacin receptor 1	1.87139
214112	Nipal4	NIPA-like domain containing 4	2.18868
69547	Nkpd1	NTPase, KAP family P-loop domain containing 1	1.60605
56183	Nmu	neuromedin U	2.28113
18128	Notch1	Notch gene homolog 1 (Drosophila)	-1.57958
384569	Nova2	neuro-oncological ventral antigen 2	-1.73567
241275	Noxa1	NADPH oxidase activator 1	2.27712
71893	Noxo1	NADPH oxidase organizer 1	4.25747
109648	Npy	neuropeptide Y	16.3634
15370	Nr4a1	nuclear receptor subfamily 4, group A, member 1	-2.10553
109019	Obfc2a	oligonucleotide/oligosaccharide-binding fold containing 2A	1.91557
108078	Olr1	oxidized low density lipoprotein (lectin-like) receptor 1	1.81589
18405	Orm1	orosomucoid 1	1.71052
237987	Otop2	otopetrin 2	2.06476
69602	Otop3	otopetrin 3	2.70105
140795	P2ry14	purinergic receptor P2Y, G-protein coupled, 14	1.55177
353236	Pcdhac1	protocadherin alpha subfamily C, 1	-2.7522
18549	Pcsk2	proprotein convertase subtilisin/kexin type 2	2.57754
18578	Pde4b	phosphodiesterase 4B, cAMP specific	-1.52733
18626	Per1	period homolog 1 (Drosophila)	-1.63055
94227	Pi15	peptidase inhibitor 15	-1.54334
18703	Pigr	polymeric immunoglobulin receptor	2.69596
320207	Pik3r5	phosphoinositide-3-kinase, regulatory subunit 5, p101	2.18039
231805	Pilra	paired immunoglobin-like type 2 receptor alpha	-1.91508
18740	Pitx1	paired-like homeodomain transcription factor 1	2.14314
18772	Pkp1	plakophilin 1	5.41653
18782	Pla2g2d	phospholipase A2, group IID	2.56762
26971	Pla2g2f	phospholipase A2, group IIF	3.04244
78390	Pla2g4d	phospholipase A2, group IVD	2.08185
27226	Pla2g7	phospholipase A2, group VII (platelet-activating factor acetylhydrolase, plasma)	1.6338
18792	Plau	plasminogen activator, urokinase	2.4734
18807	Pld3	phospholipase D family, member 3	1.55246
56193	Plek	pleckstrin	1.88998
75772	Pnpla5	patatin-like phospholipase domain containing 5	-6.67413
96875	Prg4	proteoglycan 4 (megakaryocyte stimulating factor, articular superficial zone protein)	-1.72247
18751	Prkcb	protein kinase C, beta	1.5555
213171	Prss27	protease, serine, 27	2.30476
353211	Prune2	prune homolog 2 (Drosophila)	1.65041
76943	Psapl1	prosaposin-like 1	6.7798
72373	Psca	prostate stem cell antigen	-3.85516
56742	Psrc1	proline/serine-rich coiled-coil 1	2.75952
19215	Ptgds	prostaglandin D2 synthase (brain)	2.22903
19222	Ptgir	prostaglandin I receptor (IP)	4.31011
19293	Pvalb	parvalbumin	6.7283
66824	Pycard	PYD and CARD domain containing	1.76931
442827	Rab44	RAB44, member RAS oncogene family	-3.72972
26934	Racgap1	Rac GTPase-activating protein 1	1.81232
19366	Rad54l	RAD54 like (S. cerevisiae)	2.45744
320292	Rasgef1b	RasGEF domain family, member 1B	-1.61448
19419	Rasgrp1	RAS guanyl releasing protein 1	1.69049
19660	Rbp2	retinol binding protein 2, cellular	1.86687
77974	Rdh12	retinol dehydrogenase 12	2.10886
19699	Reln	reelin	-1.79057
57262	Retnla	resistin like alpha	1.67892
19733	Rgn	regucalcin	-2.95093
50778	Rgs1	regulator of G-protein signaling 1	6.53299
19734	Rgs16	regulator of G-protein signaling 16	4.4895
66889	Rnf128	ring finger protein 128	2.41367
19894	Rph3a	rabphilin 3A	18.171
20129	Rptn	repetin	2.49959
58185	Rsad2	radical S-adenosyl methionine domain containing 2	-1.55691
435626	Rufy4	RUN and FYVE domain containing 4	-2.41044
20191	Ryr2	ryanodine receptor 2, cardiac	-2.01328
20198	S100a4	S100 calcium binding protein A4	1.68332
20209	Saa2	serum amyloid A 2	-5.27053
20210	Saa3	serum amyloid A 3	10.2394
67742	Samsn1	SAM domain, SH3 domain and nuclear localization signals, 1	1.83982
282619	Sbsn	suprabasin	1.53811
56807	Scamp5	secretory carrier membrane protein 5	1.55978
20269	Scn3a	sodium channel, voltage-gated, type III, alpha	-1.64971
64136	Sdf2l1	stromal cell-derived factor 2-like 1	1.53359
242286	Sdr16c6	short chain dehydrogenase/reductase family 16C, member 6	1.98501
20356	Sema5a	sema domain, seven thrombospondin repeats (type 1 and type 1-like), transmembrane domain (TM) and short cytoplasmic domain, (semaphorin) 5A	-1.52005
20701	Serpina1b	serine (or cysteine) preptidase inhibitor, clade A, member 1B	-1.79723
20704	Serpina1e	serine (or cysteine) peptidase inhibitor, clade A, member 1E	-3.15172
238393	Serpina3f	serine (or cysteine) peptidase inhibitor, clade A, member 3F	1.65059
546546	Serpina3h	serine (or cysteine) peptidase inhibitor, clade A, member 3H	2.86203
66957	Serpinb11	serine (or cysteine) peptidase inhibitor, clade B (ovalbumin), member 11	3.91864
71869	Serpinb12	serine (or cysteine) peptidase inhibitor, clade B (ovalbumin), member 12	11.8584
66222	Serpinb1a	serine (or cysteine) peptidase inhibitor, clade B, member 1a	1.54483
20248	Serpinb3a	serine (or cysteine) peptidase inhibitor, clade B (ovalbumin), member 3A	5.95884
383548	Serpinb3b	serine (or cysteine) peptidase inhibitor, clade B (ovalbumin), member 3B	2.29276
381286	Serpinb3c	serine (or cysteine) peptidase inhibitor, clade B, member 3C	3.69583
20724	Serpinb5	serine (or cysteine) peptidase inhibitor, clade B, member 5	3.56652
20319	Sfrp2	secreted frizzled-related protein 2	-2.99287
24055	Sh3bp2	SH3-domain binding protein 2	1.55586
268396	Sh3pxd2b	SH3 and PX domains 2B	1.51691
233186	Siglec5	sialic acid binding Ig-like lectin 5	-6.33177
17691	Sik1	salt inducible kinase 1	-1.60132
20465	Sim2	single-minded homolog 2 (Drosophila)	3.46932
20491	Sla	src-like adaptor	1.63381
18173	Slc11a1	solute carrier family 11 (proton-coupled divalent metal ion transporters), member 1	2.8325
114644	Slc13a3	solute carrier family 13 (sodium-dependent dicarboxylate transporter), member 3	1.79775
227659	Slc2a6	solute carrier family 2 (facilitated glucose transporter), member 6	2.29047
214922	Slc39a2	solute carrier family 39 (zinc transporter), member 2	6.52121
30936	Slc46a2	solute carrier family 46, member 2	2.9447
20537	Slc5a1	solute carrier family 5 (sodium/glucose cotransporter), member 1	2.51441
53881	Slc5a3	solute carrier family 5 (inositol transporters), member 3	-1.6459
14411	Slc6a12	solute carrier family 6 (neurotransmitter transporter, betaine/GABA), member 12	7.68106
74338	Slc6a19	solute carrier family 6 (neurotransmitter transporter), member 19	3.25884
15567	Slc6a4	solute carrier family 6 (neurotransmitter transporter, serotonin), member 4	-1.55913
26570	Slc7a11	solute carrier family 7 (cationic amino acid transporter, y+ system), member 11	2.98484
20539	Slc7a5	solute carrier family 7 (cationic amino acid transporter, y+ system), member 5	1.52006
110895	Slc9a4	solute carrier family 9 (sodium/hydrogen exchanger), member 4	-1.61376
20568	Slpi	secretory leukocyte peptidase inhibitor	1.64127
68678	Smtnl1	smoothelin-like 1	4.79741
20617	Snca	synuclein, alpha	-1.97311
208777	Sned1	sushi, nidogen and EGF-like domains 1	-1.52716
84704	Snurf	SNRPN upstream reading frame	7.77226
64406	Sp5	trans-acting transcription factor 5	1.76248
546038	Spag11b	sperm associated antigen 11B	4.28332
56381	Spen	SPEN homolog, transcriptional regulator (Drosophila)	-1.63783
72432	Spink5	serine peptidase inhibitor, Kazal type 5	8.49738
20750	Spp1	secreted phosphoprotein 1	1.95736
20753	Sprr1a	small proline-rich protein 1A	3.47765
20754	Sprr1b	small proline-rich protein 1B	2.64523
217154	Stac2	SH3 and cysteine rich domain 2	2.00358
117167	Steap4	STEAP family member 4	2.48956
17306	Sypl2	synaptophysin-like 2	1.73403
269589	Sytl1	synaptotagmin-like 1	1.62355
21384	Tbx15	T-box 15	2.29696
21391	Tbxas1	thromboxane A synthase 1, platelet	2.01971
21426	Tcfec	transcription factor EC	1.59381
27060	Tcirg1	T-cell, immune regulator 1, ATPase, H+ transporting, lysosomal V0 protein A3	1.60037
21682	Tec	tec protein tyrosine kinase	1.77796
83558	Tex11	testis expressed gene 11	2.03285
21819	Tg	thyroglobulin	-2.91414
21816	Tgm1	transglutaminase 1, K polypeptide	2.37976
21818	Tgm3	transglutaminase 3, E polypeptide	5.24152
21825	Thbs1	thrombospondin 1	-1.59273
66198	Them5	thioesterase superfamily member 5	2.42331
207596	Thsd4	thrombospondin, type I, domain containing 4	-1.52536
211550	Tifa	TRAF-interacting protein with forkhead-associated domain	1.63832
21857	Timp1	tissue inhibitor of metalloproteinase 1	2.54854
27375	Tjp3	tight junction protein 3	1.55788
24088	Tlr2	toll-like receptor 2	1.57683
277203	Tm4sf19	transmembrane 4 L six family member 19	20.445
75604	Tm4sf5	transmembrane 4 superfamily member 5	4.72281
75766	Tm7sf4	transmembrane 7 superfamily member 4	5.09405
380863	Tmem171	transmembrane protein 171	1.74406
77220	Tmem200a	transmembrane protein 200A	-1.54158
94346	Tmem40	transmembrane protein 40	2.00099
67893	Tmem86a	transmembrane protein 86A	1.57415
194597	Tmprss11a	transmembrane protease, serine 11a	3.01913
231382	Tmprss11d	transmembrane protease, serine 11d	2.49729
243083	Tmprss11f	transmembrane protease, serine 11f	2.06476
21933	Tnfrsf10b	tumor necrosis factor receptor superfamily, member 10b	-1.5126
21934	Tnfrsf11a	tumor necrosis factor receptor superfamily, member 11a	1.70596
79201	Tnfrsf23	tumor necrosis factor receptor superfamily, member 23	1.7173
21942	Tnfrsf9	tumor necrosis factor receptor superfamily, member 9	14.2315
69583	Tnfsf13	tumor necrosis factor (ligand) superfamily, member 13	1.5034
326623	Tnfsf15	tumor necrosis factor (ligand) superfamily, member 15	1.65466
21950	Tnfsf9	tumor necrosis factor (ligand) superfamily, member 9	1.66293
414084	Tnip3	TNFAIP3 interacting protein 3	2.63676
21925	Tnnc2	troponin C2, fast	27.041
21957	Tnnt3	troponin T3, skeletal, fast	2.90386
72119	Tpx2	TPX2, microtubule-associated protein homolog (Xenopus laevis)	1.76979
83433	Trem2	triggering receptor expressed on myeloid cells 2	6.70789
24102	Trex2	three prime repair exonuclease 2	3.0864
72169	Trim29	tripartite motif-containing 29	2.05591
22177	Tyrobp	TYRO protein tyrosine kinase binding protein	1.62164
320538	Ubn2	ubinuclein 2	-1.50789
22229	Ucp3	uncoupling protein 3 (mitochondrial, proton carrier)	-2.44204
22361	Vnn1	vanin 1	4.79974
240916	Vsig8	V-set and immunoglobulin domain containing 8	1.56512
211739	Vstm2a	V-set and transmembrane domain containing 2A	-2.44579
629756	Wfdc10	WAP four-disulfide core domain 10	-15.0329
22414	Wnt2b	wingless related MMTV integration site 2b	-1.92758
213742	Xist	inactive X specific transcripts	-1.8901
74335	Xrcc3	X-ray repair complementing defective repair in Chinese hamster cells 3	-1.93837
230738	Zc3h12a	zinc finger CCCH type containing 12A	1.6684
11906	Zfhx3	zinc finger homeobox 3	-1.66941
278304	Zfp385c	zinc finger protein 385C	3.01047
