# Supplementary material for: Gaucher Disease: Transcriptome Analyses Using Microarray or mRNA Sequencing in a Gba1 Mutant Mouse Model Treated with Velaglucerase alfa or Imiglucerase
Source: PLoS One. 2013 Oct 4;8(10):e74912. doi: 10.1371/journal.pone.0074912 (PMC3790783; doi:10.1371/journal.pone.0074912)
Supplement: Table S5 — (XLSX) [file pone.0074912.s009.xlsx]

## Sheet: Sheet1
S Table.5
Functional Categories classifying the DEGs from saline, imig and vela treated spleen in 9V/null mice by DAVID Bioinformatics tool. The table shows the p value, percentage of genes in each category and the number of genes associated with each function.
a. saline/WT
	Mixed Model ANOVA					edgeR			DESeq
Functional Categories	# of genes	Percentage (%)		P Value		# of genes	Percentage (%)	P Value	# of genes	Percentage (%)	P Value
Cellular process	265	60.23		9.12e-13		483	59.26	2.99e-19	568	56.57	1.52e-17
Cellular component organization	94	21.36		1.08e-08					127	12.65	1.83e-06
Immune system process	28	6.36		0.000137		53	6.5	1.04e-14
Cellular component biogenesis	31	7.05		0.032952
Localization						159	19.51	1.32e-07	168	16.73	0.000518
Establishment of localization						148	18.16	8.31e-07	153	15.24	0.000574
Metabolic process						385	47.24	0.000769	416	4.14	0.000968
Biological adhesion									40	3.98	0.004135
Growth									20	1.99	0.027585
b.imig/WT
	Mixed Model ANOVA					edgeR			DESeq
Functional Categories	# of genes		Percentage (%)		P Value	# of genes	Percentage %)	P Value	# of genes	Percentage (%)	P Value
Cellular process	580		59.3		1.95e-19	647	60.47	7.6e-27	1354	53.45	1.24e-32
Metabolic process	394		40.29		1.11e-17	504	47.1	3.44e-17	991	38.82	9.96e-11
Cellular component biogenesis	61		6.24		1.82e-09	49	4.58	3.6e-08	93	3.67	9.46e-08
Localization						201	18.79	1.48e-06	385	15.08	0.000129
Establishment of localization						190	17.76	0.001572	346	13.66	0.000147
Cellular component organization						125	11.68	0.011845	306	12.08	0.000162
Immune system process	82		8.38		1.6e-06	65	6.07	0.026355	117	4.62	0.024143
Biological adhesion	44		4.5		0.000269				100	3.95	0.029628
Cellular component organization	186		19.02		0.001002
Developmental process	180		18.4		0.00316
Response to stimulus	155		15.85		0.006269
Multi-organism process	29		2.97		0.010855
Growth	22		2.25		0.01881				33	1.3	0.048789
Death						39	3.64	0.049774
c.vela/WT
	Mixed Model ANOVA					edgeR			DESeq
Functional Categories	# of genes		Percentage (%)		P Value	# of genes	Percentage %)	P Value	# of genes	Percentage (%)	P Value
Cellular process	330	59.14	58.45	4.06e-09		339		2.21e-09	1088	51.64	1.19e-20
Metabolic process	86	15.41	47.24	1.67e-08		274		6.13e-08	818	38.82	1.02e-09
Immune system process	56	10.04	10	6.38e-05		58		7.48e-08	105	4.98	0.000585
Localization			21.03			122		2.2e-06	313	14.86	0.00126
Establishment of localization			19.28			112		3.61e-06	284	13.48	0.001627
Cellular component organization	249	44.62		0.000114					229	10.87	0.002774
Growth	15	2.69		0.000602					32	1.52	0.006263
Multi-organism process	18	3.23	3.97	0.00107		23		0.001555
Biological regulation	241	43.19		0.002042
Developmental process	109	19.53		0.041693
Cell killing			0.69			4		0.001908	6	0.28	0.007164
Response to stimulus			17.41			101		0.012354
Biological adhesion									76	3.61	0.017661
1. Functional categories were classified by DAVID Bioinformatics tool. The table shows the number of genes associated with each function, percentage of genes in each category and the p value,
2. DEGs were identified by analytic methods, Mixed Model ANOVA (microarray), edgeR (mRNA-Seq) or DESeq (mRNA-Seq).
