# Supplementary material for: Gaucher Disease: Transcriptome Analyses Using Microarray or mRNA Sequencing in a Gba1 Mutant Mouse Model Treated with Velaglucerase alfa or Imiglucerase
Source: PLoS One. 2013 Oct 4;8(10):e74912. doi: 10.1371/journal.pone.0074912 (PMC3790783; doi:10.1371/journal.pone.0074912)
Supplement: Table S6 — (XLSX) [file pone.0074912.s010.xlsx]

## Sheet: Sheet1
STable 6:Common and unique Gene Ontology categories of the Core DEGs identified by toppcluster.
Present indicates the presence of the function in the particular treatment condition and absent indicates
the absence of that function or failure of the DEGs to pass the cutoff threshold to be a valid function under the biological condition
GO Category	imig	vela	saline
ADP metabolic process	present	absent	absent
cell proliferation	present	absent	absent
cellular macromolecular complex assembly	present	absent	absent
cellular macromolecule catabolic process	present	absent	absent
CenH3-containing nucleosome assembly at centromere	present	absent	absent
chromatin remodeling at centromere	present	absent	absent
chromosome segregation	present	absent	absent
cytokine-mediated signaling pathway	present	absent	absent
'de novo' posttranslational protein folding	present	absent	absent
'de novo' protein folding	present	absent	absent
DNA conformation change	present	absent	absent
DNA damage response, signal transduction by p53 class m ...	present	absent	absent
DNA metabolic process	present	absent	absent
DNA replication	present	absent	absent
DNA replication-independent nucleosome assembly	present	absent	absent
DNA replication-independent nucleosome organization	present	absent	absent
DNA strand elongation	present	absent	absent
DNA strand elongation involved in DNA replication	present	absent	absent
DNA-dependent DNA replication	present	absent	absent
G1/S transition checkpoint	present	absent	absent
interspecies interaction between organisms	present	absent	absent
macromolecule catabolic process	present	absent	absent
microtubule-based process	present	absent	absent
mitotic cell cycle checkpoint	present	absent	absent
mitotic cell cycle G1/S transition checkpoint	present	absent	absent
mitotic cell cycle G1/S transition DNA damage checkpoint	present	absent	absent
mitotic prometaphase	present	absent	absent
modification-dependent macromolecule catabolic process	present	absent	absent
modification-dependent protein catabolic process	present	absent	absent
multi-organism process	present	absent	absent
negative regulation of apoptotic process	present	absent	absent
negative regulation of programmed cell death	present	absent	absent
negative regulation of protein modification process	present	absent	absent
negative regulation of protein ubiquitination	present	absent	absent
nucleoside diphosphate biosynthetic process	present	absent	absent
nucleoside diphosphate metabolic process	present	absent	absent
positive regulation of cell cycle arrest	present	absent	absent
positive regulation of cell cycle process	present	absent	absent
positive regulation of cell proliferation	present	absent	absent
proteasomal protein catabolic process	present	absent	absent
proteasomal ubiquitin-dependent protein catabolic process	present	absent	absent
protein catabolic process	present	absent	absent
protein modification by small protein conjugation	present	absent	absent
protein modification by small protein conjugation or removal	present	absent	absent
protein ubiquitination	present	absent	absent
proteolysis	present	absent	absent
regulation of apoptotic process	present	absent	absent
regulation of G1/S transition of mitotic cell cycle	present	absent	absent
regulation of protein metabolic process	present	absent	absent
signal transduction involved in cell cycle checkpoint	present	absent	absent
signal transduction involved in DNA damage checkpoint	present	absent	absent
signal transduction involved in DNA integrity checkpoint	present	absent	absent
signal transduction involved in G1/S transition checkpoint	present	absent	absent
signal transduction involved in mitotic cell cycle chec ...	present	absent	absent
signal transduction involved in mitotic cell cycle G1/S ...	present	absent	absent
ubiquitin-dependent protein catabolic process	present	absent	absent
antigen processing and presentation of exogenous antigen	absent	present	absent
cellular response to oxidative stress	absent	present	absent
establishment of localization in cell	absent	present	absent
pigment metabolic process	absent	present	absent
anaphase-promoting complex-dependent proteasomal ubiqui ...	present	present	absent
apoptotic process	present	present	absent
ATP synthesis coupled electron transport	present	present	absent
ATP synthesis coupled proton transport	present	present	absent
cell cycle arrest	present	present	absent
cell cycle checkpoint	present	present	absent
cellular component disassembly	present	present	absent
cellular component disassembly at cellular level	present	present	absent
cellular macromolecular complex disassembly	present	present	absent
cellular macromolecular complex subunit organization	present	present	absent
cellular process involved in reproduction	present	present	absent
cellular protein catabolic process	present	present	absent
cellular respiration	present	present	absent
cellular response to hydrogen peroxide	present	present	absent
cellular response to reactive oxygen species	present	present	absent
cellular response to stress	present	present	absent
DNA damage checkpoint	present	present	absent
DNA integrity checkpoint	present	present	absent
electron transport chain	present	present	absent
endocrine pancreas development	present	present	absent
endocrine system development	present	present	absent
energy coupled proton transport, down electrochemical g ...	present	present	absent
energy derivation by oxidation of organic compounds	present	present	absent
G1/S transition of mitotic cell cycle	present	present	absent
generation of precursor metabolites and energy	present	present	absent
hydrogen transport	present	present	absent
M/G1 transition of mitotic cell cycle	present	present	absent
macromolecular complex assembly	present	present	absent
macromolecular complex disassembly	present	present	absent
mitochondrial ATP synthesis coupled electron transport	present	present	absent
mitochondrial ATP synthesis coupled proton transport	present	present	absent
mitochondrial electron transport, NADH to ubiquinone	present	present	absent
negative regulation of cell cycle	present	present	absent
negative regulation of cell death	present	present	absent
negative regulation of ligase activity	present	present	absent
negative regulation of ubiquitin-protein ligase activit ...	present	present	absent
negative regulation of ubiquitin-protein ligase activity	present	present	absent
oxidation-reduction process	present	present	absent
oxidative phosphorylation	present	present	absent
pancreas development	present	present	absent
positive regulation of ligase activity	present	present	absent
positive regulation of protein ubiquitination	present	present	absent
positive regulation of ubiquitin-protein ligase activit ...	present	present	absent
positive regulation of ubiquitin-protein ligase activity	present	present	absent
programmed cell death	present	present	absent
proteolysis involved in cellular protein catabolic process	present	present	absent
proton transport	present	present	absent
regulation of cell cycle	present	present	absent
regulation of cell cycle arrest	present	present	absent
regulation of cell death	present	present	absent
regulation of cellular amine metabolic process	present	present	absent
regulation of cellular protein metabolic process	present	present	absent
regulation of ligase activity	present	present	absent
regulation of programmed cell death	present	present	absent
regulation of protein ubiquitination	present	present	absent
regulation of ubiquitin-protein ligase activity	present	present	absent
regulation of ubiquitin-protein ligase activity involve ...	present	present	absent
respiratory electron transport chain	present	present	absent
response to DNA damage stimulus	present	present	absent
S phase	present	present	absent
S phase of mitotic cell cycle	present	present	absent
translation	present	present	absent
translational elongation	present	present	absent
translational termination	present	present	absent
viral genome expression	present	present	absent
viral infectious cycle	present	present	absent
viral reproduction	present	present	absent
viral reproductive process	present	present	absent
viral transcription	present	present	absent
cation homeostasis	absent	absent	present
cellular cation homeostasis	absent	absent	present
cellular chemical homeostasis	absent	absent	present
cellular metal ion homeostasis	absent	absent	present
chemical homeostasis	absent	absent	present
digestion	absent	absent	present
iron ion transport	absent	absent	present
metal ion homeostasis	absent	absent	present
regulation of transcription involved in G1/S phase of m ...	absent	absent	present
transition metal ion transport	absent	absent	present
cell cycle	present	absent	present
cell division	present	absent	present
cellular component biogenesis	present	absent	present
M phase	present	absent	present
M phase of mitotic cell cycle	present	absent	present
mitosis	present	absent	present
nuclear division	present	absent	present
organelle fission	present	absent	present
regulation of mitotic cell cycle	present	absent	present
cellular homeostasis	absent	present	present
cellular iron ion homeostasis	absent	present	present
erythrocyte homeostasis	absent	present	present
homeostasis of number of cells	absent	present	present
homeostatic process	absent	present	present
immune system process	absent	present	present
iron ion homeostasis	absent	present	present
lipid digestion	absent	present	present
response to inorganic substance	absent	present	present
response to metal ion	absent	present	present
cell cycle phase	present	present	present
cell cycle process	present	present	present
cellular protein complex disassembly	present	present	present
heme biosynthetic process	present	present	present
heme metabolic process	present	present	present
interphase	present	present	present
interphase of mitotic cell cycle	present	present	present
macromolecular complex subunit organization	present	present	present
mitotic cell cycle	present	present	present
porphyrin-containing compound biosynthetic process	present	present	present
porphyrin-containing compound metabolic process	present	present	present
protein complex disassembly	present	present	present
protein complex subunit organization	present	present	present
regulation of cell cycle process	present	present	present
tetrapyrrole biosynthetic process	present	present	present
tetrapyrrole metabolic process	present	present	present
