# Supplementary material for: Gaucher Disease: Transcriptome Analyses Using Microarray or mRNA Sequencing in a Gba1 Mutant Mouse Model Treated with Velaglucerase alfa or Imiglucerase
Source: PLoS One. 2013 Oct 4;8(10):e74912. doi: 10.1371/journal.pone.0074912 (PMC3790783; doi:10.1371/journal.pone.0074912)
Supplement: Table S7 — (XLSX) [file pone.0074912.s011.xlsx]

## Sheet: Sheet1
STable 7. Fold change values of the common hematopoetic and myelopoetic genes in saline, imig and vela treated 9V/null Spleen compared to WT by different DE methods
		Mixed Model ANOVA			edgeR			DESeq
Gene description	Gene Symbol	saline	vela	imig	saline	vela	imig	saline	vela	imig
Hematopoetic genes
aquaporin 1 (Colton blood group)	Aqp1	-2		-2.68	-1.77	-1.62	-3.15	-1.93	-2.04	-3.91
Rho GDP dissociation inhibitor (GDI) beta	Arhgdib				-1.6	-1.69	-1.73	-1.82	-2	-2.01
baculoviral IAP repeat containing 5	Birc5	-1.94	-1.66	-2.43	-1.97	-1.8	-3.14	-2.14	-2.27	-3.96
BCL2/adenovirus E1B 19kDa interacting protein 3-like	Bnip3l				-1.72	-1.64	-2	-1.88	-1.83	-2.22
cyclin B2	Ccnb2			-2.1	-2.03	-1.91	-3.16	-2.22	-2.41	-4.02
CD24a antigen	Cd24a			-1.76	-1.9	-1.92	-2.35	-2.08	-2.22	-2.67
cathepsin E	Ctse	-1.62		-1.64	-1.6		-2.05	-1.76	-1.71	-2.44
E2F transcription factor 2	E2f2				-1.68	-1.56	-2.45	-1.85	-1.87	-2.98
erythrocyte membrane protein band 4.9 (dematin)	Epb4.9	-1.6		-1.71	-2.1	-1.7	-4.94	-2.18	-2.46	-6.87
Fc fragment of IgE, high affinity I, receptor for; gamma polypeptide	Fcer1g				-1.51	-1.84	-1.58	-1.7	-2.14	-1.76
lymphocyte antigen 6 complex, locus A	Ly6a	-2.07	-2.13		-1.62	-1.83	-1.7	-1.93	-2.18	-2.06
peroxiredoxin 1	Prdx1				-1.64	-1.84	-1.76	-1.85	-2.16	-2
peroxiredoxin 2	Prdx2	-1.87	-1.75	-2.87	-2.21	-2.15	-3.05	-2.51	-2.65	-3.63
ribosomal protein S19	Rps19	1.84			-2.21	-2.19	-2.41	-2.71	-2.8	-3.01
solute carrier family 4, anion exchanger, member 1 (erythrocyte membrane protein band 3, Diego blood group)	Slc4a1	-2.49		-2.95	-1.98	-1.63	-4.14	-2.04	-2.08	-4.85
superoxide dismutase 1, soluble	Sod1				-1.63	-1.72	-1.93	-1.85	-2.05	-2.22
tetraspanin 33	Tspan33	-2.12		-2.41	-1.88	-1.64	-3.53	-2.08	-2.09	-4.43
Hematopoetic and Myelopoetic genes
aminolevulinate, delta-, synthase 2	Alas2				-1.97	-1.79	-2.75	-2.17	-2.06	-2.97
BCL2-like 1	Bcl2l1				-1.72	-1.75	-2.5	-1.92	-2.13	-2.92
erythropoietin receptor	Epor	-1.98		-2.19	-1.9	-1.73	-3.56	-1.87	-2.19	-4.43
ferrochelatase	Fech	-1.71		-2.02	-2.1	-1.87	-3.15	-2.27	-2.17	-3.55
GATA binding protein 1 (globin transcription factor 1)	Gata1	-2.21		-2.52	-2.03	-1.75	-4	-2.16	-2.3	-5.19
growth factor independent 1B transcription repressor	Gfi1b			-1.61	-1.88	-1.89	-5.02	-2.11	-2.59	-6.76
hemoglobin, beta	Hbb-b1				-3.42	-2.85	-5.03	-3.88	-3.4	-5.52
Janus kinase 3	Jak3				1.83	2.13	2.24	1.73	1.95	2.08
Kruppel-like factor 1 (erythroid)	Klf1	-1.63		-2.09	-2.27	-1.92	-6.63	-2.41	-2.59	-8.54
NAD(P)H dehydrogenase, quinone 1	Nqo1			-2.08	-2.35	-2.1	-3.66	-2.58	-2.6	-4.7
protein phosphatase 1, regulatory subunit 15A	Ppp1r15a				-1.6	-1.57	-2.42	-1.76	-1.94	-3.01
peroxiredoxin 2	Prdx2	-1.87	-1.75	-2.87	-2.21	-2.15	-3.05	-2.51	-2.65	-3.63
ribosomal protein S14	Rps14				-2.2	-2.26	-2.43	-2.77	-3.03	-3.11
ribosomal protein S19	Rps19	1.84			-2.21	-2.19	-2.41	-2.71	-2.8	-3.01
T-cell acute lymphocytic leukemia 1	Tal1			-1.72	-1.96	-1.7	-3.46	-2.08	-2.26	-4.49
transferrin receptor (p90, CD71)	Tfrc	-2.33		-3.02	-1.65	-1.59	-2.54	-1.76	-1.98	-3.14
tripartite motif containing 10	Trim10	-2.92		-4.2	-2.86	-2.07	-6.31	-2.78	-2.59	-7.73
