# Supplementary material for: Gaucher Disease: Transcriptome Analyses Using Microarray or mRNA Sequencing in a Gba1 Mutant Mouse Model Treated with Velaglucerase alfa or Imiglucerase
Source: PLoS One. 2013 Oct 4;8(10):e74912. doi: 10.1371/journal.pone.0074912 (PMC3790783; doi:10.1371/journal.pone.0074912)
Supplement: Table S8 — (XLSX) [file pone.0074912.s012.xlsx]

## Sheet: Sheet1
	S.Table 8 :Gata1 and Sfpi1/Pu.1 Pathway genes with Fold Change vlaues evaluated by different analytical methods under different treatments in spleen
				saline			imig			vela
Symbol	Entrez Gene Name	Gene Symbol - mouse (Entrez Gene)(A1)	microarray	DESeq	edgeR	microarray	DESeq	edgeR	microarray	DESeq	edgeR
CD1D	CD1d molecule	Cd1d2		4.25	-1.52		3.57			3.54
EPOR	erythropoietin receptor	Epor	-1.98	-1.9	-1.87	-2.187	-3.563	-4.425		-1.73	-2.186
FTH1 (includes EG:14319)	ferritin, heavy polypeptide 1	Fth1		-1.96	-2.3		-2.184	-2.574		-2.162	-2.646
GFI1B	growth factor independent 1B transcription repressor	Gfi1b		-1.88	-2.11	-1.611	-5.018	-6.756		-1.888	-2.586
GPX1 (includes EG:14775)	glutathione peroxidase 1	Gpx1		-2.12	-2.49	-1.795	-2.729	-3.267		-2.18	-2.72
HMBS	hydroxymethylbilane synthase	Hmbs	-2.46	-2.19	-2.35	-3.204	-3.74	-4.547		-1.946	-2.447
ISG15	ISG15 ubiquitin-like modifier	Isg15		-2.6	-3.41		-3.364	-4.71		-2.28	-3.264
KLF1	Kruppel-like factor 1 (erythroid)	Klf1	-1.63	-2.27	-2.41	-2.085	-6.631	-8.541		-1.919	-2.589
Lyz1/Lyz2	lysozyme 2	Lyz2		-1.54	-1.76		-1.786	-2.061		-1.98	-2.331
RPL18	ribosomal protein L18	Rpl18		-1.63	-1.97		-1.806	-2.197		-1.685	-2.116
SPI1 (includes EG:20375)	spleen focus forming virus (SFFV) proviral integration oncogene sfpi1	Sfpi1	1.57			2.162			2.131
