# Supplementary material for: Gaucher Disease: Transcriptome Analyses Using Microarray or mRNA Sequencing in a Gba1 Mutant Mouse Model Treated with Velaglucerase alfa or Imiglucerase
Source: PLoS One. 2013 Oct 4;8(10):e74912. doi: 10.1371/journal.pone.0074912 (PMC3790783; doi:10.1371/journal.pone.0074912)
Supplement: Table S9 — (XLSX) [file pone.0074912.s013.xlsx]

## Sheet: Sheet1
STable 9a. Fold change (FC) of the candidate genes by different methods, involved in mitochondrial dysfunction, Oxidative phosphorylation and Ubiquinone biosynthesis in 9V/null spleen treated with saline, imig and vela compared to WT control
		saline (FC)			vela (FC)			imig (FC)
Gene Symbol	Gene description	Mixed Model ANOVA	DESeq	edgeR	Mixed Model ANOVA	DESeq	edgeR	Mixed Model ANOVA	DESeq	edgeR
Adipoq	adiponectin, C1Q and collagen domain containing		-3.24	-5.09		-3	-4.94		-2.56	-5.81
Atp5d	ATP synthase, H+ transporting, mitochondrial F1 complex, delta subunit		-1.54	-1.78		-1.66	-2		-1.74	-2.04
Atp5e	ATP synthase, H+ transporting, mitochondrial F1 complex, epsilon subunit		-1.74	-2.13		-1.98	-2.57		-2.01	-2.53
Atp5k	ATP synthase, H+ transporting, mitochondrial Fo complex, subunit E		-1.81	-2.16		-1.91	-2.41		-2.28	-2.85
Atp5j2	ATP synthase, H+ transporting, mitochondrial Fo complex, subunit F2		-1.6	-1.88		-1.73	-2.13	-1.55	-1.91	-2.3
Atp5j	ATP synthase, H+ transporting, mitochondrial Fo complex, subunit F6		-1.65	-1.88		-1.78	-2.11		-1.9	-2.22
Atp5o	ATP synthase, H+ transporting, mitochondrial F1 complex, O subunit		-1.74	-2.01		-1.88	-2.27		-2.01	-2.35
Atp6v0d2	ATPase, H+ transporting, lysosomal 38kDa, V0 subunit d2		5.71	4.45
Bcl2l1	BCL2-like 1		-1.72	-1.92		-1.75	-2.13		-2.5	-2.92
Bnip3l	BCL2/adenovirus E1B 19kDa interacting protein 3-like		-1.72	-1.87		-1.64	-1.83		-2	-2.22
Camp	cathelicidin antimicrobial peptide	-1.73	-1.73	-1.94	-1.89	-2.12	-2.88	-1.96	-2.47	-3.31
Cox17	COX17 cytochrome c oxidase assembly homolog (S. cerevisiae)		-1.66	-1.95		-1.79	-2.2		-2.05	-2.47
Cox4i1	cytochrome c oxidase subunit IV isoform 1		-1.66	-1.99		-1.76	-2.21		-1.88	-2.28
Cox5a	cytochrome c oxidase subunit Va		-1.74	-2.02		-2.11	-2.56		-2.02	-2.37
Cox6a1	cytochrome c oxidase subunit VIa polypeptide 1		-1.63	-1.91		-1.77	-2.18	-1.62	-1.94	-2.31
Cox6b1	cytochrome c oxidase subunit VIb polypeptide 1 (ubiquitous)		-1.53	-1.84	-1.51	-1.65	-2.08	-1.62	-1.7	-2.09
Epor	erythropoietin receptor	-1.98	-1.9	-1.87		-1.73	-2.19	-2.19	-3.56	-4.43
Fth1	ferritin, heavy polypeptide 1		-1.96	-2.3		-2.16	-2.65		-2.18	-2.57
Ftl1	ferritin, light polypeptide		-1.55	-1.81		-1.76	-2.16		-1.87	-2.21
Gnb2l1	guanine nucleotide binding protein (G protein), beta polypeptide 2-like 1		-1.77	-2.17		-1.85	-2.38		-1.95	-2.44
Gpx1	glutathione peroxidase 1		-2.12	-2.49		-2.18	-2.72	-1.8	-2.73	-3.27
Gzma	granzyme A (granzyme 1, cytotoxic T-lymphocyte-associated serine esterase 3)		-1.74	-1.9		-1.59	-1.81	-1.71	-1.87	-2.11
Hba-a2	hemoglobin, alpha 1		-3.14	-3.68		-2.72	-3.34		-5.11	-5.79
Hbb-b1	hemoglobin, beta		-3.41	-3.88		-2.85	-3.4		-5.03	-5.52
Hmox1	heme oxygenase (decycling) 1		-1.56	-1.72		-1.94	-2.19
Hspb1	heat shock 27kDa protein 1	2.74	1.74		2.69	1.67		3.22	1.96
Ndufa2	NADH dehydrogenase (ubiquinone) 1 alpha subcomplex, 2, 8kDa		-1.79	-2.17		-1.83	-2.33	-1.57	-2.14	-2.62
Ndufa6	NADH dehydrogenase (ubiquinone) 1 alpha subcomplex, 6, 14kDa		-1.6	-1.88		-1.78	-2.18		-1.85	-2.21
Ndufb3	NADH dehydrogenase (ubiquinone) 1 beta subcomplex, 3, 12kDa		-1.56	-1.73		-1.72	-2		-1.76	-2.01
Ndufb4	NADH dehydrogenase (ubiquinone) 1 beta subcomplex, 4, 15kDa		-2.21	-2.44		-2.3	-2.68		-2.24	-2.51
Ndufb5	NADH dehydrogenase (ubiquinone) 1 beta subcomplex, 5, 16kDa		-1.63	-1.82		-1.69	-1.96		-1.77	-2.01
Ndufb6	NADH dehydrogenase (ubiquinone) 1 beta subcomplex, 6, 17kDa		-1.62	-1.79		-1.71	-2	-1.67	-1.9	-2.17
Ndufb8	NADH dehydrogenase (ubiquinone) 1 beta subcomplex, 8, 19kDa		-1.62	-1.86		-1.63	-1.96		-1.9	-2.23
Ndufb9	NADH dehydrogenase (ubiquinone) 1 beta subcomplex, 9, 22kDa		-1.69	-1.94		-1.79	-2.16		-1.95	-2.29
Ndufb10	NADH dehydrogenase (ubiquinone) 1 beta subcomplex, 10, 22kDa		-1.57	-1.8		-1.59	-1.91		-1.69	-1.99
Ndufv2	NADH dehydrogenase (ubiquinone) flavoprotein 2, 24kDa		-1.67	-1.85		-1.75	-2.03		-1.8	-2.05
Nqo1	NAD(P)H dehydrogenase, quinone 1		-2.35	-2.58		-2.1	-2.6	-2.08	-3.66	-4.7
Pbk	PDZ binding kinase	-1.87	-1.98	-2.19	-1.9	-2.09	-2.57	-2.39	-3.13	-4.01
Prdx1	peroxiredoxin 1		-1.64	-1.85		-1.84	-2.16		-1.76	-2
Prdx2	peroxiredoxin 2	-1.87	-2.21	-2.51	-1.75	-2.15	-2.65	-2.87	-3.05	-3.63
S100a6	S100 calcium binding protein A6		-1.84	-2.19		-2.14	-2.63		-1.99	-2.33
Snca	synuclein, alpha (non A4 component of amyloid precursor)	-1.94	-2.07	-2.2		-1.71	-1.92	-2.62	-3.32	-3.48
Sod1	superoxide dismutase 1, soluble		-1.63	-1.85		-1.72	-2.05		-1.93	-2.22
Tfrc	transferrin receptor (p90, CD71)	-2.33	-1.65	-1.76		-1.59	-1.98	-3.02	-2.54	-3.14
Txn1	thioredoxin		-1.63	-1.89	-1.59	-1.93	-2.35	-1.52	-1.82	-2.12
Uqcrh	ubiquinol-cytochrome c reductase hinge protein-like		-2.02	-2.44
Table9b. Fold change (FC) of the candidate genes obtained by different methods, involved in mitochondrial dysfunction, Oxidative phosphorylation and Ubiquinone biosynthesis in Liver treated with saline, imig and vela compared to WT control
		saline (FC)			vela (FC)			imig (FC)
Gene Symbol	Entrez Gene Name	Mixed Model ANOVA	DESeq	edgeR	Mixed Model ANOVA	DESEq	edgeR	Mixed Model ANOVA	DESEq	edgeR
Atp5e	ATP synthase, H+ transporting, mitochondrial F1 complex, epsilon subunit		-1.6	-1.62
Atp5h	ATP synthase, H+ transporting, mitochondrial F0 complex, subunit d		-1.56	-1.58
Atp5k	ATP synthase, H+ transporting, mitochondrial Fo complex, subunit E		-1.6	-1.61
Atp5j2	ATP synthase, H+ transporting, mitochondrial Fo complex, subunit F2		-1.59	-1.6
Atp5o	ATP synthase, H+ transporting, mitochondrial F1 complex, O subunit		-1.53	-1.54
Atp6v0d2	ATPase, H+ transporting, lysosomal 38kDa, V0 subunit d2	3.15		-1.84
Cox6b1	cytochrome c oxidase subunit VIb polypeptide 1 (ubiquitous)		-1.51	-1.52
Ndufa3	NADH dehydrogenase (ubiquinone) 1 alpha subcomplex, 3, 9kDa		-1.58	-1.6
Ndufa4	NADH dehydrogenase (ubiquinone) 1 alpha subcomplex, 4, 9kDa		-1.52	-1.53
Ndufa12	NADH dehydrogenase (ubiquinone) 1 alpha subcomplex, 12		-1.56	-1.57
Ndufb7	NADH dehydrogenase (ubiquinone) 1 beta subcomplex, 7, 18kDa		-1.58	-1.61
Ndufb8	NADH dehydrogenase (ubiquinone) 1 beta subcomplex, 8, 19kDa		-1.58	-1.58
Ndufb9	NADH dehydrogenase (ubiquinone) 1 beta subcomplex, 9, 22kDa		-1.58	-1.6
Ndufc1	NADH dehydrogenase (ubiquinone) 1, subcomplex unknown, 1, 6kDa		-1.51	-1.51
Ndufs6	NADH dehydrogenase (ubiquinone) Fe-S protein 6, 13kDa (NADH-coenzyme Q reductase)		-1.55	-1.57
Uqcr10	ubiquinol-cytochrome c reductase, complex III subunit X		-1.57	-1.59
Uqcrb	ubiquinol-cytochrome c reductase binding protein		-1.51	-1.52
Uqcrh	ubiquinol-cytochrome c reductase hinge protein-like		-1.57	-1.58
Uqcrq	ubiquinol-cytochrome c reductase, complex III subunit VII, 9.5kDa		-1.51	-1.52
1. The candidate DEGs were identified by three analytical methods, Mixed Model ANOVA (microarray), edgeR (mRNA-Seq) or DESeq (mRNA-Seq).
