# Supplementary material for: Gaucher Disease: Transcriptome Analyses Using Microarray or mRNA Sequencing in a Gba1 Mutant Mouse Model Treated with Velaglucerase alfa or Imiglucerase
Source: PLoS One. 2013 Oct 4;8(10):e74912. doi: 10.1371/journal.pone.0074912 (PMC3790783; doi:10.1371/journal.pone.0074912)
Supplement: Table S11 — (XLSX) [file pone.0074912.s015.xlsx]

## Sheet: Sheet1
STable 11. Altered expression values of multiple mitochondrial proteins associated with heme biosynthesis under different treatment conditions in 9V/null compared to WT spleen derived from different DE methods
			Fold Change
Gene Description	Gene Symbol	Condition	Mixed Model ANOVA	DESeq	edgeR
d-aminolevulinic acid synthase 2	Alas2	saline		-1.97	-10.53
		imig		-2.7	-88.24
		vela			-44.87
Glutaredoxin 5 homolog (S. cerevisiae)	Glrx2	saline	-1.61	-1.82	-1.96
		imig	-2.3	-2.65	-2.3
		vela		-1.76	-2.2
Solute carrier family 25, member 38	Slc25a38	saline	-1.54
		imig	-1.79
		vela
Solute carrier family 25, member 39	Slc25a39	saline	-1.54	-1.75	-1.91
		imig	-1.79	-2.19	-2.19
		vela		-1.59	-2.15
