# Supplementary material for: Gaucher Disease: Transcriptome Analyses Using Microarray or mRNA Sequencing in a Gba1 Mutant Mouse Model Treated with Velaglucerase alfa or Imiglucerase
Source: PLoS One. 2013 Oct 4;8(10):e74912. doi: 10.1371/journal.pone.0074912 (PMC3790783; doi:10.1371/journal.pone.0074912)
Supplement: Table S12 — (XLSX) [file pone.0074912.s016.xlsx]

## Sheet: Sheet1
S Table 12: P value overlap of the top transcription regulators of the core DEGs in spleen, liver and lung under different treatment conditions in 9V/null vs WT
Spleen	P-value overlap 1
Transcription factors	spleen	liver	lung
KLF13	3.05e-07
MYC	8.18e-11	1.24e-11	3.2e-11
MYCN	5.48e-10	5.11e-12	3.09e-13
NFE2L2		1.2e-09
NRF1		4.24e-10
E2F1			1.57e-08
E2F4	8.03e-08		1.19e-15
TBX2	4.41e-09		7.92e-14
RBPJL		7.74e-07
Liver	P-value overlap 1
Transcription Regulator	spleen	liver	lung
STAT3	1.01e-07	2.61e-07	7.2e-07
PPARA	1.23e-07
RORA	3.13e-07	5.27e-08
SMARCA4	2.37e-06		1.13e-07
RORC	2.38e-06	1.99e-07
CEBPA		3.13e-06
NR5A2		6.23e-10
TEAD4			4.62e-06
MYOD1			2.1e-06
ELL			5.78e-06
Lung	P-value overlap 1
Transcription Regulator	spleen	liver	lung
NFkB (complex)	1.21e-14	1.4e-14	3.92e-15
EGR1	4.28e-13	2.59e-12	2.37e-12
STAT6 (includes EG:20852)	1.28e-11	2.24e-11	1.04e-10
NFKB1	1.94e-10
STAT3	2.54e-10	5.3e-12	6.3e-12
SPI1 (includes EG:20375)		8.57e-11
JUN			3.51e-12
1.The overlap p value measures whether there is a statistically significant overlap between the
dataset genes and the genes that are regulated by a Transcription Regulator (TR). It is calculated using Fisher’s Exact Test,
and significance is generally attributed to p value<0.01.
