# Supplementary material for: Gaucher Disease: Transcriptome Analyses Using Microarray or mRNA Sequencing in a Gba1 Mutant Mouse Model Treated with Velaglucerase alfa or Imiglucerase
Source: PLoS One. 2013 Oct 4;8(10):e74912. doi: 10.1371/journal.pone.0074912 (PMC3790783; doi:10.1371/journal.pone.0074912)
Supplement: Table S13 — (XLSX) [file pone.0074912.s017.xlsx]

## Sheet: Sheet1
STable 13. Functional categories in imig- vs. vela trated spleens of 9Vnull mice analyzed by microarray and mRNA-Seq
47 DEGs common to microarray/mRNA-Seq					50 DEGs unique to microarray					243 DEGs unique to mRNA-Seq
Functional group	p-value	No. of genes	decreased%	increased %	Functional group	p-value	No. of genes	decreased%	increased %	Functional group	p-value	No. of genes	decreased%	increased %
Cancer	6.53E-08 - 3.68E-02	23	86.9565	13.0435	Cell cycle	1.66E-03 - 3.12E-02	1	100		Cancer	1.57E-19 - 5.50E-03	101	65.3465	34.6535
Cell Cycle	2.03E-06 - 3.87E-02	13	92.3077	7.69231	Cell Morphology	1.66E-03 - 8.30E-03	2	100		Cardiovascular development/function	2.01E-06 - 5.14E-03	27	22.2222	77.7778
Cellular assembly and organization	3.80E-06 - 3.87E-02	14	85.7143	14.2857	Cellular assembly and organization	5.62E-05 - 1.32E-02	5	100		Cell cycle	4.78E-10 - 5.24E-03	46	84.7826	15.2174
Cellular development	5.42E-07 - 2.67E-02	13	84.6154	15.3846	Cellular function and maintenance	1.66E-03 - 2.63E-02	3	66.6667	33.3333	Cell death	1.99E-11 - 5.85E-03	77	31.1688	68.8312
Embryonic development	1.14E-05 - 2.92E-02	13	76.9231	23.0769	Connective tissue development/function	1.32E-02 - 3.12E-02	1	100		Cellular assembly and organization	9.44E-08 - 6.29E-03	35	57.1429	42.8571
Gastrointestinal disease	9.82E-08 - 3.44E-02	21	85.7143	14.2857	Developmental disorder	8.06E-06 - 4.72E-02	4	100		Cellular growth and proliferation	3.23E-11 - 6.43E-03	73	54.7945	45.2055
Genetic disorder	3.80E-06 - 3.49E-02	30	90	10	Genetic disorder	8.06E-06 - 4.72E-02	8	100		Cellular movement	2.68E-13 - 6.61E-03	59	20.339	79.661
Hematological disease	2.92E-10 - 2.72E-02	15	86.6667	13.3333	Hematological disease	8.06E-06 - 4.56E-02	7	100		Connective tissue disorders	1.68E-09 - 6.21E-03	52	38.4615	61.5385
Hematological development/function	5.42E-07 - 2.53E-02	13	76.9231	23.0769	Hematological development/function	4.99E-03 - 4.29E-02	5	100		Gastrointestinal disease	2.09E-12 - 6.40E-03	81	33.3333	38.2716
Hematopoiesis	5.42E-07 - 2.53E-02	8	100	0	Hematopoiesis	4.99E-03 - 4.29E-02	4	50	50	Hematological development/function	3.18E-11 - 6.61E-03	59	32.2034	67.7966
Molecular transport	7.14E-08 - 3.87E-02	16	92	8	Infectious disease	1.66E-03 - 2.79E-02	5	100		Immune cell trafficking	5.53E-12 - 6.61E-03	42	16.6667	83.3333
Organ development	2.92E-04 - 2.72E-02	9	77.7778	22.2222	Organismal injury and abnormalities	8.06E-06 - 4.56E-02	7	100		Inflammatory response	1.49E-10 - 5.94E-03	47	17.0213	82.9787
Organismal development	1.14E-05 - 3.30E-02	11	81.8182	18.1818	Reproductive system development/function	1.66E-03 - 1.66E-03	1	100		Reproductive system disease	7.00E-10 - 1.21E-03	58	48.2759	51.7241
Organismal injury and abnormalities	7.14E-08 - 3.87E-02	11	90.9091	9.09091	Skeletal muscular development/function	1.66E-03 - 4.24E-02	2	100		Tissue development	7.79E-10 - 5.14E-03	66	36.3636	63.6364
Small molecule biochemistry	4.77E-06 - 3.87E-02	16	87.5	12.5	Small molecule biochemistry	7.30E-06 - 4.40E-02	7	100		Tissue morphology	4.38E-10 - 6.45E-03	40	42.5	57.5
