# Supplementary material for: Gaucher Disease: Transcriptome Analyses Using Microarray or mRNA Sequencing in a Gba1 Mutant Mouse Model Treated with Velaglucerase alfa or Imiglucerase
Source: PLoS One. 2013 Oct 4;8(10):e74912. doi: 10.1371/journal.pone.0074912 (PMC3790783; doi:10.1371/journal.pone.0074912)
Supplement: Table S14 — (XLSX) [file pone.0074912.s018.xlsx]

## Sheet: S-14 a
S-Table 14a. Fold change (FC) of genes in cell division/ proliferation network of 9V/null spleens at the
comparison of imig vs. vela, saline vs. WT, imig vs. WT and vela vs. WT
Gene Symbol	Gene Description	imig/vela1	Sal/WT2	imig/WT3	vela/WT4
Aurka	aurora kinase A	-1.61644	-1.54448	-2.40523
Birc5	baculoviral IAP repeat-containing 5	-1.73846	-1.97237	-3.13643	-1.80415
Bub1	budding uninhibited by benzimidazoles 1 homolog (S. cerevisiae)	-1.52697	-1.55317	-1.89998
Casc5	cancer susceptibility candidate 5	-1.57388		-1.53406
Ccna2	cyclin A2	-1.57652	-1.94913	-3.02277	-1.91737
Ccnb1	cyclin B1	-1.65592	-1.79525	-2.74203	-1.65589
Ccnb2	cyclin B2	-1.65398	-2.0273	-3.16037	-1.91077
Ccne1	cyclin E1	-2.07067	-1.73443	-3.11664	-1.50514
Ccne2	cyclin E2	-2.82605	-2.39736	-6.14344	-2.17386
Ccnf	cyclin F	-1.66402		-2.20557
Cdc6	cell division cycle 6 homolog (S. cerevisiae)	-2.56089	-1.7544	-4.02754	-1.57271
Cdca8	cell division cycle associated 8	-1.71561	-1.6741	-2.38076
Cdk1	cyclin-dependent kinase 1	-1.67289	-1.87039	-2.79074	-1.66821
Cdkn3	cyclin-dependent kinase inhibitor 3	-1.9179	-2.6304	-4.74252	-2.47277
Chek1	checkpoint kinase 1 homolog (S. pombe)	-1.67003	-1.63519	-2.50648	-1.50086
Cit	citron	-2.01219		-1.55323
Cks2	CDC28 protein kinase regulatory subunit 2	-1.50332
E2f2	E2F transcription factor 2	-1.57124	-1.68008	-2.44955	-1.55899
Epor	erythropoietin receptor	-2.05949	-1.90041	-3.5632	-1.73014
Espl1	extra spindle poles-like 1 (S. cerevisiae)	-1.5574
Fbxo5	F-box protein 5	-1.51083	-1.75416	-2.18911
Fosl2	fos-like antigen 2	1.54477	1.90444	2.17909
Gata1	GATA binding protein 1	-2.29214	-2.03005	-4.00337	-1.74656
Gfi1b	growth factor independent 1B	-2.65745	-1.8758	-5.01844	-1.88844
Hist1h1a	histone cluster 1, H1a	-2.07412
Hist1h1b	histone cluster 1, H1b	-1.76026
Hist1h2ab	histone cluster 1, H2ab	-2.06843
Kif14	kinesin family member 14	-1.73233		-1.68769
Klf1	Kruppel-like factor 1 (erythroid)	-3.45558	-2.26918	-6.63052	-1.91879
Mcm10	minichromosome maintenance deficient 10 (S. cerevisiae)	-1.58472		-1.99623
Mki67	antigen identified by monoclonal antibody Ki 67	-1.56749		-1.66615
Mpp2	membrane protein, palmitoylated 2 (MAGUK p55 subfamily 2)	-1.96965		-2.48973
Mybl2	myeloblastosis oncogene-like 2	-1.88307		-2.3624
Plk1	polo-like kinase 1 (Drosophila)	-3.21599		-1.81704
Prc1	protein regulator of cytokinesis 1	-1.55922	-1.52653	-2.16176
Psmb5	proteasome (prosome, macropain) subunit, beta type 5	-1.75215		-2.08045
Rrm2	ribonucleotide reductase M2	-1.65941
Sgol1	shugoshin-like 1 (S. pombe)	-1.60819	-1.81144	-2.69326	-1.67471
Spc24	SPC24, NDC80 kinetochore complex component, homolog (S. cerevisiae)	-2.02288	-1.89725	-2.82354	-1.59104
Tal1	T-cell acute lymphocytic leukemia 1	-2.03172	-1.9614	-3.45995	-1.70297
Tfrc	transferrin receptor	-1.60075	-1.65449	-2.53962	-1.58651
Tpx2	TPX2, microtubule-associated protein homolog (Xenopus laevis)	-1.51638	-1.52408	-1.99695
Table shows all 42 DE genes in cell division/ proliferation network derived by the direct comparison of genes in imig-spleen
vs. vela-spleen (Fig. 6A). 1, Imig/Vela, FC of DE genes in imig-spleen vs. vela-spleen of 9V/null mice; 2,
Sal/WT, the FC of DE genes in the spleens of saline-treated 9V/null mice vs. WT mice; 3, Imig/WT, the FC of DE
genes in the spleens of imig-treated 9V/null mice vs. WT mice; 4, Vela/WT, the FC of DE genes in the spleens of vela-treated
9V/null mice vs. WT mice. The blank spaces indicate the FC values were < ± 1.5.

## Sheet: S-14b
STable 14b. Fold change (FC) of genes in hematopoietic system network of 9V/null
spleens by the comparison of imig vs. vela, saline vs. WT, imig vs. WT and vela vs. WT
Gene Symbol	Gene Description	imig/vela1	Sal/WT2	imig/WT3	vela/WT4
Alas2	aminolevulinic acid synthase 2, erythroid	-1.53346	-1.97141	-2.74992	-1.79328
Ank1	ankyrin 1, erythroid	-1.65381
Aqp1	aquaporin 1	-1.94659	-1.76709	-3.14485	-1.61557
Birc5	baculoviral IAP repeat-containing 5	-1.73846	-1.97237	-3.13643	-1.80415
Ccl12	chemokine (C-C motif) ligand 12	4.62529
Ccl6	chemokine (C-C motif) ligand 6	1.65044
Ccl9	chemokine (C-C motif) ligand 9	1.60294
Ccnb2	cyclin B2	-1.65398	-2.0273	-3.16037	-1.91077
Ccne1	cyclin E1	-2.07067	-1.73443	-3.11664	-1.50514
Ccr1	chemokine (C-C motif) receptor 1	1.80556		1.7695
Ccr3	chemokine (C-C motif) receptor 3	1.55804			-1.52452
Cd14	CD14 antigen	2.71849		2.01805
Cd163	CD163 antigen	1.68593
Ctgf	connective tissue growth factor	1.55295
Cxcl5	chemokine (C-X-C motif) ligand 5	2.52739		2.03402
Cxcr2	chemokine (C-X-C motif) receptor 2	1.87645		1.96183
Darc	Duffy blood group, chemokine receptor	-2.29277	-1.91561	-3.58282	-1.56266
E2f2	E2F transcription factor 2	-1.57124	-1.68008	-2.44955	-1.55899
Epb4.2	erythrocyte protein band 4.2	-2.56453
Epb4.9	erythrocyte protein band 4.9	-2.90933	-2.10334	-4.94055	-1.69817
Epor	erythropoietin receptor	-2.05949	-1.90041	-3.5632	-1.73014
Fpr1	formyl peptide receptor 1	2.05807			-1.50089
Fpr2	formyl peptide receptor 2	2.13787		1.7288
Gata1	GATA binding protein 1	-2.29214	-2.03005	-4.00337	-1.74656
Gfap	glial fibrillary acidic protein	-3.38347	-3.59302	-7.26438	-2.14702
Gfi1b	growth factor independent 1B	-2.65745	-1.8758	-5.01844	-1.88844
Gypa	glycophorin A	-2.84848
Hba-a1	hemoglobin alpha, adult chain 1	-1.95589	-3.06268	-5.10786	-2.61152
Hbb-b1	hemoglobin, beta adult major chain	-1.76305	-3.41482	-5.02788	-2.85181
Hdc	histidine decarboxylase	2.73811		2.77075
Hp	haptoglobin	2.29902		2.07149
Il1rn	interleukin 1 receptor antagonist	1.71411		1.63113
Klf1	Kruppel-like factor 1 (erythroid)	-3.45558	-2.26918	-6.63052	-1.91879
L1cam	L1 cell adhesion molecule	-1.96445	3.12896	2.17438	4.27146
Lcn2	lipocalin 2	2.82379			-1.86157
Lepr	leptin receptor	1.50743
Mmp3	matrix metallopeptidase 3	2.20818		2.42548
Mmp8	matrix metallopeptidase 8	4.51337		5.86104
Mmp9	matrix metallopeptidase 9	1.84419		2.00618
Msr1	macrophage scavenger receptor 1	2.31049		2.22214
Mybl2	myeloblastosis oncogene-like 2	-1.88307		-2.3624
Nlrp12	NLR family, pyrin domain containing 12	2.66564		3.23527
Nqo1	NAD(P)H dehydrogenase, quinone 1	-1.73724	-2.35377	-3.65554	-2.10422
Orm1	orosomucoid 1	3.08028	-2.23881		-2.48028
Pdgfc	platelet-derived growth factor, C polypeptide	1.81542
Rsad2	radical S-adenosyl methionine domain containing 2	-1.9749	-2.12507	-3.17998	-1.6102
S100a9	S100 calcium binding protein A9 (calgranulin B)	1.57836	-1.5986		-1.92641
Slc4a1	solute carrier family 4 (anion exchanger), member 1	-2.54343	-1.97461	-4.13985	-1.62766
Snca	synuclein, alpha	-1.93875	-2.06907	-3.31699	-1.71089
Spna1	spectrin alpha 1	-2.18277
Tal1	T-cell acute lymphocytic leukemia 1	-2.03172	-1.9614	-3.45995	-1.70297
Tfrc	transferrin receptor	-1.60075	-1.65449	-2.53962	-1.58651
Tnc	tenascin C	1.68986	2.28814	3.28705	1.94516
Trem1	triggering receptor expressed on myeloid cells 1	1.56236
Table shows all 54 DE genes in hematopoietic system network derived by the direct comparison of
genes in imig-spleen vs. vela-spleen (Fig. 6B). 1, Imig/Vela, the FC of DE genes in imig-spleen vs.
vela-spleen of 9V/null mice; 2, Sal/WT, the FC of DE genes in the spleens of saline-treated 9V/null
mice vs. WT mice; 3, Imig/WT, the FC of DE genes in the spleens of imig-treated 9V/null mice
vs. WT mice; 4, Vela/WT, the FC of DE genes in the spleens of vela-treated 9V/null mice vs. WT mice.
The blank spaces indicate the FC values were < ± 1.5.

## Sheet: S-14c
STable 14c. Fold change (FC) of genes in inflammatory/ macrophage network of 9V/null
spleens by the comparison of imig vs. vela, saline vs. WT, imig vs. WT, and vela vs. WT
Gene Symbol	Gene Description	imig/vela1	Sal/WT2	imig/WT3	vela/WT4
Birc5	baculoviral IAP repeat-containing 5	-1.73846	-1.97237	-3.13643	-1.80415
C5ar1	complement component 5a receptor 1	2.25047		2.4531
Ccl12	chemokine (C-C motif) ligand 12	4.62529
Ccl6	chemokine (C-C motif) ligand 6	1.65044
Ccl9	chemokine (C-C motif) ligand 9	1.60294
Ccr1	chemokine (C-C motif) receptor 1	1.80556		1.7695
Ccr3	chemokine (C-C motif) receptor 3	1.55804			-1.52452
Cd14	CD14 antigen	2.71849		2.01805
Cd163	CD163 antigen	1.68593
Ctgf	connective tissue growth factor	1.55295
Cxcl5	chemokine (C-X-C motif) ligand 5	2.52739		2.03402
Cxcr2	chemokine (C-X-C motif) receptor 2	1.87645		1.96183
Darc	Duffy blood group, chemokine receptor	-2.29277	-1.91561	-3.58282	-1.56266
E2f2	E2F transcription factor 2	-1.57124	-1.68008	-2.44955	-1.55899
Fpr1	formyl peptide receptor 1	2.05807			-1.50089
Fpr2	formyl peptide receptor 2	2.13787		1.7288
Gata1	GATA binding protein 1	-2.29214	-2.03005	-4.00337	-1.74656
Gfap	glial fibrillary acidic protein	-3.38347	-3.59302	-7.26438	-2.14702
Gfi1b	growth factor independent 1B	-2.65745	-1.8758	-5.01844	-1.88844
Hdc	histidine decarboxylase	2.73811		2.77075
Hp	haptoglobin	2.29902		2.07149
Il1r2	interleukin 1 receptor, type II	2.90278		2.48725
Il1rn	interleukin 1 receptor antagonist	1.71411		1.63113
Isg20	interferon-stimulated protein	-1.8584		-2.87287	-1.54588
Lcn2	lipocalin 2	2.82379			-1.86157
Lepr	leptin receptor	1.50743
Mmp3	matrix metallopeptidase 3	2.20818	1.95664	2.42548
Mmp8	matrix metallopeptidase 8	4.51337		5.86104
Mmp9	matrix metallopeptidase 9	1.84419		2.00618
Msr1	macrophage scavenger receptor 1	2.31049		2.22214
Nlrp12	NLR family, pyrin domain containing 12	2.66564		3.23527
Nqo1	NAD(P)H dehydrogenase, quinone 1	-1.73724	-2.35377	-3.65554	-2.10422
Orm1	orosomucoid 1	3.08028	-2.23881		-2.48028
Pdgfc	platelet-derived growth factor, C polypeptide	1.81542
S100a9	S100 calcium binding protein A9 (calgranulin B)	1.57836	-1.5986		-1.92641
Slc2a4	solute carrier family 2, member 4	-2.15377	-1.77226	-2.82354
Snca	synuclein, alpha	-1.93875	-2.06907	-3.31699	-1.71089
Tal1	T-cell acute lymphocytic leukemia 1	-2.03172	-1.9614	-3.45995	-1.70297
Tnc	tenascin C	1.68986	2.28814	3.28705	1.94516
Trem1	triggering receptor expressed on myeloid cells 1	1.56236
Vcan	versican	3.91796	4.04139	10.4031	2.65523
Table shows all 41 DE genes in inflammatory/ macrophage network derived by the direct comparison
of genes in imig-spleen vs. vela-spleen (Fig. 6C). 1, Imig/Vela, the FC of DE genes in imig-spleen vs.
vela-spleen of 9V/null mice; 2, Sal/WT, the FC of DE genes in the spleens of saline-treated 9V/null
mice vs. WT mice; 3, Imig/WT, the FC of DE genes in the spleens of imig-treated 9V/null mice
vs. WT mice; 4, Vela/WT, the FC of DE genes in the spleens of vela-treated 9V/null mice vs. WT mice.
The blank spaces indicate the FC values were < ± 1.5.
